# Supplementary material for: A TBC1D9-Rab29 axis controls homeostatic NF-κB signaling and selective IL-6 production in epithelial cells
Source: Front Cell Infect Microbiol. 2025 Nov 11;15:1688013. doi: 10.3389/fcimb.2025.1688013 (PMC12643979; doi:10.3389/fcimb.2025.1688013)
Supplement: Supplementary file 1 [file DataSheet1.xlsx]

## Sheet: Sheet1
Data S1. Proteomics data of TBC1D9-interacting proteins
prot_acc	prot_desc	prot_mass	mClover			TBC1D9			RK
			prot_score	prot_matches	sample No.	prot_score	prot_matches	sample No.	prot_score	prot_matches	sample No.
Q6ZT07	TBC1 domain family member 9 OS=Homo sapiens OX=9606 GN=TBC1D9 PE=2 SV=2	143138	1818	42	1	7463	839	4	7568	932	1
P78527	DNA-dependent protein kinase catalytic subunit OS=Homo sapiens OX=9606 GN=PRKDC PE=1 SV=3	468788	604	13	2	5043	109	2	1928	41	2
P49327	Fatty acid synthase OS=Homo sapiens OX=9606 GN=FASN PE=1 SV=3	273254	2295	52	3	3452	78	3	1655	38	3
P33992	DNA replication licensing factor MCM5 OS=Homo sapiens OX=9606 GN=MCM5 PE=1 SV=5	82233	2559	68	7	3054	80	7	2643	63	7
A0A0G2JIW1	Heat shock 70 kDa protein 1B OS=Homo sapiens OX=9606 GN=HSPA1B PE=1 SV=1	70066	3072	105	8	3044	99	8	2916	97	8
P11142	Heat shock cognate 71 kDa protein OS=Homo sapiens OX=9606 GN=HSPA8 PE=1 SV=1	70854	3185	125	8	2895	97	8	2944	88	8
P25205	DNA replication licensing factor MCM3 OS=Homo sapiens OX=9606 GN=MCM3 PE=1 SV=3	90924	2335	54	6	2862	72	6	2481	57	6
O75694	Nuclear pore complex protein Nup155 OS=Homo sapiens OX=9606 GN=NUP155 PE=1 SV=1	155100	1720	37	5	2749	57	5	2603	55	5
P08238	Heat shock protein HSP 90-beta OS=Homo sapiens OX=9606 GN=HSP90AB1 PE=1 SV=4	83212	1941	49	7	2655	66	7	1825	42	7
P10809	60 kDa heat shock protein, mitochondrial OS=Homo sapiens OX=9606 GN=HSPD1 PE=1 SV=2	61016	2168	53	9	2646	76	9	2387	61	9
P13639	Elongation factor 2 OS=Homo sapiens OX=9606 GN=EEF2 PE=1 SV=4	95277	1593	43	7	2561	66	7	2206	52	7
P07900	Heat shock protein HSP 90-alpha OS=Homo sapiens OX=9606 GN=HSP90AA1 PE=1 SV=5	84607	1994	45	7	2535	66	7	1720	37	7
A0A7I2V2G2	Stress-70 protein, mitochondrial OS=Homo sapiens OX=9606 GN=HSPA9 PE=1 SV=1	66560	2118	50	8	2531	66	8	633	12	9
A0A804HIG4	Leucine rich pentatricopeptide repeat containing OS=Homo sapiens OX=9606 GN=LRPPRC PE=1 SV=1	154998	910	18	5	2306	49	5	959	20	5
P27708	CAD protein OS=Homo sapiens OX=9606 GN=CAD PE=1 SV=3	242829	0	0	-	2263	47	3	0	0	-
P11021	Endoplasmic reticulum chaperone BiP OS=Homo sapiens OX=9606 GN=HSPA5 PE=1 SV=2	72288	2282	65	8	2232	53	8	2166	50	8
P50416	Carnitine O-palmitoyltransferase 1, liver isoform OS=Homo sapiens OX=9606 GN=CPT1A PE=1 SV=2	88311	0	0	-	2221	58	7	1974	50	7
A0A0D9SF53	RNA helicase OS=Homo sapiens OX=9606 GN=DDX3X PE=1 SV=1	81426	1899	51	8	2219	65	8	2042	62	8
Q9UJS0	Electrogenic aspartate/glutamate antiporter SLC25A13, mitochondrial OS=Homo sapiens OX=9606 GN=SLC25A13 PE=1 SV=2	74129	1146	23	8	2189	64	8	2437	61	8
O75746	Electrogenic aspartate/glutamate antiporter SLC25A12, mitochondrial OS=Homo sapiens OX=9606 GN=SLC25A12 PE=1 SV=2	74715	413	8	8	2092	50	8	1876	41	8
P05141	ADP/ATP translocase 2 OS=Homo sapiens OX=9606 GN=SLC25A5 PE=1 SV=7	32831	351	8	1	1985	180	14	1911	190	14
A0A2R8Y5T0	Dynein cytoplasmic 1 heavy chain 1 OS=Homo sapiens OX=9606 GN=DYNC1H1 PE=1 SV=2	527252	44	1	2	1977	46	2	232	6	2
Q16891	MICOS complex subunit MIC60 OS=Homo sapiens OX=9606 GN=IMMT PE=1 SV=1	83626	0	0	-	1954	42	7	0	0	-
A0A8V8TNX9	Pyruvate kinase OS=Homo sapiens OX=9606 GN=PKM PE=1 SV=1	65764	1502	34	9	1944	41	9	1183	24	9
F5H2F4	C-1-tetrahydrofolate synthase, cytoplasmic OS=Homo sapiens OX=9606 GN=MTHFD1 PE=1 SV=2	104644	1308	28	6	1927	39	6	1685	31	6
P68371	Tubulin beta-4B chain OS=Homo sapiens OX=9606 GN=TUBB4B PE=1 SV=1	49799	1371	39	9	1920	104	9	1889	90	9
P07437	Tubulin beta chain OS=Homo sapiens OX=9606 GN=TUBB PE=1 SV=2	49639	1382	42	9	1905	106	9	1955	93	9
M0R0C6	KH-type splicing regulatory protein OS=Homo sapiens OX=9606 GN=KHSRP PE=1 SV=2	76604	1535	43	7	1889	50	7	1863	51	7
P22314	Ubiquitin-like modifier-activating enzyme 1 OS=Homo sapiens OX=9606 GN=UBA1 PE=1 SV=3	117774	1324	27	6	1880	38	6	966	20	6
Q9BVA1	Tubulin beta-2B chain OS=Homo sapiens OX=9606 GN=TUBB2B PE=1 SV=1	49921	704	18	10	1873	85	9	1730	77	9
P68363	Tubulin alpha-1B chain OS=Homo sapiens OX=9606 GN=TUBA1B PE=1 SV=1	50120	1410	36	9	1848	106	9	1995	101	10
P25705	ATP synthase subunit alpha, mitochondrial OS=Homo sapiens OX=9606 GN=ATP5F1A PE=1 SV=1	59714	1063	20	9	1826	40	9	1174	26	10
F5H5D3	Tubulin alpha chain OS=Homo sapiens OX=9606 GN=TUBA1C PE=1 SV=1	57693	1245	33	9	1807	98	9	1901	97	10
P04350	Tubulin beta-4A chain OS=Homo sapiens OX=9606 GN=TUBB4A PE=1 SV=2	49554	0	0	-	1807	92	9	1703	79	9
P49411	Elongation factor Tu, mitochondrial OS=Homo sapiens OX=9606 GN=TUFM PE=1 SV=3	49843	638	13	10	1781	44	10	1670	38	10
Q71U36	Tubulin alpha-1A chain OS=Homo sapiens OX=9606 GN=TUBA1A PE=1 SV=1	50104	1368	35	9	1772	98	9	1928	90	10
O14980	Exportin-1 OS=Homo sapiens OX=9606 GN=XPO1 PE=1 SV=1	123306	0	0	-	1759	37	6	1103	24	6
Q13885	Tubulin beta-2A chain OS=Homo sapiens OX=9606 GN=TUBB2A PE=1 SV=1	49875	1167	34	9	1737	82	9	1681	76	9
P78371	T-complex protein 1 subunit beta OS=Homo sapiens OX=9606 GN=CCT2 PE=1 SV=4	57452	1128	22	9	1732	35	9	1107	24	9
A0A8I5KWT8	Myosin heavy chain 9 OS=Homo sapiens OX=9606 GN=MYH9 PE=1 SV=1	229036	364	9	3	1729	37	3	75	2	3
A0A2R8Y3X5	Dynamin-like 120 kDa protein, mitochondrial OS=Homo sapiens OX=9606 GN=OPA1 PE=1 SV=1	99071	146	3	6	1723	37	7	1411	30	7
Q92616	Stalled ribosome sensor GCN1 OS=Homo sapiens OX=9606 GN=GCN1 PE=1 SV=7	292524	28	1	3	1698	33	3	414	8	3
A0A087WVQ6	Clathrin heavy chain OS=Homo sapiens OX=9606 GN=CLTC PE=1 SV=1	191936	926	21	4	1697	33	4	124	3	4
P55060	Exportin-2 OS=Homo sapiens OX=9606 GN=CSE1L PE=1 SV=3	110346	1046	22	6	1682	36	6	671	15	6
P17987	T-complex protein 1 subunit alpha OS=Homo sapiens OX=9606 GN=TCP1 PE=1 SV=1	60306	747	18	9	1652	38	9	1351	29	9
A0A7P0TAE1	Heat shock protein 90 beta family member 1 OS=Homo sapiens OX=9606 GN=HSP90B1 PE=1 SV=1	90694	1016	21	6	1626	36	6	0	0	-
Q14974	Importin subunit beta-1 OS=Homo sapiens OX=9606 GN=KPNB1 PE=1 SV=2	97108	594	12	7	1620	33	7	845	15	7
A0A6Q8PG15	Apoptosis inducing factor mitochondria associated 1 OS=Homo sapiens OX=9606 GN=AIFM1 PE=1 SV=1	66802	1111	19	8	1605	38	8	1681	40	8
Q9Y4W6	AFG3-like protein 2 OS=Homo sapiens OX=9606 GN=AFG3L2 PE=1 SV=2	88528	0	0	-	1560	36	7	1570	36	7
P50990	T-complex protein 1 subunit theta OS=Homo sapiens OX=9606 GN=CCT8 PE=1 SV=4	59583	1211	21	9	1551	29	9	1092	18	9
P12236	ADP/ATP translocase 3 OS=Homo sapiens OX=9606 GN=SLC25A6 PE=1 SV=4	32845	363	8	1	1537	117	14	1522	113	14
P53396-2	Isoform 2 of ATP-citrate synthase OS=Homo sapiens OX=9606 GN=ACLY	119695	0	0	-	1533	30	6	0	0	-
Q14697	Neutral alpha-glucosidase AB OS=Homo sapiens OX=9606 GN=GANAB PE=1 SV=3	106807	524	13	6	1531	34	6	498	12	6
P60709	Actin, cytoplasmic 1 OS=Homo sapiens OX=9606 GN=ACTB PE=1 SV=1	41710	1221	38	10	1531	51	10	1172	29	10
P04843	Dolichyl-diphosphooligosaccharide--protein glycosyltransferase subunit 1 OS=Homo sapiens OX=9606 GN=RPN1 PE=1 SV=1	68527	860	19	8	1523	36	8	1525	36	8
H0YFD6	enoyl-CoA hydratase OS=Homo sapiens OX=9606 GN=HADHA PE=1 SV=2	86317	373	8	8	1495	29	8	1014	20	8
A0A804HJN6	isoleucine--tRNA ligase OS=Homo sapiens OX=9606 GN=IARS1 PE=1 SV=1	142291	0	0	-	1492	33	5	0	0	-
P13797	Plastin-3 OS=Homo sapiens OX=9606 GN=PLS3 PE=1 SV=4	70766	1275	26	8	1469	29	8	806	17	8
Q12931	Heat shock protein 75 kDa, mitochondrial OS=Homo sapiens OX=9606 GN=TRAP1 PE=1 SV=3	80060	796	17	8	1443	29	8	626	14	8
Q08211	ATP-dependent RNA helicase A OS=Homo sapiens OX=9606 GN=DHX9 PE=1 SV=4	140869	724	14	5	1436	30	5	1064	22	5
Q99832	T-complex protein 1 subunit eta OS=Homo sapiens OX=9606 GN=CCT7 PE=1 SV=2	59329	1000	23	9	1429	32	9	1223	28	9
P50991	T-complex protein 1 subunit delta OS=Homo sapiens OX=9606 GN=CCT4 PE=1 SV=4	57888	864	18	9	1419	31	9	1163	23	9
Q99623	Prohibitin-2 OS=Homo sapiens OX=9606 GN=PHB2 PE=1 SV=2	33276	970	21	12	1409	34	12	1165	24	12
Q92598	Heat shock protein 105 kDa OS=Homo sapiens OX=9606 GN=HSPH1 PE=1 SV=1	96804	1206	25	6	1406	28	6	784	16	6
Q8N1F7	Nuclear pore complex protein Nup93 OS=Homo sapiens OX=9606 GN=NUP93 PE=1 SV=2	93430	0	0	-	1396	28	7	1044	23	7
P34932	Heat shock 70 kDa protein 4 OS=Homo sapiens OX=9606 GN=HSPA4 PE=1 SV=4	94271	1478	34	6	1391	31	6	767	17	6
Q9BUF5	Tubulin beta-6 chain OS=Homo sapiens OX=9606 GN=TUBB6 PE=1 SV=1	49825	427	15	9	1390	44	9	1212	39	9
P13010	X-ray repair cross-complementing protein 5 OS=Homo sapiens OX=9606 GN=XRCC5 PE=1 SV=3	82652	711	18	7	1387	32	7	849	20	7
P00338	L-lactate dehydrogenase A chain OS=Homo sapiens OX=9606 GN=LDHA PE=1 SV=2	36665	901	20	12	1385	41	12	874	16	12
P48643	T-complex protein 1 subunit epsilon OS=Homo sapiens OX=9606 GN=CCT5 PE=1 SV=1	59633	932	19	9	1368	31	9	0	0	-
Q96N67	Dedicator of cytokinesis protein 7 OS=Homo sapiens OX=9606 GN=DOCK7 PE=1 SV=4	242407	424	9	3	1365	31	3	608	13	3
Q13724	Mannosyl-oligosaccharide glucosidase OS=Homo sapiens OX=9606 GN=MOGS PE=1 SV=5	91861	0	0	-	1359	31	7	0	0	-
A0A1X7SBZ2	RNA helicase OS=Homo sapiens OX=9606 GN=DDX17 PE=1 SV=1	80204	1378	34	8	1336	32	8	1290	33	8
P68104	Elongation factor 1-alpha 1 OS=Homo sapiens OX=9606 GN=EEF1A1 PE=1 SV=1	50109	0	0	-	1321	69	10	1289	68	10
P12235	ADP/ATP translocase 1 OS=Homo sapiens OX=9606 GN=SLC25A4 PE=1 SV=4	33043	0	0	-	1300	120	14	1349	134	14
P31689	DnaJ homolog subfamily A member 1 OS=Homo sapiens OX=9606 GN=DNAJA1 PE=1 SV=2	44839	85	3	10	1295	36	10	1135	32	10
P09874	Poly [ADP-ribose] polymerase 1 OS=Homo sapiens OX=9606 GN=PARP1 PE=1 SV=4	113012	1107	25	6	1288	28	6	725	16	6
A0A7I2V621	Polypyrimidine tract-binding protein 1 OS=Homo sapiens OX=9606 GN=PTBP1 PE=1 SV=1	59795	0	0	-	1284	32	9	0	0	-
P07195	L-lactate dehydrogenase B chain OS=Homo sapiens OX=9606 GN=LDHB PE=1 SV=2	36615	1056	27	12	1281	40	12	998	21	12
P06576	ATP synthase subunit beta, mitochondrial OS=Homo sapiens OX=9606 GN=ATP5F1B PE=1 SV=3	56525	801	15	9	1278	28	9	1372	24	10
Q53FA3	HSPA1L (Fragment) OS=Homo sapiens OX=9606 GN=HSPA1L PE=1 SV=1	70360	1271	53	8	1272	48	8	1317	45	8
A0A7P0TA76	Acyl-CoA synthetase long chain family member 3 OS=Homo sapiens OX=9606 GN=ACSL3 PE=1 SV=1	79593	0	0	-	1257	26	8	745	15	8
P62701	Small ribosomal subunit protein eS4, X isoform OS=Homo sapiens OX=9606 GN=RPS4X PE=1 SV=2	29579	73	1	14	1251	31	14	1215	38	14
A0A3B3IRI2	CTP synthase OS=Homo sapiens OX=9606 GN=CTPS1 PE=1 SV=1	63683	1044	24	8	1233	32	8	1019	23	8
B1AHC9	X-ray repair cross complementing 6 OS=Homo sapiens OX=9606 GN=XRCC6 PE=1 SV=1	64243	0	0	-	1231	31	8	713	18	8
J3KTA4	Probable ATP-dependent RNA helicase DDX5 OS=Homo sapiens OX=9606 GN=DDX5 PE=1 SV=1	69044	1230	29	8	1228	29	8	1161	24	8
Q5JTZ9	Alanine--tRNA ligase, mitochondrial OS=Homo sapiens OX=9606 GN=AARS2 PE=1 SV=1	107273	82	1	6	1219	24	6	1122	24	6
P08670	Vimentin OS=Homo sapiens OX=9606 GN=VIM PE=1 SV=4	53619	0	0	-	1202	24	9	0	0	-
A0A087WVM4	formate--tetrahydrofolate ligase OS=Homo sapiens OX=9606 GN=MTHFD1L PE=1 SV=1	99249	854	18	6	1200	23	6	691	14	6
P29401	Transketolase OS=Homo sapiens OX=9606 GN=TKT PE=1 SV=3	67835	777	15	8	1188	24	8	122	3	8
P40227	T-complex protein 1 subunit zeta OS=Homo sapiens OX=9606 GN=CCT6A PE=1 SV=3	57988	731	16	9	1186	27	9	889	20	9
O94832	Unconventional myosin-Id OS=Homo sapiens OX=9606 GN=MYO1D PE=1 SV=2	116129	0	0	-	1180	29	6	0	0	-
A0A7P0TAN7	Solute carrier family 3 member 2 OS=Homo sapiens OX=9606 GN=SLC3A2 PE=1 SV=1	67316	0	0	-	1179	22	7	1141	22	7
P62258	14-3-3 protein epsilon OS=Homo sapiens OX=9606 GN=YWHAE PE=1 SV=1	29155	602	14	13	1177	36	13	822	20	13
P04406	Glyceraldehyde-3-phosphate dehydrogenase OS=Homo sapiens OX=9606 GN=GAPDH PE=1 SV=3	36030	1082	25	11	1174	37	11	873	23	11
A0A994J4E9	Heterogeneous nuclear ribonucleoprotein K OS=Homo sapiens OX=9606 GN=HNRNPK PE=1 SV=1	47933	1059	22	9	1166	25	9	1169	28	9
Q13509	Tubulin beta-3 chain OS=Homo sapiens OX=9606 GN=TUBB3 PE=1 SV=2	50400	847	25	9	1163	57	9	1163	52	9
Q53GQ0	Very-long-chain 3-oxoacyl-CoA reductase OS=Homo sapiens OX=9606 GN=HSD17B12 PE=1 SV=2	34302	0	0	-	1156	25	13	1003	21	14
Q96TA2-2	Isoform 2 of ATP-dependent zinc metalloprotease YME1L1 OS=Homo sapiens OX=9606 GN=YME1L1	79783	0	0	-	1145	22	9	1351	29	9
A0A7P0Z4F9	Adenosine deaminase RNA specific OS=Homo sapiens OX=9606 GN=ADAR PE=1 SV=1	101473	0	0	-	1144	26	6	677	18	6
O43143	ATP-dependent RNA helicase DHX15 OS=Homo sapiens OX=9606 GN=DHX15 PE=1 SV=2	90875	833	20	7	1134	27	7	1147	27	7
P33993	DNA replication licensing factor MCM7 OS=Homo sapiens OX=9606 GN=MCM7 PE=1 SV=4	81257	532	12	7	1133	25	7	836	18	7
P09661	U2 small nuclear ribonucleoprotein A~ OS=Homo sapiens OX=9606 GN=SNRPA1 PE=1 SV=2	28398	652	16	14	1119	35	14	1129	38	14
G8JLB6	Heterogeneous nuclear ribonucleoprotein H1 OS=Homo sapiens OX=9606 GN=HNRNPH1 PE=1 SV=1	51197	957	26	9	1118	30	9	1061	26	10
A0A286YF22	D-3-phosphoglycerate dehydrogenase OS=Homo sapiens OX=9606 GN=PHGDH PE=1 SV=1	55903	859	16	9	1115	24	9	1021	20	9
P60891	Ribose-phosphate pyrophosphokinase 1 OS=Homo sapiens OX=9606 GN=PRPS1 PE=1 SV=2	34812	787	18	12	1108	27	12	1002	25	12
P60842	Eukaryotic initiation factor 4A-I OS=Homo sapiens OX=9606 GN=EIF4A1 PE=1 SV=1	46125	817	17	10	1106	27	10	382	8	10
Q6P4A7	Sideroflexin-4 OS=Homo sapiens OX=9606 GN=SFXN4 PE=1 SV=1	37974	0	0	-	1093	31	12	853	20	12
Q02978	Mitochondrial 2-oxoglutarate/malate carrier protein OS=Homo sapiens OX=9606 GN=SLC25A11 PE=1 SV=3	34040	0	0	-	1086	39	13	1014	35	14
P06733	Alpha-enolase OS=Homo sapiens OX=9606 GN=ENO1 PE=1 SV=2	47139	1171	23	10	1083	27	10	1087	19	10
Q7KZF4	Staphylococcal nuclease domain-containing protein 1 OS=Homo sapiens OX=9606 GN=SND1 PE=1 SV=1	101934	252	5	6	1071	23	6	0	0	-
A0A994J3H1	Protein phosphatase 2 scaffold subunit Aalpha OS=Homo sapiens OX=9606 GN=PPP2R1A PE=1 SV=1	66880	364	8	9	1063	23	9	882	17	9
P31040	Succinate dehydrogenase [ubiquinone] flavoprotein subunit, mitochondrial OS=Homo sapiens OX=9606 GN=SDHA PE=1 SV=2	72645	1001	23	8	1054	22	8	932	20	8
F5H365	Protein transport protein SEC23 OS=Homo sapiens OX=9606 GN=SEC23A PE=1 SV=1	82916	857	19	7	1041	20	7	1015	17	7
P05023	Sodium/potassium-transporting ATPase subunit alpha-1 OS=Homo sapiens OX=9606 GN=ATP1A1 PE=1 SV=1	112824	75	2	6	1038	21	1	947	20	1
P23396	Small ribosomal subunit protein uS3 OS=Homo sapiens OX=9606 GN=RPS3 PE=1 SV=2	26671	669	18	13	1034	29	13	834	23	13
A0A994J6E8	Pre-mRNA processing factor 8 OS=Homo sapiens OX=9606 GN=PRPF8 PE=1 SV=1	267549	0	0	-	1033	24	3	0	0	-
P54886	Delta-1-pyrroline-5-carboxylate synthase OS=Homo sapiens OX=9606 GN=ALDH18A1 PE=1 SV=2	87248	1260	31	7	1016	24	7	521	10	7
P26641	Elongation factor 1-gamma OS=Homo sapiens OX=9606 GN=EEF1G PE=1 SV=3	50087	852	22	10	1010	23	10	635	17	10
P28288	ATP-binding cassette sub-family D member 3 OS=Homo sapiens OX=9606 GN=ABCD3 PE=1 SV=1	75428	0	0	-	1007	26	9	0	0	-
P40926	Malate dehydrogenase, mitochondrial OS=Homo sapiens OX=9606 GN=MDH2 PE=1 SV=3	35481	612	13	12	1004	24	12	688	13	12
O43813	Glutathione S-transferase LANCL1 OS=Homo sapiens OX=9606 GN=LANCL1 PE=1 SV=1	45254	756	16	11	1003	22	11	993	23	11
P27348	14-3-3 protein theta OS=Homo sapiens OX=9606 GN=YWHAQ PE=1 SV=1	27747	0	0	-	996	26	14	813	21	14
P35232	Prohibitin 1 OS=Homo sapiens OX=9606 GN=PHB1 PE=1 SV=1	29786	0	0	-	995	16	13	0	0	-
P49368	T-complex protein 1 subunit gamma OS=Homo sapiens OX=9606 GN=CCT3 PE=1 SV=4	60495	720	14	9	994	22	9	786	17	9
Q9UBX3	Mitochondrial dicarboxylate carrier OS=Homo sapiens OX=9606 GN=SLC25A10 PE=1 SV=2	31262	0	0	-	986	30	14	808	25	14
Q00325-2	Isoform B of Solute carrier family 25 member 3 OS=Homo sapiens OX=9606 GN=SLC25A3	39933	0	0	-	984	33	1	979	35	1
H0Y8C6	Importin 5 (Fragment) OS=Homo sapiens OX=9606 GN=IPO5 PE=1 SV=1	123779	147	3	6	981	23	6	199	4	6
A0A7I2V535	Non-POU domain containing octamer binding OS=Homo sapiens OX=9606 GN=NONO PE=1 SV=1	57649	663	18	9	975	26	9	1025	25	9
Q5T440	Putative transferase CAF17, mitochondrial OS=Homo sapiens OX=9606 GN=IBA57 PE=1 SV=1	38131	821	21	12	974	26	12	798	18	12
O43592	Exportin-T OS=Homo sapiens OX=9606 GN=XPOT PE=1 SV=2	109893	118	2	6	966	19	6	661	12	6
H0YAR2	Polyadenylate-binding protein OS=Homo sapiens OX=9606 GN=PABPC1 PE=1 SV=2	66608	890	16	8	963	18	8	0	0	-
Q60FE5	Filamin A OS=Homo sapiens OX=9606 GN=FLNA PE=1 SV=1	278053	350	7	2	957	19	2	210	4	2
P63244	Small ribosomal subunit protein RACK1 OS=Homo sapiens OX=9606 GN=RACK1 PE=1 SV=3	35055	699	14	13	957	18	13	412	8	13
F5H7S7	IQ motif containing GTPase activating protein 2 OS=Homo sapiens OX=9606 GN=IQGAP2 PE=1 SV=2	174341	0	0	-	956	20	4	651	13	4
Q9Y230	RuvB-like 2 OS=Homo sapiens OX=9606 GN=RUVBL2 PE=1 SV=3	51125	110	3	9	956	18	9	1037	21	10
E9PLK3	Aminopeptidase OS=Homo sapiens OX=9606 GN=NPEPPS PE=1 SV=1	102922	531	10	6	955	19	6	0	0	-
Q9P258	Protein RCC2 OS=Homo sapiens OX=9606 GN=RCC2 PE=1 SV=2	56049	877	21	9	955	20	9	844	18	9
P63104	14-3-3 protein zeta/delta OS=Homo sapiens OX=9606 GN=YWHAZ PE=1 SV=1	27728	188	3	14	953	24	14	607	15	14
A0A087WT78	Heat shock protein 90 beta family member 1 OS=Homo sapiens OX=9606 GN=HSP90B1 PE=1 SV=1	86536	339	7	7	945	20	7	318	5	6
H3BRG4	Ubiquinol-cytochrome c reductase core protein 2 OS=Homo sapiens OX=9606 GN=UQCRC2 PE=1 SV=1	44607	360	7	10	932	19	10	478	9	10
Q06830	Peroxiredoxin-1 OS=Homo sapiens OX=9606 GN=PRDX1 PE=1 SV=1	22096	610	22	15	927	32	15	912	31	15
P22102	Trifunctional purine biosynthetic protein adenosine-3 OS=Homo sapiens OX=9606 GN=GART PE=1 SV=1	107699	511	11	6	920	18	6	414	9	6
Q9H0D6	5~-3~ exoribonuclease 2 OS=Homo sapiens OX=9606 GN=XRN2 PE=1 SV=1	108513	687	16	6	917	17	6	876	17	6
A0A3B3IS84	Coatomer subunit alpha OS=Homo sapiens OX=9606 GN=COPA PE=1 SV=1	136024	144	3	5	912	22	5	124	3	5
Q9UQE7	Structural maintenance of chromosomes protein 3 OS=Homo sapiens OX=9606 GN=SMC3 PE=1 SV=2	141454	181	5	5	910	19	5	356	8	5
A0A7I2V2X6	60 kDa heat shock protein, mitochondrial OS=Homo sapiens OX=9606 GN=HSPD1 PE=1 SV=1	57723	403	7	8	906	17	10	817	15	10
P55795	Heterogeneous nuclear ribonucleoprotein H2 OS=Homo sapiens OX=9606 GN=HNRNPH2 PE=1 SV=1	49232	613	19	9	903	26	9	715	21	10
Q9NYU2	UDP-glucose:glycoprotein glucosyltransferase 1 OS=Homo sapiens OX=9606 GN=UGGT1 PE=1 SV=3	177078	0	0	-	899	20	4	583	13	4
P43246	DNA mismatch repair protein Msh2 OS=Homo sapiens OX=9606 GN=MSH2 PE=1 SV=1	104677	427	9	6	898	17	6	0	0	-
Q9Y265	RuvB-like 1 OS=Homo sapiens OX=9606 GN=RUVBL1 PE=1 SV=1	50196	0	0	-	896	19	9	723	16	9
O60884	DnaJ homolog subfamily A member 2 OS=Homo sapiens OX=9606 GN=DNAJA2 PE=1 SV=1	45717	75	2	10	893	20	10	839	20	10
P22234	Bifunctional phosphoribosylaminoimidazole carboxylase/phosphoribosylaminoimidazole succinocarboxamide synthetase OS=Homo sapiens OX=9606 GN=PAICS PE=1 SV=3	47049	664	14	10	890	19	10	0	0	-
A0A8Q3WMA7	Splicing factor proline and glutamine rich OS=Homo sapiens OX=9606 GN=SFPQ PE=1 SV=1	78565	713	16	6	889	21	6	726	16	6
Q53H12	Acylglycerol kinase, mitochondrial OS=Homo sapiens OX=9606 GN=AGK PE=1 SV=2	47107	0	0	-	889	23	10	875	22	10
P47897	Glutamine--tRNA ligase OS=Homo sapiens OX=9606 GN=QARS1 PE=1 SV=1	87743	294	7	7	886	17	7	0	0	-
Q9Y5M8	Signal recognition particle receptor subunit beta OS=Homo sapiens OX=9606 GN=SRPRB PE=1 SV=3	29684	0	0	-	886	20	14	1019	22	14
P17066	Heat shock 70 kDa protein 6 OS=Homo sapiens OX=9606 GN=HSPA6 PE=1 SV=2	70984	850	34	8	881	34	8	837	29	8
P15880	Small ribosomal subunit protein uS5 OS=Homo sapiens OX=9606 GN=RPS2 PE=1 SV=2	31305	0	0	-	878	21	13	617	14	13
A0A7P0T915	NAD-dependent protein deacylase sirtuin-5, mitochondrial OS=Homo sapiens OX=9606 GN=SIRT5 PE=1 SV=1	34371	749	12	13	877	15	13	868	15	13
Q07065	Cytoskeleton-associated protein 4 OS=Homo sapiens OX=9606 GN=CKAP4 PE=1 SV=2	65983	31	1	8	876	15	8	371	7	9
P46109	Crk-like protein OS=Homo sapiens OX=9606 GN=CRKL PE=1 SV=1	33756	866	19	11	874	21	11	886	27	11
P08758	Annexin A5 OS=Homo sapiens OX=9606 GN=ANXA5 PE=1 SV=2	35914	599	13	13	874	18	12	0	0	-
Q6P4A7-3	Isoform 3 of Sideroflexin-4 OS=Homo sapiens OX=9606 GN=SFXN4	24571	0	0	-	871	27	12	767	19	12
A0A0S2Z471	creatine kinase (Fragment) OS=Homo sapiens OX=9606 GN=CKB PE=1 SV=1	44893	687	11	10	869	18	10	475	9	10
A0A0C4DGQ8	Dehydrogenase/reductase 7B OS=Homo sapiens OX=9606 GN=DHRS7B PE=1 SV=1	33503	0	0	-	869	19	13	918	18	13
C9J2C0	Tubulin alpha chain (Fragment) OS=Homo sapiens OX=9606 GN=TUBA8 PE=1 SV=1	51952	662	17	9	866	55	9	1000	57	10
A0A7P0T937	Calnexin OS=Homo sapiens OX=9606 GN=CANX PE=1 SV=1	67397	386	9	7	864	18	7	0	0	-
P56192	Methionine--tRNA ligase, cytoplasmic OS=Homo sapiens OX=9606 GN=MARS1 PE=1 SV=2	101052	292	7	6	862	16	6	488	10	6
K7ER00	Phenylalanine--tRNA ligase alpha subunit OS=Homo sapiens OX=9606 GN=FARSA PE=1 SV=1	62356	672	15	9	860	17	9	728	14	9
P53007	Tricarboxylate transport protein, mitochondrial OS=Homo sapiens OX=9606 GN=SLC25A1 PE=1 SV=2	33991	0	0	-	852	28	13	759	23	13
A0A669KBL1	Ubiquitin carboxyl-terminal hydrolase 7 OS=Homo sapiens OX=9606 GN=USP7 PE=1 SV=1	132244	135	3	5	850	18	5	653	16	5
P49915	GMP synthase [glutamine-hydrolyzing] OS=Homo sapiens OX=9606 GN=GMPS PE=1 SV=1	76667	838	20	8	849	16	8	649	15	8
Q9Y3I0	RNA-splicing ligase RtcB homolog OS=Homo sapiens OX=9606 GN=RTCB PE=1 SV=1	55175	297	7	9	849	18	9	601	13	9
P54136	Arginine--tRNA ligase, cytoplasmic OS=Homo sapiens OX=9606 GN=RARS1 PE=1 SV=2	75331	470	9	8	848	20	8	262	7	8
A0A5F9ZHI5	Aldehyde dehydrogenase OS=Homo sapiens OX=9606 GN=ALDH3A2 PE=1 SV=1	45490	0	0	-	848	19	10	0	0	-
P07814	Bifunctional glutamate/proline--tRNA ligase OS=Homo sapiens OX=9606 GN=EPRS1 PE=1 SV=5	170483	209	5	4	847	15	4	290	6	4
P31948	Stress-induced-phosphoprotein 1 OS=Homo sapiens OX=9606 GN=STIP1 PE=1 SV=1	62599	281	7	8	847	21	8	164	5	8
Q9HA64	Ketosamine-3-kinase OS=Homo sapiens OX=9606 GN=FN3KRP PE=1 SV=2	34390	960	30	12	847	28	12	861	28	12
P00558	Phosphoglycerate kinase 1 OS=Homo sapiens OX=9606 GN=PGK1 PE=1 SV=3	44586	722	15	10	846	24	10	355	8	10
P26639	Threonine--tRNA ligase 1, cytoplasmic OS=Homo sapiens OX=9606 GN=TARS1 PE=1 SV=3	83382	424	9	7	844	19	7	325	8	7
Q9BSD7	Cancer-related nucleoside-triphosphatase OS=Homo sapiens OX=9606 GN=NTPCR PE=1 SV=1	20700	468	11	15	843	20	15	761	21	15
Q96QK1	Vacuolar protein sorting-associated protein 35 OS=Homo sapiens OX=9606 GN=VPS35 PE=1 SV=2	91649	425	9	7	842	18	7	415	8	7
Q9Y617	Phosphoserine aminotransferase OS=Homo sapiens OX=9606 GN=PSAT1 PE=1 SV=2	40397	490	10	11	841	18	11	391	8	11
A0A994J753	hexokinase OS=Homo sapiens OX=9606 GN=HK1 PE=1 SV=1	99084	0	0	-	840	17	6	434	9	6
A0A7I2V430	ATP-dependent RNA helicase OS=Homo sapiens OX=9606 GN=DDX1 PE=1 SV=1	77812	0	0	-	839	18	7	828	17	7
A0A2U3TZU2	Glucose-6-phosphate isomerase OS=Homo sapiens OX=9606 GN=GPI PE=1 SV=1	67243	535	13	9	833	20	9	423	8	9
Q99714	3-hydroxyacyl-CoA dehydrogenase type-2 OS=Homo sapiens OX=9606 GN=HSD17B10 PE=1 SV=3	26906	35	1	9	820	18	14	803	16	14
P23921	Ribonucleoside-diphosphate reductase large subunit OS=Homo sapiens OX=9606 GN=RRM1 PE=1 SV=1	90013	322	8	7	819	16	7	384	9	7
P21796	Voltage-dependent anion-selective channel protein 1 OS=Homo sapiens OX=9606 GN=VDAC1 PE=1 SV=2	30754	456	9	12	817	15	12	502	10	12
A0A499FIX8	Extended synaptotagmin 2 OS=Homo sapiens OX=9606 GN=ESYT2 PE=1 SV=1	93920	0	0	-	816	18	7	763	15	7
A0A7P0Z497	Peptidyl-prolyl cis-trans isomerase OS=Homo sapiens OX=9606 GN=PPIB PE=1 SV=1	20197	773	19	15	815	18	15	677	16	15
Q9NVI7-2	Isoform 2 of ATPase family AAA domain-containing protein 3A OS=Homo sapiens OX=9606 GN=ATAD3A	66177	0	0	-	809	20	8	1036	25	9
A0A8I5QKQ8	Serine palmitoyltransferase long chain base subunit 1 OS=Homo sapiens OX=9606 GN=SPTLC1 PE=1 SV=1	55109	0	0	-	809	17	10	934	20	10
A0A6Q8PGA8	Glycine--tRNA ligase OS=Homo sapiens OX=9606 GN=GARS1 PE=1 SV=1	77386	264	5	8	804	20	8	474	12	8
E9PKE3	Heat shock protein family A (Hsp70) member 8 OS=Homo sapiens OX=9606 GN=HSPA8 PE=1 SV=1	68763	1041	23	10	799	16	10	574	10	12
Q86VP6	Cullin-associated NEDD8-dissociated protein 1 OS=Homo sapiens OX=9606 GN=CAND1 PE=1 SV=2	136289	0	0	-	795	17	6	566	11	6
A0A7P0T8A3	Transitional endoplasmic reticulum ATPase OS=Homo sapiens OX=9606 GN=VCP PE=1 SV=1	84331	465	10	6	791	17	7	0	0	-
Q9H936	Mitochondrial glutamate carrier 1 OS=Homo sapiens OX=9606 GN=SLC25A22 PE=1 SV=1	34448	0	0	-	790	18	12	0	0	-
Q7Z6Z7	E3 ubiquitin-protein ligase HUWE1 OS=Homo sapiens OX=9606 GN=HUWE1 PE=1 SV=3	481589	0	0	-	789	14	3	327	7	3
Q9UBB4	Ataxin-10 OS=Homo sapiens OX=9606 GN=ATXN10 PE=1 SV=1	53455	0	0	-	789	16	10	530	10	10
A0A804HJ24	methylcrotonoyl-CoA carboxylase OS=Homo sapiens OX=9606 GN=MCCC2 PE=1 SV=1	56128	575	13	9	786	16	9	755	16	9
P61981	14-3-3 protein gamma OS=Homo sapiens OX=9606 GN=YWHAG PE=1 SV=2	28285	0	0	-	786	20	14	608	15	14
Q14566	DNA replication licensing factor MCM6 OS=Homo sapiens OX=9606 GN=MCM6 PE=1 SV=1	92831	141	4	6	781	16	6	32	1	6
P61247	Small ribosomal subunit protein eS1 OS=Homo sapiens OX=9606 GN=RPS3A PE=1 SV=2	29926	306	8	12	780	19	12	482	10	12
E9PDF6	Myosin IB OS=Homo sapiens OX=9606 GN=MYO1B PE=1 SV=1	128400	0	0	-	776	18	6	766	17	6
A0A994J5J1	Dolichyl-diphosphooligosaccharide--protein glycosyltransferase subunit 2 OS=Homo sapiens OX=9606 GN=RPN2 PE=1 SV=1	72062	65	1	9	774	14	9	469	8	9
A3KMH1	von Willebrand factor A domain-containing protein 8 OS=Homo sapiens OX=9606 GN=VWA8 PE=1 SV=2	214689	232	5	3	773	17	3	276	7	3
O75643	U5 small nuclear ribonucleoprotein 200 kDa helicase OS=Homo sapiens OX=9606 GN=SNRNP200 PE=1 SV=2	244353	0	0	-	773	17	3	0	0	-
Q5VTE0	Putative elongation factor 1-alpha-like 3 OS=Homo sapiens OX=9606 GN=EEF1A1P5 PE=5 SV=1	50153	1085	39	10	769	26	1	245	5	16
P62937	Peptidyl-prolyl cis-trans isomerase A OS=Homo sapiens OX=9606 GN=PPIA PE=1 SV=2	18001	884	22	16	766	20	16	759	23	16
A1L0T0	2-hydroxyacyl-CoA lyase 2 OS=Homo sapiens OX=9606 GN=ILVBL PE=1 SV=2	67825	0	0	-	763	19	9	803	18	9
A0A2U3TZH3	Elongation factor 1-alpha OS=Homo sapiens OX=9606 GN=EEF1A2 PE=1 SV=1	54306	650	22	10	761	48	10	0	0	-
A0A7P0T8X1	Protein disulfide-isomerase OS=Homo sapiens OX=9606 GN=P4HB PE=1 SV=1	53981	676	14	9	759	17	9	0	0	-
P31946	14-3-3 protein beta/alpha OS=Homo sapiens OX=9606 GN=YWHAB PE=1 SV=3	28065	0	0	-	759	22	14	674	19	14
Q9H857-2	Isoform 2 of 5~-nucleotidase domain-containing protein 2 OS=Homo sapiens OX=9606 GN=NT5DC2	64103	0	0	-	758	15	9	0	0	-
P11908	Ribose-phosphate pyrophosphokinase 2 OS=Homo sapiens OX=9606 GN=PRPS2 PE=1 SV=2	34747	525	13	12	756	20	12	718	17	12
J3KPS3	Fructose-bisphosphate aldolase OS=Homo sapiens OX=9606 GN=ALDOA PE=1 SV=1	39793	711	14	10	754	16	11	614	13	11
Q00325	Solute carrier family 25 member 3 OS=Homo sapiens OX=9606 GN=SLC25A3 PE=1 SV=2	40069	126	4	13	749	21	2	596	20	2
P06737	Glycogen phosphorylase, liver form OS=Homo sapiens OX=9606 GN=PYGL PE=1 SV=4	97087	0	0	-	746	18	7	714	18	7
A0A8V8TL71	Actinin alpha 4 OS=Homo sapiens OX=9606 GN=ACTN4 PE=1 SV=1	99749	484	9	6	745	16	6	0	0	-
I3L4N8	Actin gamma 1 OS=Homo sapiens OX=9606 GN=ACTG1 PE=1 SV=9	38950	440	11	11	741	20	11	867	17	11
A0A7I2V5N4	Elongation factor 1-alpha OS=Homo sapiens OX=9606 GN=EEF1A1 PE=1 SV=1	47236	0	0	-	741	20	12	0	0	-
Q8NI60	Atypical kinase COQ8A, mitochondrial OS=Homo sapiens OX=9606 GN=COQ8A PE=1 SV=1	71904	0	0	-	740	14	9	340	8	10
A0A7I2V4X8	NADH dehydrogenase [ubiquinone] iron-sulfur protein 2, mitochondrial OS=Homo sapiens OX=9606 GN=NDUFS2 PE=1 SV=1	49621	0	0	-	738	18	10	787	18	10
P28331	NADH-ubiquinone oxidoreductase 75 kDa subunit, mitochondrial OS=Homo sapiens OX=9606 GN=NDUFS1 PE=1 SV=3	79417	0	0	-	737	16	8	0	0	-
A0A8I5KNU9	protein disulfide-isomerase OS=Homo sapiens OX=9606 GN=PDIA3 PE=1 SV=1	51742	654	15	9	736	17	9	190	5	9
F5H6E2	Myosin IC OS=Homo sapiens OX=9606 GN=MYO1C PE=1 SV=1	118920	0	0	-	734	15	6	773	17	6
Q9Y619	Mitochondrial ornithine transporter 1 OS=Homo sapiens OX=9606 GN=SLC25A15 PE=1 SV=1	32715	0	0	-	732	18	14	587	16	14
A0A6I8PRZ0	DnaJ heat shock protein family (Hsp40) member C7 (Fragment) OS=Homo sapiens OX=9606 GN=DNAJC7 PE=1 SV=1	49861	0	0	-	729	16	9	859	19	9
P46777	Large ribosomal subunit protein uL18 OS=Homo sapiens OX=9606 GN=RPL5 PE=1 SV=3	34341	0	0	-	725	21	12	303	8	12
P42167	Lamina-associated polypeptide 2, isoforms beta/gamma OS=Homo sapiens OX=9606 GN=TMPO PE=1 SV=2	50639	102	3	9	721	18	9	642	15	9
A0A994J483	HECT-type E3 ubiquitin transferase OS=Homo sapiens OX=9606 GN=HUWE1 PE=1 SV=1	473645	0	0	-	720	15	2	114	3	2
A0A087WVZ5	Cytoplasmic FMR1-interacting protein OS=Homo sapiens OX=9606 GN=CYFIP1 PE=1 SV=2	144693	305	8	5	719	18	5	288	6	5
Q13263	Transcription intermediary factor 1-beta OS=Homo sapiens OX=9606 GN=TRIM28 PE=1 SV=5	88493	443	13	6	718	16	6	228	7	6
Q66K14	TBC1 domain family member 9B OS=Homo sapiens OX=9606 GN=TBC1D9B PE=1 SV=3	140436	309	9	1	717	47	6	726	64	5
A0A0G2JJD3	HLA-B associated transcript 5, isoform CRA_b OS=Homo sapiens OX=9606 GN=ABHD16A PE=1 SV=1	67476	0	0	-	717	16	9	684	15	9
P05455	Lupus La protein OS=Homo sapiens OX=9606 GN=SSB PE=1 SV=2	46808	486	8	10	717	13	10	394	6	10
Q9NPL8	Complex I assembly factor TIMMDC1, mitochondrial OS=Homo sapiens OX=9606 GN=TIMMDC1 PE=1 SV=2	32158	0	0	-	716	19	13	792	21	14
Q3ZCQ8	Mitochondrial import inner membrane translocase subunit TIM50 OS=Homo sapiens OX=9606 GN=TIMM50 PE=1 SV=2	39622	180	4	11	715	19	11	696	17	11
H0Y368	Dolichol-phosphate mannosyltransferase subunit 1 OS=Homo sapiens OX=9606 GN=DPM1 PE=1 SV=2	33329	0	0	-	715	17	14	219	5	16
P17858	ATP-dependent 6-phosphofructokinase, liver type OS=Homo sapiens OX=9606 GN=PFKL PE=1 SV=6	84964	0	0	-	713	12	8	435	7	8
P20700	Lamin-B1 OS=Homo sapiens OX=9606 GN=LMNB1 PE=1 SV=2	66368	0	0	-	713	13	8	0	0	-
P09543	2~,3~-cyclic-nucleotide 3~-phosphodiesterase OS=Homo sapiens OX=9606 GN=CNP PE=1 SV=2	47549	0	0	-	712	15	10	575	13	10
P40938	Replication factor C subunit 3 OS=Homo sapiens OX=9606 GN=RFC3 PE=1 SV=2	40530	170	3	11	710	16	11	665	14	11
P32119	Peroxiredoxin-2 OS=Homo sapiens OX=9606 GN=PRDX2 PE=1 SV=5	21878	603	14	15	708	21	15	626	16	15
A0A1W2PP35	Heterogeneous nuclear ribonucleoprotein U (Fragment) OS=Homo sapiens OX=9606 GN=HNRNPU PE=1 SV=1	80599	482	9	6	707	14	6	0	0	-
Q12906	Interleukin enhancer-binding factor 3 OS=Homo sapiens OX=9606 GN=ILF3 PE=1 SV=3	95279	296	7	7	706	15	7	0	0	-
M0R0F0	Ribosomal protein S5 (Fragment) OS=Homo sapiens OX=9606 GN=RPS5 PE=1 SV=1	22377	0	0	-	706	15	15	612	12	15
A0A6Q8PGN5	Alanine--tRNA ligase OS=Homo sapiens OX=9606 GN=AARS1 PE=1 SV=1	108219	0	0	-	705	17	6	0	0	-
A0A8V8TMY4	ATP-dependent 6-phosphofructokinase OS=Homo sapiens OX=9606 GN=PFKP PE=1 SV=1	90822	0	0	-	704	13	7	366	7	7
Q8NF37	Lysophosphatidylcholine acyltransferase 1 OS=Homo sapiens OX=9606 GN=LPCAT1 PE=1 SV=2	59113	0	0	-	704	13	9	525	13	10
P05388	Large ribosomal subunit protein uL10 OS=Homo sapiens OX=9606 GN=RPLP0 PE=1 SV=1	34252	678	15	11	704	15	11	395	9	11
O95757	Heat shock 70 kDa protein 4L OS=Homo sapiens OX=9606 GN=HSPA4L PE=1 SV=3	94453	1022	21	6	702	15	6	0	0	-
P52597	Heterogeneous nuclear ribonucleoprotein F OS=Homo sapiens OX=9606 GN=HNRNPF PE=1 SV=3	45643	176	5	10	702	16	10	491	13	10
P37837	Transaldolase OS=Homo sapiens OX=9606 GN=TALDO1 PE=1 SV=2	37516	562	11	11	702	14	11	0	0	-
Q13838	Spliceosome RNA helicase DDX39B OS=Homo sapiens OX=9606 GN=DDX39B PE=1 SV=1	48960	0	0	-	701	17	10	0	0	-
Q15437	Protein transport protein Sec23B OS=Homo sapiens OX=9606 GN=SEC23B PE=1 SV=2	86424	0	0	-	700	15	7	0	0	-
P60174	Triosephosphate isomerase OS=Homo sapiens OX=9606 GN=TPI1 PE=1 SV=4	26653	0	0	-	695	16	14	262	5	14
H0YEU2	Ribosomal protein S3 (Fragment) OS=Homo sapiens OX=9606 GN=RPS3 PE=1 SV=1	18660	0	0	-	683	21	13	0	0	-
A0A499FI48	Protein disulfide-isomerase OS=Homo sapiens OX=9606 GN=PDIA4 PE=1 SV=1	73015	326	8	7	682	13	8	40	1	8
P30837	Aldehyde dehydrogenase X, mitochondrial OS=Homo sapiens OX=9606 GN=ALDH1B1 PE=1 SV=4	57213	95	2	9	682	13	9	583	11	10
Q9NSD9	Phenylalanine--tRNA ligase beta subunit OS=Homo sapiens OX=9606 GN=FARSB PE=1 SV=3	66074	915	19	8	680	17	8	601	13	8
Q96AG4	Leucine-rich repeat-containing protein 59 OS=Homo sapiens OX=9606 GN=LRRC59 PE=1 SV=1	34909	178	4	12	679	13	12	642	12	12
A0A7P0TAQ9	DnaJ homolog subfamily C member 10 OS=Homo sapiens OX=9606 GN=DNAJC10 PE=1 SV=1	87941	250	5	7	678	14	7	787	16	7
A0A0C4DGS1	Dolichyl-diphosphooligosaccharide--protein glycosyltransferase 48 kDa subunit OS=Homo sapiens OX=9606 GN=DDOST PE=1 SV=1	48769	87	2	10	678	12	10	631	12	10
Q9Y2A7	Nck-associated protein 1 OS=Homo sapiens OX=9606 GN=NCKAP1 PE=1 SV=1	128707	454	10	6	677	15	6	434	9	6
Q3ZCM7	Tubulin beta-8 chain OS=Homo sapiens OX=9606 GN=TUBB8 PE=1 SV=2	49744	510	19	9	675	42	9	660	39	9
P08574	Cytochrome c1, heme protein, mitochondrial OS=Homo sapiens OX=9606 GN=CYC1 PE=1 SV=3	35399	0	0	-	674	22	13	577	17	13
Q9BTE3	Mini-chromosome maintenance complex-binding protein OS=Homo sapiens OX=9606 GN=MCMBP PE=1 SV=2	72934	489	12	8	666	14	8	565	14	8
Q96CS3	FAS-associated factor 2 OS=Homo sapiens OX=9606 GN=FAF2 PE=1 SV=2	52591	63	1	10	665	14	10	596	12	10
P09622	Dihydrolipoyl dehydrogenase, mitochondrial OS=Homo sapiens OX=9606 GN=DLD PE=1 SV=2	54143	0	0	-	663	11	9	0	0	-
P54577	Tyrosine--tRNA ligase, cytoplasmic OS=Homo sapiens OX=9606 GN=YARS1 PE=1 SV=4	59106	313	8	9	658	15	9	0	0	-
Q6YN16	Hydroxysteroid dehydrogenase-like protein 2 OS=Homo sapiens OX=9606 GN=HSDL2 PE=1 SV=1	45366	350	6	10	658	11	10	368	5	10
P34897	Serine hydroxymethyltransferase, mitochondrial OS=Homo sapiens OX=9606 GN=SHMT2 PE=1 SV=3	55958	442	7	9	657	12	9	0	0	-
C9JW96	Prohibitin (Fragment) OS=Homo sapiens OX=9606 GN=PHB PE=1 SV=2	26875	0	0	-	654	12	14	577	10	13
Q8NBQ5	Estradiol 17-beta-dehydrogenase 11 OS=Homo sapiens OX=9606 GN=HSD17B11 PE=1 SV=4	32943	0	0	-	652	15	13	0	0	-
A0A7I2YQC0	Nucleophosmin OS=Homo sapiens OX=9606 GN=NPM1 PE=1 SV=1	35691	0	0	-	651	17	11	0	0	-
P15924	Desmoplakin OS=Homo sapiens OX=9606 GN=DSP PE=1 SV=3	331569	789	22	3	650	17	3	677	16	3
Q9NSE4	Isoleucine--tRNA ligase, mitochondrial OS=Homo sapiens OX=9606 GN=IARS2 PE=1 SV=2	113719	41	1	6	650	15	6	280	7	6
O14880	Glutathione S-transferase 3, mitochondrial OS=Homo sapiens OX=9606 GN=MGST3 PE=1 SV=1	16506	0	0	-	648	20	16	732	20	16
Q92973	Transportin-1 OS=Homo sapiens OX=9606 GN=TNPO1 PE=1 SV=2	102289	0	0	-	645	11	7	0	0	-
A0A087WVQ9	Elongation factor 1-alpha OS=Homo sapiens OX=9606 GN=EEF1A1 PE=1 SV=2	49838	490	11	11	645	17	11	862	27	1
P12004	Proliferating cell nuclear antigen OS=Homo sapiens OX=9606 GN=PCNA PE=1 SV=1	28750	301	6	12	645	16	12	537	12	12
A0A669KB05	Catenin delta 1 OS=Homo sapiens OX=9606 GN=CTNND1 PE=1 SV=1	102227	486	11	6	643	12	7	542	12	7
Q8WVX9	Fatty acyl-CoA reductase 1 OS=Homo sapiens OX=9606 GN=FAR1 PE=1 SV=1	59319	0	0	-	642	13	9	573	11	10
Q96C36	Pyrroline-5-carboxylate reductase 2 OS=Homo sapiens OX=9606 GN=PYCR2 PE=1 SV=1	33616	0	0	-	641	13	12	412	8	12
P12532	Creatine kinase U-type, mitochondrial OS=Homo sapiens OX=9606 GN=CKMT1A PE=1 SV=1	47007	439	8	10	640	13	10	485	9	10
P33947	ER lumen protein-retaining receptor 2 OS=Homo sapiens OX=9606 GN=KDELR2 PE=1 SV=1	24406	0	0	-	639	19	1	382	12	1
F5GY37	Prohibitin OS=Homo sapiens OX=9606 GN=PHB2 PE=1 SV=1	29705	587	11	13	636	12	13	526	10	13
P54619	5~-AMP-activated protein kinase subunit gamma-1 OS=Homo sapiens OX=9606 GN=PRKAG1 PE=1 SV=1	37556	474	8	11	635	12	11	668	13	11
P55084	Trifunctional enzyme subunit beta, mitochondrial OS=Homo sapiens OX=9606 GN=HADHB PE=1 SV=3	51262	76	2	10	634	14	10	361	8	10
B0YJC4	Vimentin OS=Homo sapiens OX=9606 GN=VIM PE=1 SV=1	49623	794	15	9	633	12	10	520	10	10
A0A5K1VW95	Malate dehydrogenase OS=Homo sapiens OX=9606 GN=MDH1 PE=1 SV=1	38594	534	10	12	630	11	12	376	7	12
A0A7I2V428	Nucleolin OS=Homo sapiens OX=9606 GN=NCL PE=1 SV=1	74695	0	0	-	629	13	8	0	0	-
A0A7I2V2T3	Inosine-5~-monophosphate dehydrogenase OS=Homo sapiens OX=9606 GN=IMPDH2 PE=1 SV=1	56806	346	7	9	627	12	9	326	7	9
P39019	Small ribosomal subunit protein eS19 OS=Homo sapiens OX=9606 GN=RPS19 PE=1 SV=2	16051	472	10	16	627	15	16	608	16	16
P45880	Voltage-dependent anion-selective channel protein 2 OS=Homo sapiens OX=9606 GN=VDAC2 PE=1 SV=2	31547	0	0	-	625	14	12	0	0	-
A0A8V8TNZ5	ADP-ribosylation factor (Fragment) OS=Homo sapiens OX=9606 GN=ARF1 PE=1 SV=1	18134	424	9	15	625	14	15	371	10	15
Q86VU5	Catechol O-methyltransferase domain-containing protein 1 OS=Homo sapiens OX=9606 GN=COMTD1 PE=1 SV=1	28790	0	0	-	624	12	14	514	12	14
Q96NB2	Sideroflexin-2 OS=Homo sapiens OX=9606 GN=SFXN2 PE=1 SV=2	36208	0	0	-	620	17	12	573	14	12
E9PK25	Cofilin 1 OS=Homo sapiens OX=9606 GN=CFL1 PE=1 SV=1	22714	0	0	-	619	13	15	676	14	15
P62280	Small ribosomal subunit protein uS17 OS=Homo sapiens OX=9606 GN=RPS11 PE=1 SV=3	18419	347	8	15	619	19	15	603	18	15
A0A087X054	Hypoxia up-regulated 1 OS=Homo sapiens OX=9606 GN=HYOU1 PE=1 SV=1	104713	0	0	-	618	10	5	0	0	-
P00505	Aspartate aminotransferase, mitochondrial OS=Homo sapiens OX=9606 GN=GOT2 PE=1 SV=3	47487	197	4	10	618	11	11	407	7	11
Q15029	116 kDa U5 small nuclear ribonucleoprotein component OS=Homo sapiens OX=9606 GN=EFTUD2 PE=1 SV=1	109366	61	2	6	616	14	6	452	11	6
Q9UHB9	Signal recognition particle subunit SRP68 OS=Homo sapiens OX=9606 GN=SRP68 PE=1 SV=2	70686	392	8	8	616	12	8	418	7	8
A0A8V8TP06	Sidoreflexin OS=Homo sapiens OX=9606 GN=SFXN3 PE=1 SV=1	35852	0	0	-	616	14	12	346	8	12
Q9H9B4	Sideroflexin-1 OS=Homo sapiens OX=9606 GN=SFXN1 PE=1 SV=4	35596	71	2	12	615	14	12	460	11	12
Q15365	Poly(rC)-binding protein 1 OS=Homo sapiens OX=9606 GN=PCBP1 PE=1 SV=2	37474	694	13	10	614	12	11	708	16	11
P16615	Sarcoplasmic/endoplasmic reticulum calcium ATPase 2 OS=Homo sapiens OX=9606 GN=ATP2A2 PE=1 SV=1	114683	0	0	-	612	12	1	650	13	1
Q9Y277	Voltage-dependent anion-selective channel protein 3 OS=Homo sapiens OX=9606 GN=VDAC3 PE=1 SV=1	30639	210	5	13	612	14	13	523	12	13
G8JLG1	Structural maintenance of chromosomes protein OS=Homo sapiens OX=9606 GN=SMC1A PE=1 SV=2	140772	0	0	-	611	13	5	0	0	-
Q96A33	PAT complex subunit CCDC47 OS=Homo sapiens OX=9606 GN=CCDC47 PE=1 SV=1	55838	76	2	9	611	13	9	505	8	9
P48047	ATP synthase subunit O, mitochondrial OS=Homo sapiens OX=9606 GN=ATP5PO PE=1 SV=1	23263	223	4	15	610	13	15	429	8	15
P50454	Serpin H1 OS=Homo sapiens OX=9606 GN=SERPINH1 PE=1 SV=2	46411	239	3	10	609	12	10	471	8	10
Q6NUK1	Mitochondrial adenyl nucleotide antiporter SLC25A24 OS=Homo sapiens OX=9606 GN=SLC25A24 PE=1 SV=2	53320	90	2	10	606	14	10	407	9	10
A0A804HII9	Actinin alpha 1 OS=Homo sapiens OX=9606 GN=ACTN1 PE=1 SV=1	105374	0	0	-	605	13	6	0	0	-
O94906	Pre-mRNA-processing factor 6 OS=Homo sapiens OX=9606 GN=PRPF6 PE=1 SV=1	106858	87	2	6	604	12	6	130	3	6
Q86WA8	Lon protease homolog 2, peroxisomal OS=Homo sapiens OX=9606 GN=LONP2 PE=1 SV=1	94557	0	0	-	604	14	6	629	13	7
Q5T9A4	ATPase family AAA domain-containing protein 3B OS=Homo sapiens OX=9606 GN=ATAD3B PE=1 SV=1	72527	357	8	8	603	16	8	693	17	9
Q9H845	Complex I assembly factor ACAD9, mitochondrial OS=Homo sapiens OX=9606 GN=ACAD9 PE=1 SV=1	68717	0	0	-	602	11	9	468	9	9
A0A994J3Q8	Far upstream element binding protein 1 OS=Homo sapiens OX=9606 GN=FUBP1 PE=1 SV=1	69664	334	7	8	601	13	8	274	6	8
P62829	Large ribosomal subunit protein uL14 OS=Homo sapiens OX=9606 GN=RPL23 PE=1 SV=1	14856	270	10	16	601	19	16	629	20	16
Q9Y4C2	TRPM8 channel-associated factor 1 OS=Homo sapiens OX=9606 GN=TCAF1 PE=1 SV=3	102061	0	0	-	600	13	6	375	8	6
P00390	Glutathione reductase, mitochondrial OS=Homo sapiens OX=9606 GN=GSR PE=1 SV=2	56221	686	14	9	600	12	9	415	9	9
E7EQG2	ATP-dependent RNA helicase OS=Homo sapiens OX=9606 GN=EIF4A2 PE=1 SV=1	41264	513	10	10	598	15	10	0	0	-
J3QT28	BUB3 mitotic checkpoint protein (Fragment) OS=Homo sapiens OX=9606 GN=BUB3 PE=1 SV=1	31684	507	11	11	598	12	11	582	14	11
Q92621	Nuclear pore complex protein Nup205 OS=Homo sapiens OX=9606 GN=NUP205 PE=1 SV=3	227776	0	0	-	596	12	3	216	4	3
O14929	Histone acetyltransferase type B catalytic subunit OS=Homo sapiens OX=9606 GN=HAT1 PE=1 SV=2	49509	0	0	-	596	13	10	487	10	10
P51572	B-cell receptor-associated protein 31 OS=Homo sapiens OX=9606 GN=BCAP31 PE=1 SV=3	27974	0	0	-	593	15	14	457	11	14
P55884	Eukaryotic translation initiation factor 3 subunit B OS=Homo sapiens OX=9606 GN=EIF3B PE=1 SV=3	92424	178	4	6	592	12	6	197	4	6
B4DY09	Interleukin enhancer binding factor 2 OS=Homo sapiens OX=9606 GN=ILF2 PE=1 SV=1	38886	216	4	10	592	12	10	290	5	10
Q9HB71	Calcyclin-binding protein OS=Homo sapiens OX=9606 GN=CACYBP PE=1 SV=2	26194	0	0	-	592	13	13	286	7	14
A0A7I2V3F3	Nucleolin OS=Homo sapiens OX=9606 GN=NCL PE=1 SV=1	74799	430	7	8	591	11	9	0	0	-
Q8N2K0	Lysophosphatidylserine lipase ABHD12 OS=Homo sapiens OX=9606 GN=ABHD12 PE=1 SV=2	45068	0	0	-	591	16	10	647	19	10
Q9Y6C9	Mitochondrial carrier homolog 2 OS=Homo sapiens OX=9606 GN=MTCH2 PE=1 SV=1	33309	0	0	-	589	15	13	523	12	13
Q9BRX2	Protein pelota homolog OS=Homo sapiens OX=9606 GN=PELO PE=1 SV=2	43332	298	7	10	587	11	10	584	12	10
P14868	Aspartate--tRNA ligase, cytoplasmic OS=Homo sapiens OX=9606 GN=DARS1 PE=1 SV=2	57100	292	7	9	585	13	9	183	4	9
O75489	NADH dehydrogenase [ubiquinone] iron-sulfur protein 3, mitochondrial OS=Homo sapiens OX=9606 GN=NDUFS3 PE=1 SV=1	30223	0	0	-	585	12	14	620	13	14
E9PF19	Transducin beta like 2 OS=Homo sapiens OX=9606 GN=TBL2 PE=1 SV=1	45906	0	0	-	584	13	10	748	19	10
P36542	ATP synthase subunit gamma, mitochondrial OS=Homo sapiens OX=9606 GN=ATP5F1C PE=1 SV=1	32975	302	7	12	582	15	12	538	14	12
Q15645	Pachytene checkpoint protein 2 homolog OS=Homo sapiens OX=9606 GN=TRIP13 PE=1 SV=2	48520	41	1	10	580	11	10	425	9	10
Q15758	Neutral amino acid transporter B(0) OS=Homo sapiens OX=9606 GN=SLC1A5 PE=1 SV=2	56562	168	3	8	578	9	8	374	6	9
P43304	Glycerol-3-phosphate dehydrogenase, mitochondrial OS=Homo sapiens OX=9606 GN=GPD2 PE=1 SV=3	80802	0	0	-	576	10	8	118	2	8
Q15084	Protein disulfide-isomerase A6 OS=Homo sapiens OX=9606 GN=PDIA6 PE=1 SV=1	48091	580	12	10	575	13	10	669	15	10
E9PD53	Structural maintenance of chromosomes protein OS=Homo sapiens OX=9606 GN=SMC4 PE=1 SV=1	144365	68	2	4	573	11	4	132	3	4
P62424	Large ribosomal subunit protein eL8 OS=Homo sapiens OX=9606 GN=RPL7A PE=1 SV=2	29977	0	0	-	572	12	13	0	0	-
P30041	Peroxiredoxin-6 OS=Homo sapiens OX=9606 GN=PRDX6 PE=1 SV=3	25019	0	0	-	572	14	14	385	8	14
A0A590UJ21	Cullin 1 OS=Homo sapiens OX=9606 GN=CUL1 PE=1 SV=1	84281	0	0	-	570	13	7	256	5	7
Q8NC51	SERPINE1 mRNA-binding protein 1 OS=Homo sapiens OX=9606 GN=SERBP1 PE=1 SV=2	44938	428	9	9	570	13	9	403	9	9
A0A994J6V8	Proteasome 26S subunit, ATPase 5 OS=Homo sapiens OX=9606 GN=PSMC5 PE=1 SV=1	42622	172	3	10	568	11	10	215	5	10
P62269	Small ribosomal subunit protein uS13 OS=Homo sapiens OX=9606 GN=RPS18 PE=1 SV=3	17708	368	7	15	567	11	15	590	13	15
P35520	Cystathionine beta-synthase OS=Homo sapiens OX=9606 GN=CBS PE=1 SV=2	60548	719	17	9	565	12	9	783	16	9
P11177	Pyruvate dehydrogenase E1 component subunit beta, mitochondrial OS=Homo sapiens OX=9606 GN=PDHB PE=1 SV=3	39208	0	0	-	564	10	11	573	10	11
Q9Y2L1	Exosome complex exonuclease RRP44 OS=Homo sapiens OX=9606 GN=DIS3 PE=1 SV=2	108934	166	4	6	563	11	6	108	2	6
P18669	Phosphoglycerate mutase 1 OS=Homo sapiens OX=9606 GN=PGAM1 PE=1 SV=2	28786	0	0	-	562	17	14	238	5	14
P57088	Transmembrane protein 33 OS=Homo sapiens OX=9606 GN=TMEM33 PE=1 SV=2	27960	0	0	-	560	13	15	489	13	15
P53992	Protein transport protein Sec24C OS=Homo sapiens OX=9606 GN=SEC24C PE=1 SV=3	118249	0	0	-	559	12	6	408	9	6
A0A0J9YVP6	Poly(U)-binding-splicing factor PUF60 (Fragment) OS=Homo sapiens OX=9606 GN=PUF60 PE=1 SV=1	57362	733	18	9	555	12	9	399	9	9
A0A0C4DG17	Small ribosomal subunit protein uS2 OS=Homo sapiens OX=9606 GN=RPSA PE=1 SV=1	33293	448	8	10	554	12	10	297	5	10
P23526	Adenosylhomocysteinase OS=Homo sapiens OX=9606 GN=AHCY PE=1 SV=4	47685	433	7	10	553	10	10	277	5	10
Q02790	Peptidyl-prolyl cis-trans isomerase FKBP4 OS=Homo sapiens OX=9606 GN=FKBP4 PE=1 SV=3	51772	283	7	9	551	11	9	0	0	-
Q9BTV4	Transmembrane protein 43 OS=Homo sapiens OX=9606 GN=TMEM43 PE=1 SV=1	44847	0	0	-	550	13	11	692	17	11
F8VW96	Cysteine and glycine rich protein 2 OS=Homo sapiens OX=9606 GN=CSRP2 PE=1 SV=1	26719	0	0	-	550	10	15	0	0	-
P40937	Replication factor C subunit 5 OS=Homo sapiens OX=9606 GN=RFC5 PE=1 SV=1	38472	0	0	-	546	12	11	612	16	11
Q9P0L0	Vesicle-associated membrane protein-associated protein A OS=Homo sapiens OX=9606 GN=VAPA PE=1 SV=3	27875	0	0	-	546	15	13	420	11	13
B1ALA9	Phosphoribosyl pyrophosphate synthetase 1 OS=Homo sapiens OX=9606 GN=PRPS1 PE=1 SV=2	31372	478	8	13	545	13	13	525	12	13
Q5JP53	Tubulin beta chain OS=Homo sapiens OX=9606 GN=TUBB PE=1 SV=1	47736	357	7	8	542	11	13	680	19	13
A0A087X0X3	Heterogeneous nuclear ribonucleoprotein M OS=Homo sapiens OX=9606 GN=HNRNPM PE=1 SV=1	77518	258	6	8	541	12	8	206	4	8
Q7L2H7	Eukaryotic translation initiation factor 3 subunit M OS=Homo sapiens OX=9606 GN=EIF3M PE=1 SV=1	42476	0	0	-	541	12	11	422	10	11
A0A0A0MR02	Voltage dependent anion channel 2 (Fragment) OS=Homo sapiens OX=9606 GN=VDAC2 PE=1 SV=1	30329	225	5	12	541	9	13	493	10	12
G3V5M2	Purine nucleoside phosphorylase OS=Homo sapiens OX=9606 GN=PNP PE=1 SV=2	36074	0	0	-	541	10	13	0	0	-
Q9H2U1	ATP-dependent DNA/RNA helicase DHX36 OS=Homo sapiens OX=9606 GN=DHX36 PE=1 SV=2	114688	0	0	-	540	10	6	0	0	-
A0A3B3ITW3	ATP binding cassette subfamily D member 3 OS=Homo sapiens OX=9606 GN=ABCD3 PE=1 SV=2	75374	0	0	-	539	13	1	762	19	9
A0A8I5KWC6	arginine--tRNA ligase OS=Homo sapiens OX=9606 GN=RARS2 PE=1 SV=1	66559	0	0	-	539	11	9	555	9	9
Q9NZI8	Insulin-like growth factor 2 mRNA-binding protein 1 OS=Homo sapiens OX=9606 GN=IGF2BP1 PE=1 SV=2	63441	441	10	8	538	11	8	129	3	8
P53985	Monocarboxylate transporter 1 OS=Homo sapiens OX=9606 GN=SLC16A1 PE=1 SV=3	53909	0	0	-	534	14	1	602	17	1
A0A7I2V323	Heterogeneous nuclear ribonucleoproteins A2/B1 OS=Homo sapiens OX=9606 GN=HNRNPA2B1 PE=1 SV=1	35201	227	5	11	533	11	11	108	3	11
Q8NBI6	Xyloside xylosyltransferase 1 OS=Homo sapiens OX=9606 GN=XXYLT1 PE=1 SV=1	43778	0	0	-	532	12	11	843	19	11
P50402	Emerin OS=Homo sapiens OX=9606 GN=EMD PE=1 SV=1	28976	0	0	-	532	11	12	564	12	12
K7ELL7	Glucosidase 2 subunit beta OS=Homo sapiens OX=9606 GN=PRKCSH PE=1 SV=1	60154	410	8	7	530	13	7	31	1	7
Q9NX40	OCIA domain-containing protein 1 OS=Homo sapiens OX=9606 GN=OCIAD1 PE=1 SV=1	27609	0	0	-	528	15	11	629	17	11
A0A0A0MSE2	Hydroxyacyl-CoA dehydrogenase OS=Homo sapiens OX=9606 GN=HADH PE=1 SV=2	34573	127	4	12	528	14	12	97	2	12
A0A7I2V2H9	Eukaryotic translation initiation factor 3 subunit E OS=Homo sapiens OX=9606 GN=EIF3E PE=1 SV=1	52988	125	3	10	527	12	10	308	8	10
F5H442	Tumor susceptibility 101 OS=Homo sapiens OX=9606 GN=TSG101 PE=1 SV=1	40892	557	11	10	526	10	10	0	0	-
Q9P035	Very-long-chain (3R)-3-hydroxyacyl-CoA dehydratase 3 OS=Homo sapiens OX=9606 GN=HACD3 PE=1 SV=2	43132	0	0	-	520	13	1	0	0	-
P49674	Casein kinase I isoform epsilon OS=Homo sapiens OX=9606 GN=CSNK1E PE=1 SV=1	47285	0	0	-	519	14	10	522	13	10
A0A7P0T8F1	Solute carrier family 3 member 2 OS=Homo sapiens OX=9606 GN=SLC3A2 PE=1 SV=1	43483	240	4	7	518	10	6	367	7	6
P52907	F-actin-capping protein subunit alpha-1 OS=Homo sapiens OX=9606 GN=CAPZA1 PE=1 SV=3	32902	462	9	11	518	11	11	398	10	11
Q9NZ01	Very-long-chain enoyl-CoA reductase OS=Homo sapiens OX=9606 GN=TECR PE=1 SV=1	36011	0	0	-	518	14	14	557	14	14
P50395	Rab GDP dissociation inhibitor beta OS=Homo sapiens OX=9606 GN=GDI2 PE=1 SV=2	50631	248	5	10	517	10	10	234	5	10
A0A2R8Y811	Ribosomal protein S14 (Fragment) OS=Homo sapiens OX=9606 GN=RPS14 PE=1 SV=1	16149	334	7	16	517	13	16	549	15	16
A0A994J4Y8	PGAM family member 5, mitochondrial serine/threonine protein phosphatase OS=Homo sapiens OX=9606 GN=PGAM5 PE=1 SV=1	31857	32	1	13	516	13	12	447	12	12
Q9Y224	RNA transcription, translation and transport factor protein OS=Homo sapiens OX=9606 GN=RTRAF PE=1 SV=1	28051	0	0	-	516	11	14	352	8	14
P30050	Large ribosomal subunit protein uL11 OS=Homo sapiens OX=9606 GN=RPL12 PE=1 SV=1	17808	270	5	15	516	10	15	290	5	15
B4DJV2	Citrate synthase OS=Homo sapiens OX=9606 GN=CS PE=1 SV=1	50400	431	10	10	515	11	10	202	5	10
P31930	Cytochrome b-c1 complex subunit 1, mitochondrial OS=Homo sapiens OX=9606 GN=UQCRC1 PE=1 SV=3	52612	163	4	10	514	9	10	120	2	10
O00411	DNA-directed RNA polymerase, mitochondrial OS=Homo sapiens OX=9606 GN=POLRMT PE=1 SV=2	138532	0	0	-	513	10	5	376	8	5
Q14739	Delta(14)-sterol reductase LBR OS=Homo sapiens OX=9606 GN=LBR PE=1 SV=2	70658	0	0	-	512	11	1	430	9	1
M0R2N5	very-long-chain enoyl-CoA reductase OS=Homo sapiens OX=9606 GN=TECR PE=1 SV=1	39941	0	0	-	511	17	1	451	15	1
Q9P0J0	NADH dehydrogenase [ubiquinone] 1 alpha subcomplex subunit 13 OS=Homo sapiens OX=9606 GN=NDUFA13 PE=1 SV=3	16688	107	3	16	511	15	16	585	17	16
A0A804HK76	Filamin B OS=Homo sapiens OX=9606 GN=FLNB PE=1 SV=1	273854	0	0	-	510	13	2	29	1	7
A0A7I2V4L7	Polyadenylate-binding protein OS=Homo sapiens OX=9606 GN=PABPC4 PE=1 SV=1	66458	349	7	8	510	10	8	283	5	8
F8VWS0	60S acidic ribosomal protein P0 OS=Homo sapiens OX=9606 GN=RPLP0 PE=1 SV=1	30437	0	0	-	508	12	12	454	11	12
O43663	Protein regulator of cytokinesis 1 OS=Homo sapiens OX=9606 GN=PRC1 PE=1 SV=2	71562	0	0	-	506	12	8	405	10	9
A0A994J4A5	Ribosomal protein L24 OS=Homo sapiens OX=9606 GN=RPL24 PE=1 SV=1	15459	39	1	15	506	13	15	267	6	15
F8W1A4	Adenylate kinase 2, mitochondrial OS=Homo sapiens OX=9606 GN=AK2 PE=1 SV=1	25614	0	0	-	505	9	14	0	0	-
A0A494C1K3	General transcription factor IIi OS=Homo sapiens OX=9606 GN=GTF2I PE=1 SV=1	130965	712	18	5	504	10	5	192	4	5
C9JPM4	ADP ribosylation factor 4 (Fragment) OS=Homo sapiens OX=9606 GN=ARF4 PE=1 SV=1	14544	0	0	-	503	12	15	370	9	15
Q92947	Glutaryl-CoA dehydrogenase, mitochondrial OS=Homo sapiens OX=9606 GN=GCDH PE=1 SV=1	48096	0	0	-	502	9	10	511	10	10
P32189	Glycerol kinase OS=Homo sapiens OX=9606 GN=GK PE=1 SV=3	61205	0	0	-	501	10	9	0	0	-
Q14318-2	Isoform 2 of Peptidyl-prolyl cis-trans isomerase FKBP8 OS=Homo sapiens OX=9606 GN=FKBP8	44621	0	0	-	501	8	9	0	0	-
A0A804HJQ7	7-dehydrocholesterol reductase OS=Homo sapiens OX=9606 GN=DHCR7 PE=1 SV=1	55594	0	0	-	501	11	11	0	0	-
A0A8I5KZ38	Myosin heavy chain 10 OS=Homo sapiens OX=9606 GN=MYH10 PE=1 SV=1	230017	154	5	3	500	13	3	30	1	5
A0A8I5KVL5	Electron transfer flavoprotein subunit alpha OS=Homo sapiens OX=9606 GN=ETFA PE=1 SV=1	39231	0	0	-	500	8	12	0	0	-
A5YKK6	CCR4-NOT transcription complex subunit 1 OS=Homo sapiens OX=9606 GN=CNOT1 PE=1 SV=2	266768	0	0	-	499	12	3	0	0	-
Q8WWC4	m-AAA protease-interacting protein 1, mitochondrial OS=Homo sapiens OX=9606 GN=MAIP1 PE=1 SV=1	32524	0	0	-	499	10	15	502	11	15
A0A8V8TN35	Sphingosine-1-phosphate lyase 1 OS=Homo sapiens OX=9606 GN=SGPL1 PE=1 SV=1	53838	0	0	-	497	12	9	190	5	9
Q96PK6	RNA-binding protein 14 OS=Homo sapiens OX=9606 GN=RBM14 PE=1 SV=2	69449	0	0	-	494	10	8	552	12	8
P61604	10 kDa heat shock protein, mitochondrial OS=Homo sapiens OX=9606 GN=HSPE1 PE=1 SV=2	10925	379	8	17	491	12	17	524	11	17
Q15046	Lysine--tRNA ligase OS=Homo sapiens OX=9606 GN=KARS1 PE=1 SV=3	68005	191	4	8	490	12	8	381	10	8
Q9UJZ1	Stomatin-like protein 2, mitochondrial OS=Homo sapiens OX=9606 GN=STOML2 PE=1 SV=1	38510	223	4	10	490	9	10	239	3	10
C9JRZ6	Coiled-coil-helix-coiled-coil-helix domain containing 3 OS=Homo sapiens OX=9606 GN=CHCHD3 PE=1 SV=2	26736	0	0	-	490	9	14	498	9	14
Q08J23	RNA cytosine C(5)-methyltransferase NSUN2 OS=Homo sapiens OX=9606 GN=NSUN2 PE=1 SV=2	86416	80	1	6	489	12	6	0	0	-
A0A8V8TMZ3	SEC61 translocon subunit alpha 1 OS=Homo sapiens OX=9606 GN=SEC61A1 PE=1 SV=1	45963	33	1	1	489	14	11	530	12	1
Q5VVC8	Large ribosomal subunit protein uL5 OS=Homo sapiens OX=9606 GN=RPL11 PE=1 SV=2	19012	319	7	15	488	14	15	342	10	15
P53350	Serine/threonine-protein kinase PLK1 OS=Homo sapiens OX=9606 GN=PLK1 PE=1 SV=1	68212	35	1	9	487	9	9	675	16	9
A0A7P0T945	Tubulin alpha chain OS=Homo sapiens OX=9606 GN=TUBA8 PE=1 SV=1	47320	0	0	-	486	11	7	0	0	-
O00231	26S proteasome non-ATPase regulatory subunit 11 OS=Homo sapiens OX=9606 GN=PSMD11 PE=1 SV=3	47434	0	0	-	484	11	10	0	0	-
P39023	Large ribosomal subunit protein uL3 OS=Homo sapiens OX=9606 GN=RPL3 PE=1 SV=2	46080	0	0	-	484	13	10	0	0	-
Q9Y490	Talin-1 OS=Homo sapiens OX=9606 GN=TLN1 PE=1 SV=3	269599	129	2	3	483	9	3	0	0	-
P38606	V-type proton ATPase catalytic subunit A OS=Homo sapiens OX=9606 GN=ATP6V1A PE=1 SV=2	68260	0	0	-	481	10	8	0	0	-
O00148	ATP-dependent RNA helicase DDX39A OS=Homo sapiens OX=9606 GN=DDX39A PE=1 SV=2	49098	181	5	10	481	12	10	317	9	10
A0A7I2V5T7	Prostaglandin E synthase 2 OS=Homo sapiens OX=9606 GN=PTGES2 PE=1 SV=1	41054	0	0	-	481	10	13	474	10	13
P08240	Signal recognition particle receptor subunit alpha OS=Homo sapiens OX=9606 GN=SRPRA PE=1 SV=2	69767	32	1	8	479	9	8	515	9	8
A0A6Q8PGF4	FA complementation group I OS=Homo sapiens OX=9606 GN=FANCI PE=1 SV=1	147649	0	0	-	477	9	5	276	5	5
Q9UH62	Armadillo repeat-containing X-linked protein 3 OS=Homo sapiens OX=9606 GN=ARMCX3 PE=1 SV=1	42474	0	0	-	474	8	11	462	8	11
A0A6I8PTT9	glutamine--fructose-6-phosphate transaminase (isomerizing) OS=Homo sapiens OX=9606 GN=GFPT1 PE=1 SV=1	70387	0	0	-	472	11	8	110	3	8
Q96S55	ATPase WRNIP1 OS=Homo sapiens OX=9606 GN=WRNIP1 PE=1 SV=2	72088	123	3	7	471	8	7	196	4	7
Q562R1	Beta-actin-like protein 2 OS=Homo sapiens OX=9606 GN=ACTBL2 PE=1 SV=2	41976	418	16	10	471	24	10	244	5	11
Q9UNE7	E3 ubiquitin-protein ligase CHIP OS=Homo sapiens OX=9606 GN=STUB1 PE=1 SV=2	34834	0	0	-	471	12	12	295	7	12
Q07021	Complement component 1 Q subcomponent-binding protein, mitochondrial OS=Homo sapiens OX=9606 GN=C1QBP PE=1 SV=1	31343	332	7	13	468	9	12	492	10	13
Q58FF6	Putative heat shock protein HSP 90-beta 4 OS=Homo sapiens OX=9606 GN=HSP90AB4P PE=5 SV=1	58228	174	6	7	467	12	7	266	6	7
P67809	Y-box-binding protein 1 OS=Homo sapiens OX=9606 GN=YBX1 PE=1 SV=3	35903	0	0	-	467	8	10	0	0	-
Q9UBS4	DnaJ homolog subfamily B member 11 OS=Homo sapiens OX=9606 GN=DNAJB11 PE=1 SV=1	40489	0	0	-	467	10	10	419	10	10
A0A7I2V5R6	GNAS complex locus OS=Homo sapiens OX=9606 GN=GNAS PE=1 SV=2	111043	378	7	10	466	9	10	322	6	10
P00492	Hypoxanthine-guanine phosphoribosyltransferase OS=Homo sapiens OX=9606 GN=HPRT1 PE=1 SV=2	24564	212	4	15	465	10	14	418	9	14
P21912	Succinate dehydrogenase [ubiquinone] iron-sulfur subunit, mitochondrial OS=Homo sapiens OX=9606 GN=SDHB PE=1 SV=3	31609	0	0	-	465	10	14	499	12	14
P62244	Small ribosomal subunit protein uS8 OS=Homo sapiens OX=9606 GN=RPS15A PE=1 SV=2	14830	200	5	16	464	14	16	432	13	16
H3BRU6	Poly(rC) binding protein 2 (Fragment) OS=Homo sapiens OX=9606 GN=PCBP2 PE=1 SV=1	31691	525	11	11	463	9	11	533	15	11
J3KQE5	GTP-binding nuclear protein Ran (Fragment) OS=Homo sapiens OX=9606 GN=RAN PE=1 SV=1	26799	43	1	14	462	11	14	379	10	14
O14925	Mitochondrial import inner membrane translocase subunit Tim23 OS=Homo sapiens OX=9606 GN=TIMM23 PE=1 SV=1	21929	57	1	15	462	8	15	377	10	15
P52209	6-phosphogluconate dehydrogenase, decarboxylating OS=Homo sapiens OX=9606 GN=PGD PE=1 SV=3	53106	72	2	10	461	8	10	0	0	-
C9J1Z8	ADP ribosylation factor 5 (Fragment) OS=Homo sapiens OX=9606 GN=ARF5 PE=1 SV=1	17096	0	0	-	461	10	15	356	9	15
P62081	Small ribosomal subunit protein eS7 OS=Homo sapiens OX=9606 GN=RPS7 PE=1 SV=1	22113	350	9	15	461	12	15	332	9	15
A0A8I5KX72	NFKB repressing factor OS=Homo sapiens OX=9606 GN=NKRF PE=1 SV=1	87958	538	11	6	460	10	7	657	14	7
P62277	Small ribosomal subunit protein uS15 OS=Homo sapiens OX=9606 GN=RPS13 PE=1 SV=2	17212	0	0	-	460	13	15	425	11	15
Q7LGA3	Heparan sulfate 2-O-sulfotransferase 1 OS=Homo sapiens OX=9606 GN=HS2ST1 PE=1 SV=1	41854	0	0	-	458	11	10	363	10	10
A0A8Q3SHG3	Mitochondrial amidoxime reducing component 1 OS=Homo sapiens OX=9606 GN=MTARC1 PE=1 SV=1	43526	0	0	-	457	10	12	555	10	12
P04181	Ornithine aminotransferase, mitochondrial OS=Homo sapiens OX=9606 GN=OAT PE=1 SV=1	48504	71	2	10	456	11	10	62	1	10
Q04917	14-3-3 protein eta OS=Homo sapiens OX=9606 GN=YWHAH PE=1 SV=4	28201	0	0	-	456	11	14	411	10	14
O14734	Acyl-coenzyme A thioesterase 8 OS=Homo sapiens OX=9606 GN=ACOT8 PE=1 SV=1	35891	0	0	-	455	11	12	442	12	12
A0A6I8PIT3	leucine--tRNA ligase OS=Homo sapiens OX=9606 GN=LARS1 PE=1 SV=1	132996	168	4	5	454	9	5	0	0	-
A0A669KAX4	Cullin 4B OS=Homo sapiens OX=9606 GN=CUL4B PE=1 SV=1	102462	70	2	7	454	8	7	119	2	7
P53618	Coatomer subunit beta OS=Homo sapiens OX=9606 GN=COPB1 PE=1 SV=3	107074	0	0	-	454	11	7	284	7	7
Q96H79	Zinc finger CCCH-type antiviral protein 1-like OS=Homo sapiens OX=9606 GN=ZC3HAV1L PE=1 SV=2	32940	496	12	12	454	13	12	568	12	12
P62266	Small ribosomal subunit protein uS12 OS=Homo sapiens OX=9606 GN=RPS23 PE=1 SV=3	15798	176	4	16	453	14	16	446	10	16
Q5TBH8	Glyceronephosphate O-acyltransferase (Fragment) OS=Homo sapiens OX=9606 GN=GNPAT PE=1 SV=1	67003	0	0	-	451	10	8	0	0	-
Q7L3T8	Probable proline--tRNA ligase, mitochondrial OS=Homo sapiens OX=9606 GN=PARS2 PE=1 SV=1	53228	265	7	10	451	10	10	454	10	10
F8VYE8	Serine/threonine-protein phosphatase OS=Homo sapiens OX=9606 GN=PPP1CC PE=1 SV=1	34927	346	8	12	451	10	11	418	9	12
Q9BW92	Threonine--tRNA ligase, mitochondrial OS=Homo sapiens OX=9606 GN=TARS2 PE=1 SV=1	80985	320	7	7	450	10	7	454	10	7
Q8TBP6	Probable mitochondrial glutathione transporter SLC25A40 OS=Homo sapiens OX=9606 GN=SLC25A40 PE=1 SV=1	38100	0	0	-	450	8	12	350	6	12
Q9Y512	Sorting and assembly machinery component 50 homolog OS=Homo sapiens OX=9606 GN=SAMM50 PE=1 SV=3	51943	40	1	9	448	10	9	298	6	9
Q13200	26S proteasome non-ATPase regulatory subunit 2 OS=Homo sapiens OX=9606 GN=PSMD2 PE=1 SV=3	100136	0	0	-	446	11	7	101	2	7
P26373	Large ribosomal subunit protein eL13 OS=Homo sapiens OX=9606 GN=RPL13 PE=1 SV=4	24247	0	0	-	444	9	14	37	1	14
X1WI28	Ribosomal protein L10 (Fragment) OS=Homo sapiens OX=9606 GN=RPL10 PE=1 SV=7	22960	72	2	15	444	14	15	354	10	15
A0A0C4DGB6	Albumin OS=Homo sapiens OX=9606 GN=ALB PE=1 SV=1	69181	293	7	9	443	12	9	774	19	9
Q93034	Cullin-5 OS=Homo sapiens OX=9606 GN=CUL5 PE=1 SV=4	90897	163	4	7	441	9	7	139	3	7
Q8N1G4	Leucine-rich repeat-containing protein 47 OS=Homo sapiens OX=9606 GN=LRRC47 PE=1 SV=1	63434	242	4	8	441	9	8	112	3	8
A0A7P0T8J7	Protein AAR2 homolog OS=Homo sapiens OX=9606 GN=AAR2 PE=1 SV=1	37351	0	0	-	440	9	10	427	10	10
P18124	Large ribosomal subunit protein uL30 OS=Homo sapiens OX=9606 GN=RPL7 PE=1 SV=1	29207	0	0	-	440	12	14	0	0	-
Q9H061	Transmembrane protein 126A OS=Homo sapiens OX=9606 GN=TMEM126A PE=1 SV=1	21513	0	0	-	439	12	15	382	10	15
Q9NVH1	DnaJ homolog subfamily C member 11 OS=Homo sapiens OX=9606 GN=DNAJC11 PE=1 SV=2	63239	0	0	-	438	11	9	727	17	9
A0A804HJL6	ALG1 chitobiosyldiphosphodolichol beta-mannosyltransferase OS=Homo sapiens OX=9606 GN=ALG1 PE=1 SV=1	51039	0	0	-	438	11	10	380	8	10
A0A087WWU8	Tropomyosin 3 OS=Homo sapiens OX=9606 GN=TPM3 PE=1 SV=1	26404	158	4	13	438	10	13	228	5	13
O15067	Phosphoribosylformylglycinamidine synthase OS=Homo sapiens OX=9606 GN=PFAS PE=1 SV=4	144643	128	4	5	437	8	5	78	2	5
B0QY89	Eukaryotic translation initiation factor 3 subunit L OS=Homo sapiens OX=9606 GN=EIF3L PE=1 SV=1	70857	210	4	9	437	7	9	307	5	9
P00367	Glutamate dehydrogenase 1, mitochondrial OS=Homo sapiens OX=9606 GN=GLUD1 PE=1 SV=2	61359	284	6	9	437	9	9	348	7	10
P62987	Ubiquitin-ribosomal protein eL40 fusion protein OS=Homo sapiens OX=9606 GN=UBA52 PE=1 SV=2	14719	135	4	17	437	13	17	293	9	17
Q58FF8	Putative heat shock protein HSP 90-beta 2 OS=Homo sapiens OX=9606 GN=HSP90AB2P PE=1 SV=2	44321	330	8	7	436	11	7	254	6	7
Q13162	Peroxiredoxin-4 OS=Homo sapiens OX=9606 GN=PRDX4 PE=1 SV=1	30521	0	0	-	435	10	14	234	5	14
P24390	ER lumen protein-retaining receptor 1 OS=Homo sapiens OX=9606 GN=KDELR1 PE=1 SV=1	24526	95	2	15	434	11	1	264	5	15
A0A7P0TA85	Basigin (Ok blood group) OS=Homo sapiens OX=9606 GN=BSG PE=1 SV=1	28974	0	0	-	434	8	9	333	7	9
Q14247-3	Isoform 3 of Src substrate cortactin OS=Homo sapiens OX=9606 GN=CTTN	57432	535	11	7	433	8	7	523	10	7
Q07666	KH domain-containing, RNA-binding, signal transduction-associated protein 1 OS=Homo sapiens OX=9606 GN=KHDRBS1 PE=1 SV=1	48197	461	11	8	433	12	8	418	11	8
Q86T03	Type 1 phosphatidylinositol 4,5-bisphosphate 4-phosphatase OS=Homo sapiens OX=9606 GN=PIP4P1 PE=1 SV=1	29450	0	0	-	433	9	13	443	10	13
Q32Q12	Nucleoside diphosphate kinase OS=Homo sapiens OX=9606 GN=NME1-NME2 PE=1 SV=1	32621	419	14	16	433	15	16	475	14	16
Q96H55	Unconventional myosin-XIX OS=Homo sapiens OX=9606 GN=MYO19 PE=1 SV=2	109066	0	0	-	430	9	6	261	6	6
Q14152	Eukaryotic translation initiation factor 3 subunit A OS=Homo sapiens OX=9606 GN=EIF3A PE=1 SV=1	166468	0	0	-	429	11	4	87	2	5
Q8WUK0	Phosphatidylglycerophosphatase and protein-tyrosine phosphatase 1 OS=Homo sapiens OX=9606 GN=PTPMT1 PE=1 SV=1	22829	28	1	15	429	7	15	431	8	15
Q9NR77	Peroxisomal membrane protein 2 OS=Homo sapiens OX=9606 GN=PXMP2 PE=1 SV=3	22238	0	0	-	426	9	15	373	10	15
K7EL50	Calreticulin OS=Homo sapiens OX=9606 GN=CALR PE=1 SV=2	43330	0	0	-	425	10	9	0	0	-
P46783	Small ribosomal subunit protein eS10 OS=Homo sapiens OX=9606 GN=RPS10 PE=1 SV=1	18886	339	6	15	425	12	15	433	11	15
A0A087WYY0	TAR DNA-binding protein 43 OS=Homo sapiens OX=9606 GN=TARDBP PE=1 SV=1	34269	0	0	-	424	9	10	0	0	-
K7ELW0	Parkinsonism associated deglycase OS=Homo sapiens OX=9606 GN=PARK7 PE=1 SV=1	17898	395	10	15	423	10	15	390	9	15
O95433	Activator of 90 kDa heat shock protein ATPase homolog 1 OS=Homo sapiens OX=9606 GN=AHSA1 PE=1 SV=1	38250	0	0	-	422	9	10	263	5	10
Q8WUY8	Probable N-acetyltransferase 14 OS=Homo sapiens OX=9606 GN=NAT14 PE=1 SV=1	21637	0	0	-	422	9	15	281	7	15
Q96P70	Importin-9 OS=Homo sapiens OX=9606 GN=IPO9 PE=1 SV=3	115889	38	1	10	421	8	6	367	7	6
Q9UQ80	Proliferation-associated protein 2G4 OS=Homo sapiens OX=9606 GN=PA2G4 PE=1 SV=3	43759	300	6	10	421	11	10	0	0	-
A0A0U1RQF0	Fatty acid synthase OS=Homo sapiens OX=9606 GN=FASN PE=1 SV=1	273026	257	6	2	419	9	5	215	4	5
Q9UG63	ATP-binding cassette sub-family F member 2 OS=Homo sapiens OX=9606 GN=ABCF2 PE=1 SV=2	71245	0	0	-	419	10	8	251	6	8
P30084	Enoyl-CoA hydratase, mitochondrial OS=Homo sapiens OX=9606 GN=ECHS1 PE=1 SV=4	31367	0	0	-	419	8	14	287	5	14
A0A2R8YCS7	Deoxynucleoside triphosphate triphosphohydrolase SAMHD1 OS=Homo sapiens OX=9606 GN=SAMHD1 PE=1 SV=1	67900	315	8	8	418	9	8	316	7	8
O95373	Importin-7 OS=Homo sapiens OX=9606 GN=IPO7 PE=1 SV=1	119440	116	2	6	417	10	6	47	1	6
P10599	Thioredoxin OS=Homo sapiens OX=9606 GN=TXN PE=1 SV=3	11730	265	6	17	417	10	17	366	8	17
Q8NBU5	Outer mitochondrial transmembrane helix translocase OS=Homo sapiens OX=9606 GN=ATAD1 PE=1 SV=1	40718	0	0	-	416	10	11	444	11	11
P49755	Transmembrane emp24 domain-containing protein 10 OS=Homo sapiens OX=9606 GN=TMED10 PE=1 SV=2	24960	0	0	-	416	11	15	440	10	15
A0A8V8TNU3	Cytoplasmic FMR1-interacting protein OS=Homo sapiens OX=9606 GN=CYFIP2 PE=1 SV=1	150796	0	0	-	415	11	5	259	6	5
O60830	Mitochondrial import inner membrane translocase subunit Tim17-B OS=Homo sapiens OX=9606 GN=TIMM17B PE=1 SV=1	18261	0	0	-	415	8	15	372	8	15
Q99661	Kinesin-like protein KIF2C OS=Homo sapiens OX=9606 GN=KIF2C PE=1 SV=2	81261	292	6	7	414	9	7	368	8	7
Q7L8L6	FAST kinase domain-containing protein 5, mitochondrial OS=Homo sapiens OX=9606 GN=FASTKD5 PE=1 SV=1	86519	0	0	-	413	7	8	290	5	8
A2IDA3	DNA-3-methyladenine glycosylase II (Fragment) OS=Homo sapiens OX=9606 GN=MPG PE=1 SV=1	27278	404	7	12	413	7	12	0	0	-
P15311	Ezrin OS=Homo sapiens OX=9606 GN=EZR PE=1 SV=4	69370	233	7	7	412	11	7	86	4	8
A0A994J4R1	Heterogeneous nuclear ribonucleoprotein D (Fragment) OS=Homo sapiens OX=9606 GN=HNRNPD PE=1 SV=1	34156	0	0	-	412	8	10	0	0	-
Q9HD23	Magnesium transporter MRS2 homolog, mitochondrial OS=Homo sapiens OX=9606 GN=MRS2 PE=1 SV=1	50285	0	0	-	412	9	11	486	10	11
Q969V3	BOS complex subunit NCLN OS=Homo sapiens OX=9606 GN=NCLN PE=1 SV=2	62935	0	0	-	411	8	9	279	5	9
P15531	Nucleoside diphosphate kinase A OS=Homo sapiens OX=9606 GN=NME1 PE=1 SV=1	17138	347	10	16	411	13	16	389	10	16
U3KQK0	Histone H2B OS=Homo sapiens OX=9606 GN=H2BC15 PE=1 SV=1	18792	84	2	16	410	10	16	282	7	16
A6NHL2	Tubulin alpha chain-like 3 OS=Homo sapiens OX=9606 GN=TUBAL3 PE=1 SV=2	49877	0	0	-	409	14	9	403	12	9
Q9Y2S7	Polymerase delta-interacting protein 2 OS=Homo sapiens OX=9606 GN=POLDIP2 PE=1 SV=1	42007	198	4	11	409	7	11	521	9	11
Q9UBV8	Peflin OS=Homo sapiens OX=9606 GN=PEF1 PE=1 SV=1	30361	403	7	13	409	8	13	380	7	13
P61254	Large ribosomal subunit protein uL24 OS=Homo sapiens OX=9606 GN=RPL26 PE=1 SV=1	17248	0	0	-	409	11	15	0	0	-
Q9NVJ2	ADP-ribosylation factor-like protein 8B OS=Homo sapiens OX=9606 GN=ARL8B PE=1 SV=1	21525	0	0	-	409	8	15	405	8	15
A0A075B716	Small ribosomal subunit protein eS17 OS=Homo sapiens OX=9606 GN=RPS17 PE=1 SV=1	21629	129	3	15	407	10	15	340	10	15
H0YL72	Isocitrate dehydrogenase (NAD(+)) 3 catalytic subunit alpha OS=Homo sapiens OX=9606 GN=IDH3A PE=1 SV=1	35763	236	6	11	405	9	11	173	4	11
P22061	Protein-L-isoaspartate(D-aspartate) O-methyltransferase OS=Homo sapiens OX=9606 GN=PCMT1 PE=1 SV=4	24621	0	0	-	405	9	14	473	10	14
A0A994J3T6	G protein subunit beta 1 OS=Homo sapiens OX=9606 GN=GNB1 PE=1 SV=1	32391	0	0	-	404	9	12	380	8	12
P16152	Carbonyl reductase [NADPH] 1 OS=Homo sapiens OX=9606 GN=CBR1 PE=1 SV=3	30356	96	2	13	402	7	13	0	0	-
P38117	Electron transfer flavoprotein subunit beta OS=Homo sapiens OX=9606 GN=ETFB PE=1 SV=3	27826	0	0	-	401	8	14	0	0	-
Q8WUM4	Programmed cell death 6-interacting protein OS=Homo sapiens OX=9606 GN=PDCD6IP PE=1 SV=1	95963	779	17	6	399	9	6	143	3	6
A0A7I2V2U7	Nucleolin OS=Homo sapiens OX=9606 GN=NCL PE=1 SV=1	68552	280	6	9	399	8	7	35	1	8
X6RJP6	Transgelin 2 (Fragment) OS=Homo sapiens OX=9606 GN=TAGLN2 PE=1 SV=1	21073	269	8	15	397	8	15	264	5	15
Q9Y678	Coatomer subunit gamma-1 OS=Homo sapiens OX=9606 GN=COPG1 PE=1 SV=1	97655	0	0	-	396	7	7	156	3	7
B7Z3Q4	Alkylglycerone-phosphate synthase OS=Homo sapiens OX=9606 GN=AGPS PE=1 SV=1	63806	0	0	-	396	7	8	0	0	-
P36578	Large ribosomal subunit protein uL4 OS=Homo sapiens OX=9606 GN=RPL4 PE=1 SV=5	47667	0	0	-	396	8	10	0	0	-
P62750	Large ribosomal subunit protein uL23 OS=Homo sapiens OX=9606 GN=RPL23A PE=1 SV=1	17684	0	0	-	396	10	15	244	6	15
O43242	26S proteasome non-ATPase regulatory subunit 3 OS=Homo sapiens OX=9606 GN=PSMD3 PE=1 SV=2	60939	167	4	9	395	8	9	67	2	9
O95159	Zinc finger protein-like 1 OS=Homo sapiens OX=9606 GN=ZFPL1 PE=1 SV=2	34092	0	0	-	395	11	11	416	11	11
A0A7I2V3R8	Heterogeneous nuclear ribonucleoprotein A1 OS=Homo sapiens OX=9606 GN=HNRNPA1 PE=1 SV=1	34118	0	0	-	395	8	12	0	0	-
P00918	Carbonic anhydrase 2 OS=Homo sapiens OX=9606 GN=CA2 PE=1 SV=2	29228	0	0	-	395	8	14	160	4	14
A0A3B3ISK7	Aspartyl-tRNA synthetase 2, mitochondrial OS=Homo sapiens OX=9606 GN=DARS2 PE=1 SV=1	70942	0	0	-	394	9	8	0	0	-
Q9NS86	LanC-like protein 2 OS=Homo sapiens OX=9606 GN=LANCL2 PE=1 SV=1	50821	227	4	10	394	6	10	342	6	10
A0A0A0MRM8	Unconventional myosin-VI OS=Homo sapiens OX=9606 GN=MYO6 PE=1 SV=1	144924	0	0	-	393	10	5	59	1	5
O14744	Protein arginine N-methyltransferase 5 OS=Homo sapiens OX=9606 GN=PRMT5 PE=1 SV=4	72638	238	5	8	393	8	8	203	4	8
Q04837	Single-stranded DNA-binding protein, mitochondrial OS=Homo sapiens OX=9606 GN=SSBP1 PE=1 SV=1	17249	210	6	16	393	12	16	466	14	16
O95486	Protein transport protein Sec24A OS=Homo sapiens OX=9606 GN=SEC24A PE=1 SV=2	119674	270	7	6	392	9	6	322	7	6
E9PB90	hexokinase OS=Homo sapiens OX=9606 GN=HK2 PE=1 SV=1	98909	0	0	-	391	8	6	188	4	6
A0A2R8YFE2	Actin beta (Fragment) OS=Homo sapiens OX=9606 GN=ACTB PE=1 SV=1	8782	29	1	7	391	12	10	63	2	17
Q96CN7	Isochorismatase domain-containing protein 1 OS=Homo sapiens OX=9606 GN=ISOC1 PE=1 SV=3	32216	305	5	13	391	8	13	378	7	13
P11802	Cyclin-dependent kinase 4 OS=Homo sapiens OX=9606 GN=CDK4 PE=1 SV=2	33708	0	0	-	390	9	13	0	0	-
Q9H2U2	Inorganic pyrophosphatase 2, mitochondrial OS=Homo sapiens OX=9606 GN=PPA2 PE=1 SV=2	37896	269	7	12	389	10	12	313	8	12
B4DLN1	cDNA FLJ60124, highly similar to Mitochondrial dicarboxylate carrier OS=Homo sapiens OX=9606 PE=2 SV=1	48069	75	2	15	388	9	1	362	9	15
M0R210	Ribosomal protein S16 OS=Homo sapiens OX=9606 GN=RPS16 PE=1 SV=1	14410	362	9	16	388	11	16	357	9	16
H3BTB7	Probable glutamate--tRNA ligase, mitochondrial OS=Homo sapiens OX=9606 GN=EARS2 PE=1 SV=1	56790	33	1	10	387	9	9	205	5	9
A0A024QZP7	Cyclin dependent kinase 1 OS=Homo sapiens OX=9606 GN=CDK1 PE=1 SV=1	34060	191	4	13	387	9	13	279	7	13
F5H669	Cleavage and polyadenylation specific factor 7 (Fragment) OS=Homo sapiens OX=9606 GN=CPSF7 PE=1 SV=1	41241	164	4	9	385	8	9	89	2	9
P46781	Small ribosomal subunit protein uS4 OS=Homo sapiens OX=9606 GN=RPS9 PE=1 SV=3	22578	0	0	-	384	11	15	281	7	15
H7BXY3	RNA helicase OS=Homo sapiens OX=9606 GN=DHX30 PE=1 SV=1	130469	61	1	5	383	8	5	250	4	6
E5RI99	Large ribosomal subunit protein eL30 (Fragment) OS=Homo sapiens OX=9606 GN=RPL30 PE=1 SV=1	12648	510	10	16	383	9	16	0	0	-
A0A087WUZ3	Spectrin beta chain OS=Homo sapiens OX=9606 GN=SPTBN1 PE=1 SV=1	274659	84	2	3	382	8	3	0	0	-
M0R117	60S ribosomal protein L18a OS=Homo sapiens OX=9606 GN=RPL18A PE=1 SV=1	18067	64	2	15	381	9	15	209	5	15
Q9BSF4	Mitochondrial import inner membrane translocase subunit Tim29 OS=Homo sapiens OX=9606 GN=TIMM29 PE=1 SV=2	29215	0	0	-	379	7	14	330	7	14
A0A7I2V586	Aconitate hydratase, mitochondrial OS=Homo sapiens OX=9606 GN=ACO2 PE=1 SV=1	81721	165	3	7	377	7	7	0	0	-
A0A7P0TB36	78 kDa glucose-regulated protein OS=Homo sapiens OX=9606 GN=HSPA5 PE=1 SV=1	68969	319	6	10	377	9	9	340	6	9
Q9Y3B4	Splicing factor 3B subunit 6 OS=Homo sapiens OX=9606 GN=SF3B6 PE=1 SV=1	14576	205	3	16	377	8	16	435	8	16
I3L1P8	Solute carrier family 25 member 11 (Fragment) OS=Homo sapiens OX=9606 GN=SLC25A11 PE=1 SV=1	32162	0	0	-	376	8	11	424	9	15
P28074	Proteasome subunit beta type-5 OS=Homo sapiens OX=9606 GN=PSMB5 PE=1 SV=3	28462	246	5	15	376	8	15	272	5	15
P06899	Histone H2B type 1-J OS=Homo sapiens OX=9606 GN=H2BC11 PE=1 SV=3	13896	0	0	-	376	9	16	0	0	-
Q9HC21	Mitochondrial thiamine pyrophosphate carrier OS=Homo sapiens OX=9606 GN=SLC25A19 PE=1 SV=1	35488	0	0	-	375	9	12	290	7	13
P24539	ATP synthase F(0) complex subunit B1, mitochondrial OS=Homo sapiens OX=9606 GN=ATP5PB PE=1 SV=2	28890	104	3	15	375	7	15	300	7	15
J3QS39	Ubiquitin B (Fragment) OS=Homo sapiens OX=9606 GN=UBB PE=1 SV=1	10463	274	6	11	374	12	7	339	8	5
P47755	F-actin-capping protein subunit alpha-2 OS=Homo sapiens OX=9606 GN=CAPZA2 PE=1 SV=3	32929	207	5	11	374	8	11	295	7	11
E5RIT6	Ribosomal protein L26 like 1 (Fragment) OS=Homo sapiens OX=9606 GN=RPL26L1 PE=1 SV=1	15197	0	0	-	373	10	15	0	0	-
A0A075B6F9	Nitric oxide synthase-interacting protein OS=Homo sapiens OX=9606 GN=NOSIP PE=1 SV=1	33410	187	4	13	372	9	12	188	5	12
E7EP32	G protein subunit beta 2 OS=Homo sapiens OX=9606 GN=GNB2 PE=1 SV=1	32388	0	0	-	372	8	12	0	0	-
P46977	Dolichyl-diphosphooligosaccharide--protein glycosyltransferase subunit STT3A OS=Homo sapiens OX=9606 GN=STT3A PE=1 SV=2	80477	0	0	-	371	8	1	323	7	12
J3KN67	Tropomyosin 3 OS=Homo sapiens OX=9606 GN=TPM3 PE=1 SV=1	33202	0	0	-	371	9	13	0	0	-
P40616	ADP-ribosylation factor-like protein 1 OS=Homo sapiens OX=9606 GN=ARL1 PE=1 SV=1	20404	0	0	-	371	8	15	368	7	15
Q15363	Transmembrane emp24 domain-containing protein 2 OS=Homo sapiens OX=9606 GN=TMED2 PE=1 SV=1	22746	0	0	-	371	10	15	378	11	15
P62851	Small ribosomal subunit protein eS25 OS=Homo sapiens OX=9606 GN=RPS25 PE=1 SV=1	13734	221	4	15	371	8	16	224	4	15
H0YMW4	Annexin OS=Homo sapiens OX=9606 GN=ANXA2 PE=1 SV=2	41873	396	9	11	370	7	11	437	8	11
P26640	Valine--tRNA ligase OS=Homo sapiens OX=9606 GN=VARS1 PE=1 SV=4	140387	0	0	-	369	9	5	0	0	-
Q9UM00	Calcium load-activated calcium channel OS=Homo sapiens OX=9606 GN=TMCO1 PE=1 SV=2	27061	0	0	-	369	7	15	297	6	15
P63173	Large ribosomal subunit protein eL38 OS=Homo sapiens OX=9606 GN=RPL38 PE=1 SV=2	8213	375	14	17	369	13	17	393	19	17
O43809	Cleavage and polyadenylation specificity factor subunit 5 OS=Homo sapiens OX=9606 GN=NUDT21 PE=1 SV=1	26211	0	0	-	368	8	14	531	10	14
Q9NXK8	F-box/LRR-repeat protein 12 OS=Homo sapiens OX=9606 GN=FBXL12 PE=1 SV=1	37002	0	0	-	364	7	12	352	6	12
Q15386	Ubiquitin-protein ligase E3C OS=Homo sapiens OX=9606 GN=UBE3C PE=1 SV=3	123844	0	0	-	363	9	6	238	6	6
P46779	Large ribosomal subunit protein eL28 OS=Homo sapiens OX=9606 GN=RPL28 PE=1 SV=3	15738	0	0	-	363	8	15	32	1	15
P25786	Proteasome subunit alpha type-1 OS=Homo sapiens OX=9606 GN=PSMA1 PE=1 SV=1	29537	0	0	-	362	10	13	204	5	13
A0A7I2V351	Importin subunit alpha OS=Homo sapiens OX=9606 GN=KPNA2 PE=1 SV=1	55053	90	2	9	361	8	9	149	3	9
Q9NRK6	ATP-binding cassette sub-family B member 10, mitochondrial OS=Homo sapiens OX=9606 GN=ABCB10 PE=1 SV=2	79098	0	0	-	361	8	9	130	3	9
Q8NE01	Metal transporter CNNM3 OS=Homo sapiens OX=9606 GN=CNNM3 PE=1 SV=1	76072	0	0	-	360	8	7	226	5	7
Q8WXX5	DnaJ homolog subfamily C member 9 OS=Homo sapiens OX=9606 GN=DNAJC9 PE=1 SV=1	29891	95	3	12	360	7	12	159	4	12
P13804	Electron transfer flavoprotein subunit alpha, mitochondrial OS=Homo sapiens OX=9606 GN=ETFA PE=1 SV=1	35058	0	0	-	360	7	13	0	0	-
H0Y645	Casein kinase 1 epsilon (Fragment) OS=Homo sapiens OX=9606 GN=CSNK1E PE=1 SV=1	31274	30	1	10	359	10	10	0	0	-
Q96EY1	DnaJ homolog subfamily A member 3, mitochondrial OS=Homo sapiens OX=9606 GN=DNAJA3 PE=1 SV=2	52456	96	2	10	359	11	10	485	11	11
A0A2R8Y653	uridine/cytidine kinase OS=Homo sapiens OX=9606 GN=UCK2 PE=1 SV=1	27391	0	0	-	359	7	13	203	4	13
F1DAL7	Nuclear receptor subfamily 2 group F member 1 OS=Homo sapiens OX=9606 GN=NR2F1 PE=1 SV=1	41601	0	0	-	358	8	10	0	0	-
Q9BQT8	Mitochondrial 2-oxodicarboxylate carrier OS=Homo sapiens OX=9606 GN=SLC25A21 PE=1 SV=1	33282	0	0	-	358	9	13	294	7	13
A0A7I2Y1C3	Eukaryotic translation initiation factor 4 gamma 1 OS=Homo sapiens OX=9606 GN=EIF4G1 PE=1 SV=1	173000	118	2	3	356	9	3	38	1	3
P25398	Small ribosomal subunit protein eS12 OS=Homo sapiens OX=9606 GN=RPS12 PE=1 SV=3	14505	271	7	16	356	9	16	372	9	16
A0A087WXC5	NADH dehydrogenase [ubiquinone] 1 alpha subcomplex subunit 10, mitochondrial OS=Homo sapiens OX=9606 GN=NDUFA10 PE=1 SV=2	42444	0	0	-	355	6	11	355	7	11
Q15738	Sterol-4-alpha-carboxylate 3-dehydrogenase, decarboxylating OS=Homo sapiens OX=9606 GN=NSDHL PE=1 SV=2	41874	57	1	11	355	7	11	217	5	11
Q8WUY1	Protein THEM6 OS=Homo sapiens OX=9606 GN=THEM6 PE=1 SV=2	23850	0	0	-	355	9	15	316	9	15
O94874	E3 UFM1-protein ligase 1 OS=Homo sapiens OX=9606 GN=UFL1 PE=1 SV=2	89540	0	0	-	354	7	7	47	1	7
P26196	Probable ATP-dependent RNA helicase DDX6 OS=Homo sapiens OX=9606 GN=DDX6 PE=1 SV=2	54382	244	6	9	354	8	9	182	4	9
P63241	Eukaryotic translation initiation factor 5A-1 OS=Homo sapiens OX=9606 GN=EIF5A PE=1 SV=2	16821	220	5	16	353	8	16	166	4	16
B3KQ51	Serine/threonine-protein phosphatase OS=Homo sapiens OX=9606 GN=PPP2CA PE=1 SV=1	28072	0	0	-	352	7	12	0	0	-
P24468	COUP transcription factor 2 OS=Homo sapiens OX=9606 GN=NR2F2 PE=1 SV=1	45542	0	0	-	351	8	10	348	8	10
P56545	C-terminal-binding protein 2 OS=Homo sapiens OX=9606 GN=CTBP2 PE=1 SV=1	48914	93	2	10	349	8	10	80	2	10
Q5VV89	Microsomal glutathione S-transferase 3 OS=Homo sapiens OX=9606 GN=MGST3 PE=1 SV=1	18405	384	6	16	348	5	1	333	5	1
O75533	Splicing factor 3B subunit 1 OS=Homo sapiens OX=9606 GN=SF3B1 PE=1 SV=3	145738	211	5	5	348	8	5	186	4	5
P37108	Signal recognition particle 14 kDa protein OS=Homo sapiens OX=9606 GN=SRP14 PE=1 SV=2	14561	168	3	16	348	6	16	411	8	15
Q9HAV4	Exportin-5 OS=Homo sapiens OX=9606 GN=XPO5 PE=1 SV=1	136222	64	1	6	344	6	5	41	1	5
A0A7P0T997	Acetyltransferase component of pyruvate dehydrogenase complex OS=Homo sapiens OX=9606 GN=DLAT PE=1 SV=1	67802	329	7	8	343	7	8	0	0	-
H0YHC3	Nucleosome assembly protein 1 like 1 (Fragment) OS=Homo sapiens OX=9606 GN=NAP1L1 PE=1 SV=1	23403	255	6	9	343	7	9	256	6	9
Q15388	Mitochondrial import receptor subunit TOM20 homolog OS=Homo sapiens OX=9606 GN=TOMM20 PE=1 SV=1	16288	73	1	16	342	11	16	261	7	16
A0A494C0M1	DNA mismatch repair protein OS=Homo sapiens OX=9606 GN=MSH6 PE=1 SV=1	142764	0	0	-	341	7	6	159	3	6
P15121	Aldo-keto reductase family 1 member B1 OS=Homo sapiens OX=9606 GN=AKR1B1 PE=1 SV=3	35830	69	2	11	341	9	11	0	0	-
Q9H9H4	Vacuolar protein sorting-associated protein 37B OS=Homo sapiens OX=9606 GN=VPS37B PE=1 SV=1	31287	308	5	11	341	5	11	315	5	11
O14828	Secretory carrier-associated membrane protein 3 OS=Homo sapiens OX=9606 GN=SCAMP3 PE=1 SV=3	38262	0	0	-	341	7	12	154	4	12
Q9NUI1	Peroxisomal 2,4-dienoyl-CoA reductase [(3E)-enoyl-CoA-producing] OS=Homo sapiens OX=9606 GN=DECR2 PE=1 SV=1	30758	0	0	-	341	8	13	0	0	-
Q6P1M0	Long-chain fatty acid transport protein 4 OS=Homo sapiens OX=9606 GN=SLC27A4 PE=1 SV=1	72018	0	0	-	340	7	1	454	9	1
O95758	Polypyrimidine tract-binding protein 3 OS=Homo sapiens OX=9606 GN=PTBP3 PE=1 SV=2	59652	314	10	9	340	10	9	298	8	9
A0A087WW66	26S proteasome non-ATPase regulatory subunit 1 OS=Homo sapiens OX=9606 GN=PSMD1 PE=1 SV=2	101489	187	3	6	338	6	6	95	1	6
P62241	Small ribosomal subunit protein eS8 OS=Homo sapiens OX=9606 GN=RPS8 PE=1 SV=2	24190	0	0	-	338	6	14	59	2	14
O15371	Eukaryotic translation initiation factor 3 subunit D OS=Homo sapiens OX=9606 GN=EIF3D PE=1 SV=1	63932	156	2	8	337	7	8	232	5	8
O94826	Mitochondrial import receptor subunit TOM70 OS=Homo sapiens OX=9606 GN=TOMM70 PE=1 SV=1	67412	127	3	8	335	8	8	318	8	8
O96008	Mitochondrial import receptor subunit TOM40 homolog OS=Homo sapiens OX=9606 GN=TOMM40 PE=1 SV=1	37869	68	1	10	335	7	10	258	5	11
K7EK00	Family with sequence similarity 210 member A (Fragment) OS=Homo sapiens OX=9606 GN=FAM210A PE=1 SV=1	30273	0	0	-	335	8	15	319	8	15
Q9H0C8	Integrin-linked kinase-associated serine/threonine phosphatase 2C OS=Homo sapiens OX=9606 GN=ILKAP PE=1 SV=1	42880	404	8	10	334	6	10	363	6	10
B5ME19	Eukaryotic translation initiation factor 3 subunit C-like protein OS=Homo sapiens OX=9606 GN=EIF3CL PE=1 SV=1	105407	0	0	-	333	8	8	0	0	-
O00232	26S proteasome non-ATPase regulatory subunit 12 OS=Homo sapiens OX=9606 GN=PSMD12 PE=1 SV=3	52871	31	1	8	333	7	10	127	4	10
A0A2R8YD50	Hydroxysteroid 17-beta dehydrogenase 4 OS=Homo sapiens OX=9606 GN=HSD17B4 PE=1 SV=1	76790	54	1	12	333	6	12	0	0	-
Q10567	AP-1 complex subunit beta-1 OS=Homo sapiens OX=9606 GN=AP1B1 PE=1 SV=3	104540	0	0	-	332	8	6	0	0	-
O95292	Vesicle-associated membrane protein-associated protein B/C OS=Homo sapiens OX=9606 GN=VAPB PE=1 SV=3	27211	0	0	-	332	7	13	348	8	14
Q5H909	MAGE family member D2 OS=Homo sapiens OX=9606 GN=MAGED2 PE=1 SV=2	63100	34	1	8	331	8	8	0	0	-
Q969Z3	Mitochondrial amidoxime reducing component 2 OS=Homo sapiens OX=9606 GN=MTARC2 PE=1 SV=1	37999	0	0	-	331	7	11	265	5	11
Q8IXI2	Mitochondrial Rho GTPase 1 OS=Homo sapiens OX=9606 GN=RHOT1 PE=1 SV=2	70739	0	0	-	328	7	8	0	0	-
Q01518	Adenylyl cyclase-associated protein 1 OS=Homo sapiens OX=9606 GN=CAP1 PE=1 SV=5	51869	129	3	9	328	6	9	0	0	-
G3V0I5	NADH dehydrogenase [ubiquinone] flavoprotein 1, mitochondrial OS=Homo sapiens OX=9606 GN=NDUFV1 PE=1 SV=1	50022	0	0	-	328	7	10	65	2	10
G5E9Q6	Profilin OS=Homo sapiens OX=9606 GN=PFN2 PE=1 SV=1	20773	244	4	16	328	6	16	446	8	16
P08754	Guanine nucleotide-binding protein G(i) subunit alpha-3 OS=Homo sapiens OX=9606 GN=GNAI3 PE=1 SV=3	40506	0	0	-	326	5	11	360	8	11
Q96AB3	Isochorismatase domain-containing protein 2 OS=Homo sapiens OX=9606 GN=ISOC2 PE=1 SV=1	22323	0	0	-	326	6	15	0	0	-
A0A590UJ43	Casein kinase 1 alpha 1 OS=Homo sapiens OX=9606 GN=CSNK1A1 PE=1 SV=1	48546	0	0	-	325	7	12	334	7	12
Q9NPF4	tRNA N6-adenosine threonylcarbamoyltransferase OS=Homo sapiens OX=9606 GN=OSGEP PE=1 SV=1	36403	31	1	12	323	6	12	278	5	12
P09429	High mobility group protein B1 OS=Homo sapiens OX=9606 GN=HMGB1 PE=1 SV=3	24878	0	0	-	323	10	13	0	0	-
P38919	Eukaryotic initiation factor 4A-III OS=Homo sapiens OX=9606 GN=EIF4A3 PE=1 SV=4	46841	0	0	-	322	8	10	0	0	-
Q9NRF8	CTP synthase 2 OS=Homo sapiens OX=9606 GN=CTPS2 PE=1 SV=1	65636	200	5	8	321	9	8	0	0	-
P60866	Small ribosomal subunit protein uS10 OS=Homo sapiens OX=9606 GN=RPS20 PE=1 SV=1	13364	294	9	16	321	9	16	0	0	-
Q9Y266	Nuclear migration protein nudC OS=Homo sapiens OX=9606 GN=NUDC PE=1 SV=1	38219	162	4	10	320	8	10	157	4	10
A0A7I2V5X1	glutaminyl-peptide cyclotransferase OS=Homo sapiens OX=9606 GN=QPCTL PE=1 SV=1	29586	0	0	-	320	7	11	66	1	12
O95347	Structural maintenance of chromosomes protein 2 OS=Homo sapiens OX=9606 GN=SMC2 PE=1 SV=2	135572	360	8	5	319	8	5	0	0	-
P63151	Serine/threonine-protein phosphatase 2A 55 kDa regulatory subunit B alpha isoform OS=Homo sapiens OX=9606 GN=PPP2R2A PE=1 SV=1	51659	0	0	-	318	6	10	328	7	10
P46778	Large ribosomal subunit protein eL21 OS=Homo sapiens OX=9606 GN=RPL21 PE=1 SV=2	18553	0	0	-	318	8	15	0	0	-
Q5T8U5	Surfeit locus protein 4 OS=Homo sapiens OX=9606 GN=SURF4 PE=1 SV=1	21114	0	0	-	317	5	1	345	5	1
B1AHB1	DNA replication licensing factor MCM5 OS=Homo sapiens OX=9606 GN=MCM5 PE=1 SV=1	77544	594	13	8	317	7	9	703	15	8
O15228	Dihydroxyacetone phosphate acyltransferase OS=Homo sapiens OX=9606 GN=GNPAT PE=1 SV=1	77138	0	0	-	317	7	9	466	9	8
A0A087WTV6	pyrroline-5-carboxylate reductase OS=Homo sapiens OX=9606 GN=PYCR2 PE=1 SV=1	25852	118	2	13	316	5	13	188	4	13
A0A804HI24	Fumarate hydratase, mitochondrial OS=Homo sapiens OX=9606 GN=FH PE=1 SV=1	51310	114	3	10	315	5	10	0	0	-
Q8IUQ4	E3 ubiquitin-protein ligase SIAH1 OS=Homo sapiens OX=9606 GN=SIAH1 PE=1 SV=2	31102	0	0	-	315	6	14	265	6	14
P62820	Ras-related protein Rab-1A OS=Homo sapiens OX=9606 GN=RAB1A PE=1 SV=3	22663	0	0	-	314	7	15	0	0	-
P13929	Beta-enolase OS=Homo sapiens OX=9606 GN=ENO3 PE=1 SV=5	46957	297	5	10	313	6	10	283	4	10
O96011	Peroxisomal membrane protein 11B OS=Homo sapiens OX=9606 GN=PEX11B PE=1 SV=1	28413	0	0	-	313	7	14	265	6	15
Q8NC69	BTB/POZ domain-containing protein KCTD6 OS=Homo sapiens OX=9606 GN=KCTD6 PE=1 SV=2	27592	0	0	-	313	7	14	250	6	14
E5RI56	S-phase kinase-associated protein 1 OS=Homo sapiens OX=9606 PE=3 SV=2	22713	144	4	15	312	7	15	265	7	15
P13796	Plastin-2 OS=Homo sapiens OX=9606 GN=LCP1 PE=1 SV=6	70244	198	4	8	311	5	8	0	0	-
P21964	Catechol O-methyltransferase OS=Homo sapiens OX=9606 GN=COMT PE=1 SV=2	30018	0	0	-	311	7	14	0	0	-
P04080	Cystatin-B OS=Homo sapiens OX=9606 GN=CSTB PE=1 SV=2	11133	305	7	16	311	8	16	270	6	16
H0Y8E6	DNA replication licensing factor MCM2 (Fragment) OS=Homo sapiens OX=9606 GN=MCM2 PE=1 SV=1	94051	0	0	-	310	7	6	42	1	6
Q9UNM6	26S proteasome non-ATPase regulatory subunit 13 OS=Homo sapiens OX=9606 GN=PSMD13 PE=1 SV=2	42918	0	0	-	310	5	11	346	6	11
Q13011	Delta(3,5)-Delta(2,4)-dienoyl-CoA isomerase, mitochondrial OS=Homo sapiens OX=9606 GN=ECH1 PE=1 SV=2	35793	0	0	-	310	6	13	0	0	-
Q5T8R5	Monocarboxylate transporter 1 (Fragment) OS=Homo sapiens OX=9606 GN=SLC16A1 PE=1 SV=1	49187	0	0	-	309	7	3	288	5	3
M0QYS1	Large ribosomal subunit protein uL13 (Fragment) OS=Homo sapiens OX=9606 GN=RPL13A PE=1 SV=2	24201	0	0	-	309	8	15	0	0	-
P11216	Glycogen phosphorylase, brain form OS=Homo sapiens OX=9606 GN=PYGB PE=1 SV=5	96635	0	0	-	307	6	7	0	0	-
P50570	Dynamin-2 OS=Homo sapiens OX=9606 GN=DNM2 PE=1 SV=2	98003	0	0	-	306	9	6	0	0	-
H0YIC4	Citrate synthase (Fragment) OS=Homo sapiens OX=9606 GN=CS PE=1 SV=1	14114	0	0	-	306	8	10	0	0	-
Q96IJ6	Mannose-1-phosphate guanyltransferase alpha OS=Homo sapiens OX=9606 GN=GMPPA PE=1 SV=1	46262	0	0	-	306	6	10	216	5	10
Q9BPW8	Protein NipSnap homolog 1 OS=Homo sapiens OX=9606 GN=NIPSNAP1 PE=1 SV=1	33289	0	0	-	306	7	14	108	1	14
F8VVM2	Solute carrier family 25 member 3 OS=Homo sapiens OX=9606 GN=SLC25A3 PE=1 SV=1	36138	150	4	1	305	7	12	131	3	6
Q5JVF3	PCI domain-containing protein 2 OS=Homo sapiens OX=9606 GN=PCID2 PE=1 SV=2	46000	0	0	-	304	8	11	284	8	11
P13073	Cytochrome c oxidase subunit 4 isoform 1, mitochondrial OS=Homo sapiens OX=9606 GN=COX4I1 PE=1 SV=1	19564	106	3	16	304	6	16	275	6	16
A0A804HJ66	alpha-1,2-Mannosidase OS=Homo sapiens OX=9606 GN=MAN1B1 PE=1 SV=1	79402	0	0	-	303	7	7	357	9	7
Q9Y3F4	Serine-threonine kinase receptor-associated protein OS=Homo sapiens OX=9606 GN=STRAP PE=1 SV=1	38414	99	3	11	303	5	11	253	5	11
P51148	Ras-related protein Rab-5C OS=Homo sapiens OX=9606 GN=RAB5C PE=1 SV=2	23468	0	0	-	303	6	14	238	4	14
E5RHW4	Erlin (Fragment) OS=Homo sapiens OX=9606 GN=ERLIN2 PE=1 SV=1	37701	98	3	10	302	7	10	0	0	-
Q8IUX1	Complex I assembly factor TMEM126B, mitochondrial OS=Homo sapiens OX=9606 GN=TMEM126B PE=1 SV=2	25926	0	0	-	302	5	15	237	5	15
Q7L5N7	Lysophosphatidylcholine acyltransferase 2 OS=Homo sapiens OX=9606 GN=LPCAT2 PE=1 SV=1	60169	0	0	-	301	8	9	164	4	10
Q52LJ0	Protein FAM98B OS=Homo sapiens OX=9606 GN=FAM98B PE=1 SV=2	45519	81	2	10	301	4	10	295	4	10
A0A2R8Y6Y7	Succinate--CoA ligase [ADP-forming] subunit beta, mitochondrial OS=Homo sapiens OX=9606 GN=SUCLA2 PE=1 SV=1	52578	59	2	10	300	7	10	231	5	10
A0A6Q8PEZ4	Ganglioside induced differentiation associated protein 1 OS=Homo sapiens OX=9606 GN=GDAP1 PE=1 SV=1	34432	0	0	-	300	5	11	310	5	11
O15173	Membrane-associated progesterone receptor component 2 OS=Homo sapiens OX=9606 GN=PGRMC2 PE=1 SV=1	23804	0	0	-	300	5	14	300	5	14
A0A804HI25	7-dehydrocholesterol reductase OS=Homo sapiens OX=9606 GN=DHCR7 PE=1 SV=1	56280	57	1	11	299	6	1	293	5	11
Q5XKP0	MICOS complex subunit MIC13 OS=Homo sapiens OX=9606 GN=MICOS13 PE=1 SV=1	13079	0	0	-	299	6	17	288	6	17
A0A0C4DFV9	SET nuclear proto-oncogene OS=Homo sapiens OX=9606 GN=SET PE=1 SV=2	34454	248	5	10	298	6	10	197	4	11
P62316	Small nuclear ribonucleoprotein Sm D2 OS=Homo sapiens OX=9606 GN=SNRPD2 PE=1 SV=1	13518	189	5	16	298	7	16	291	8	16
F5H0C8	phosphopyruvate hydratase OS=Homo sapiens OX=9606 GN=ENO2 PE=1 SV=1	34741	251	5	10	296	6	10	249	4	10
A0A3B3ISG8	Ricin B lectin domain-containing protein OS=Homo sapiens OX=9606 PE=4 SV=1	64176	0	0	-	296	8	12	32	1	12
Q16718	NADH dehydrogenase [ubiquinone] 1 alpha subcomplex subunit 5 OS=Homo sapiens OX=9606 GN=NDUFA5 PE=1 SV=3	13450	0	0	-	296	6	16	0	0	-
A0A8V8TPK1	26S proteasome non-ATPase regulatory subunit 8 OS=Homo sapiens OX=9606 GN=PSMD8 PE=1 SV=1	28713	0	0	-	295	7	13	108	2	14
Q92526	T-complex protein 1 subunit zeta-2 OS=Homo sapiens OX=9606 GN=CCT6B PE=1 SV=5	57785	101	3	9	294	8	9	232	6	9
Q9BUB7	Transmembrane protein 70, mitochondrial OS=Homo sapiens OX=9606 GN=TMEM70 PE=1 SV=2	28951	0	0	-	294	7	15	291	6	15
P48444	Coatomer subunit delta OS=Homo sapiens OX=9606 GN=ARCN1 PE=1 SV=1	57174	0	0	-	293	5	9	0	0	-
Q12907	Vesicular integral-membrane protein VIP36 OS=Homo sapiens OX=9606 GN=LMAN2 PE=1 SV=1	40203	0	0	-	293	7	12	206	5	12
Q9HAV7	GrpE protein homolog 1, mitochondrial OS=Homo sapiens OX=9606 GN=GRPEL1 PE=1 SV=2	24264	0	0	-	293	6	14	164	4	14
A0A1W2PP34	Heterogeneous nuclear ribonucleoprotein U OS=Homo sapiens OX=9606 GN=HNRNPU PE=1 SV=1	61013	134	2	5	292	5	5	253	4	6
E7EPA1	Phosphoribosyl pyrophosphate synthetase associated protein 2 (Fragment) OS=Homo sapiens OX=9606 GN=PRPSAP2 PE=1 SV=1	29623	125	3	11	292	6	11	327	7	11
H0YJV2	Serine palmitoyltransferase long chain base subunit 2 (Fragment) OS=Homo sapiens OX=9606 GN=SPTLC2 PE=1 SV=1	45792	0	0	-	291	6	9	0	0	-
O00299	Chloride intracellular channel protein 1 OS=Homo sapiens OX=9606 GN=CLIC1 PE=1 SV=4	26906	0	0	-	291	7	13	0	0	-
O43819	Protein SCO2 homolog, mitochondrial OS=Homo sapiens OX=9606 GN=SCO2 PE=1 SV=3	29791	0	0	-	291	7	14	183	4	14
O75251	NADH dehydrogenase [ubiquinone] iron-sulfur protein 7, mitochondrial OS=Homo sapiens OX=9606 GN=NDUFS7 PE=1 SV=3	23548	127	2	15	291	6	15	271	6	15
A0A8V8TLK7	Transferrin receptor protein 1 OS=Homo sapiens OX=9606 GN=TFRC PE=1 SV=1	76186	0	0	-	290	6	7	41	1	7
A0A2R8Y793	Actin beta (Fragment) OS=Homo sapiens OX=9606 GN=ACTB PE=1 SV=1	34120	115	3	13	290	7	8	79	2	13
Q96IX5	ATP synthase membrane subunit K, mitochondrial OS=Homo sapiens OX=9606 GN=ATP5MK PE=1 SV=1	6453	0	0	-	290	6	17	295	6	17
Q9UBF2	Coatomer subunit gamma-2 OS=Homo sapiens OX=9606 GN=COPG2 PE=1 SV=1	97560	98	2	7	289	5	7	285	6	7
Q8NBS9	Thioredoxin domain-containing protein 5 OS=Homo sapiens OX=9606 GN=TXNDC5 PE=1 SV=2	47599	144	4	10	289	6	10	226	5	10
A0A087X0L7	OXA1L mitochondrial inner membrane protein OS=Homo sapiens OX=9606 GN=OXA1L PE=1 SV=1	48488	0	0	-	289	6	11	324	7	11
Q14232	Translation initiation factor eIF-2B subunit alpha OS=Homo sapiens OX=9606 GN=EIF2B1 PE=1 SV=1	33691	0	0	-	289	6	13	0	0	-
F8WJN3	Cleavage and polyadenylation specificity factor subunit 6 OS=Homo sapiens OX=9606 GN=CPSF6 PE=1 SV=1	52238	203	4	8	288	5	8	84	2	8
P61163	Alpha-centractin OS=Homo sapiens OX=9606 GN=ACTR1A PE=1 SV=1	42587	96	3	10	288	6	10	0	0	-
P14324	Farnesyl pyrophosphate synthase OS=Homo sapiens OX=9606 GN=FDPS PE=1 SV=4	48245	175	4	11	288	6	11	180	4	11
Q96CQ1	Solute carrier family 25 member 36 OS=Homo sapiens OX=9606 GN=SLC25A36 PE=1 SV=1	34261	0	0	-	288	6	12	254	6	12
Q8WVC2	40S ribosomal protein S21 OS=Homo sapiens OX=9606 GN=RPS21 PE=1 SV=1	8844	31	1	17	288	6	17	169	4	17
Q8NCW5	NAD(P)H-hydrate epimerase OS=Homo sapiens OX=9606 GN=NAXE PE=1 SV=2	31654	0	0	-	287	6	14	242	5	14
P10620	Microsomal glutathione S-transferase 1 OS=Homo sapiens OX=9606 GN=MGST1 PE=1 SV=1	17587	0	0	-	287	7	16	292	5	16
A0A7I2V2F2	Synaptotagmin binding cytoplasmic RNA interacting protein OS=Homo sapiens OX=9606 GN=SYNCRIP PE=1 SV=1	55038	79	2	8	286	6	8	0	0	-
A0A8I5KU76	Endoplasmic reticulum protein 44 OS=Homo sapiens OX=9606 GN=ERP44 PE=1 SV=1	39891	185	5	10	286	7	10	135	3	10
P24534	Elongation factor 1-beta OS=Homo sapiens OX=9606 GN=EEF1B2 PE=1 SV=3	24748	297	6	13	286	6	13	235	5	13
P46940	Ras GTPase-activating-like protein IQGAP1 OS=Homo sapiens OX=9606 GN=IQGAP1 PE=1 SV=1	189134	0	0	-	285	8	4	0	0	-
A0A087WXM6	Large ribosomal subunit protein uL22 (Fragment) OS=Homo sapiens OX=9606 GN=RPL17 PE=1 SV=1	19573	81	2	15	285	7	15	206	5	15
Q6FI13	Histone H2A type 2-A OS=Homo sapiens OX=9606 GN=H2AC18 PE=1 SV=3	14087	0	0	-	285	7	16	0	0	-
Q92896	Golgi apparatus protein 1 OS=Homo sapiens OX=9606 GN=GLG1 PE=1 SV=2	134464	0	0	-	284	5	5	119	3	5
A0A7I2V3B4	Sec1 family domain containing 1 OS=Homo sapiens OX=9606 GN=SCFD1 PE=1 SV=1	69879	0	0	-	284	5	8	0	0	-
Q96CX2	BTB/POZ domain-containing protein KCTD12 OS=Homo sapiens OX=9606 GN=KCTD12 PE=1 SV=1	35679	281	7	11	284	5	11	191	5	11
O00483	Cytochrome c oxidase subunit NDUFA4 OS=Homo sapiens OX=9606 GN=NDUFA4 PE=1 SV=1	9364	45	1	17	284	8	17	376	9	17
Q86Y56	Dynein axonemal assembly factor 5 OS=Homo sapiens OX=9606 GN=DNAAF5 PE=1 SV=4	93462	0	0	-	282	5	7	207	4	7
A0A1W2PNP0	Phosphatidylinositol glycan anchor biosynthesis class T (Fragment) OS=Homo sapiens OX=9606 GN=PIGT PE=1 SV=1	65940	0	0	-	281	6	9	238	6	9
P36551	Oxygen-dependent coproporphyrinogen-III oxidase, mitochondrial OS=Homo sapiens OX=9606 GN=CPOX PE=1 SV=3	50120	149	3	11	281	6	11	253	5	11
Q2TAY7	WD40 repeat-containing protein SMU1 OS=Homo sapiens OX=9606 GN=SMU1 PE=1 SV=2	57507	0	0	-	280	7	10	153	4	10
A0A0U1RRM4	Polypyrimidine tract-binding protein 1 OS=Homo sapiens OX=9606 GN=PTBP1 PE=1 SV=1	62425	894	24	9	279	7	10	899	21	9
Q92643	GPI-anchor transamidase OS=Homo sapiens OX=9606 GN=PIGK PE=1 SV=2	45223	0	0	-	279	5	10	0	0	-
G3XAL0	Malate dehydrogenase OS=Homo sapiens OX=9606 GN=MDH2 PE=1 SV=1	24579	57	1	11	279	7	13	46	1	13
J3KPD9	NME1-NME2 readthrough OS=Homo sapiens OX=9606 GN=NME1-NME2 PE=1 SV=1	22408	0	0	-	279	9	15	0	0	-
P07737	Profilin-1 OS=Homo sapiens OX=9606 GN=PFN1 PE=1 SV=2	15045	105	4	16	279	7	16	146	3	16
Q02878	Large ribosomal subunit protein eL6 OS=Homo sapiens OX=9606 GN=RPL6 PE=1 SV=3	32708	0	0	-	278	6	11	0	0	-
Q9H5Q4	Dimethyladenosine transferase 2, mitochondrial OS=Homo sapiens OX=9606 GN=TFB2M PE=1 SV=1	45320	0	0	-	278	7	11	224	6	11
B4DKY1	cysteine--tRNA ligase OS=Homo sapiens OX=9606 GN=CARS1 PE=1 SV=1	84225	453	9	7	277	7	8	262	5	7
A0A096LP07	G protein pathway suppressor 1 OS=Homo sapiens OX=9606 GN=GPS1 PE=1 SV=1	54930	152	4	9	277	6	9	64	2	6
Q8IY26	Polyisoprenoid diphosphate/phosphate phosphohydrolase PLPP6 OS=Homo sapiens OX=9606 GN=PLPP6 PE=1 SV=3	32173	0	0	-	277	5	13	207	4	14
A0A3B3ITX4	ATP synthase subunit O, mitochondrial OS=Homo sapiens OX=9606 PE=3 SV=1	10376	64	1	17	277	7	17	304	8	17
Q86Y39	NADH dehydrogenase [ubiquinone] 1 alpha subcomplex subunit 11 OS=Homo sapiens OX=9606 GN=NDUFA11 PE=1 SV=3	14843	0	0	-	276	3	16	380	5	16
H0Y8U5	C-terminal binding protein 1 OS=Homo sapiens OX=9606 GN=CTBP1 PE=1 SV=2	46463	94	2	10	275	5	10	154	3	10
Q5JPU2	Pyruvate dehydrogenase E1 component subunit alpha OS=Homo sapiens OX=9606 GN=PDHA1 PE=1 SV=2	46366	214	4	10	275	6	10	164	4	10
O00767	Stearoyl-CoA desaturase OS=Homo sapiens OX=9606 GN=SCD PE=1 SV=2	41496	0	0	-	275	9	12	301	8	12
P10155	RNA-binding protein RO60 OS=Homo sapiens OX=9606 GN=RO60 PE=1 SV=2	60631	0	0	-	274	5	9	0	0	-
Q92820	Gamma-glutamyl hydrolase OS=Homo sapiens OX=9606 GN=GGH PE=1 SV=2	35941	0	0	-	274	6	12	311	7	12
Q9P032	NADH dehydrogenase [ubiquinone] 1 alpha subcomplex assembly factor 4 OS=Homo sapiens OX=9606 GN=NDUFAF4 PE=1 SV=1	20254	92	2	15	274	6	15	293	8	15
Q9UKV8	Protein argonaute-2 OS=Homo sapiens OX=9606 GN=AGO2 PE=1 SV=3	97146	0	0	-	273	7	7	182	3	7
A0A1B0GTG2	Aldehyde dehydrogenase 7 family member A1 OS=Homo sapiens OX=9606 GN=ALDH7A1 PE=1 SV=1	58103	214	4	9	273	5	9	129	2	10
E9PIE4	Mitochondrial carrier 2 (Fragment) OS=Homo sapiens OX=9606 GN=MTCH2 PE=1 SV=8	28531	43	1	13	273	6	14	292	6	14
Q8N8S7	Protein enabled homolog OS=Homo sapiens OX=9606 GN=ENAH PE=1 SV=2	66470	0	0	-	272	6	7	0	0	-
D6R9P3	Heterogeneous nuclear ribonucleoprotein A/B OS=Homo sapiens OX=9606 GN=HNRNPAB PE=1 SV=1	30284	141	3	10	272	6	10	95	2	11
A0A087X1X7	Elongation factor 1-delta OS=Homo sapiens OX=9606 GN=EEF1D PE=1 SV=1	69240	395	7	11	272	4	11	291	5	11
H0YH81	ATP synthase subunit beta (Fragment) OS=Homo sapiens OX=9606 GN=ATP5F1B PE=1 SV=1	38226	41	1	11	272	4	11	387	6	11
D6RBW1	Eukaryotic translation initiation factor 4E OS=Homo sapiens OX=9606 GN=EIF4E PE=1 SV=1	28494	42	1	13	272	6	13	125	3	14
F2Z2E2	IQ motif containing GTPase activating protein 3 OS=Homo sapiens OX=9606 GN=IQGAP3 PE=1 SV=1	179372	0	0	-	270	7	4	151	4	4
A0A6Q8PFA7	Apoptosis inducing factor mitochondria associated 1 OS=Homo sapiens OX=9606 GN=AIFM1 PE=1 SV=1	50286	0	0	-	270	5	7	349	7	7
Q13618	Cullin-3 OS=Homo sapiens OX=9606 GN=CUL3 PE=1 SV=2	88873	136	4	7	270	6	7	0	0	-
C9JX88	Proteasome 26S subunit, ATPase 2 OS=Homo sapiens OX=9606 GN=PSMC2 PE=1 SV=1	48233	0	0	-	269	6	10	37	1	10
E9PF10	Nucleoporin 155 OS=Homo sapiens OX=9606 GN=NUP155 PE=1 SV=1	148000	97	2	7	268	7	8	88	2	15
H0YL69	Proteasome subunit alpha type (Fragment) OS=Homo sapiens OX=9606 GN=PSMA4 PE=1 SV=1	26360	0	0	-	268	5	14	130	3	13
J3KQ48	aminoacyl-tRNA hydrolase OS=Homo sapiens OX=9606 GN=PTRH2 PE=1 SV=1	19312	0	0	-	268	5	15	309	5	15
G5E9W2	Hexosyltransferase OS=Homo sapiens OX=9606 GN=CHPF2 PE=1 SV=1	85094	0	0	-	267	6	7	399	8	7
F6VDH7	ST13 Hsp70 interacting protein (Fragment) OS=Homo sapiens OX=9606 GN=ST13 PE=1 SV=1	18074	150	4	10	267	6	10	61	2	12
K7EK33	DAZ associated protein 1 OS=Homo sapiens OX=9606 GN=DAZAP1 PE=1 SV=2	43228	205	3	10	267	4	10	162	3	10
Q13445	Transmembrane emp24 domain-containing protein 1 OS=Homo sapiens OX=9606 GN=TMED1 PE=1 SV=1	25190	0	0	-	267	5	13	195	4	13
P00403	Cytochrome c oxidase subunit 2 OS=Homo sapiens OX=9606 GN=MT-CO2 PE=1 SV=1	25548	205	4	15	267	6	15	309	7	15
G3V1V0	Myosin light chain 6 OS=Homo sapiens OX=9606 GN=MYL6 PE=1 SV=1	18026	199	4	16	267	6	16	297	6	16
A0A7I2V2U6	methenyltetrahydrofolate cyclohydrolase OS=Homo sapiens OX=9606 GN=MTHFD2 PE=1 SV=1	35201	47	1	11	264	6	11	186	5	11
P47985	Cytochrome b-c1 complex subunit Rieske, mitochondrial OS=Homo sapiens OX=9606 GN=UQCRFS1 PE=1 SV=2	29649	0	0	-	264	7	14	274	7	14
O60725	Protein-S-isoprenylcysteine O-methyltransferase OS=Homo sapiens OX=9606 GN=ICMT PE=1 SV=1	31917	0	0	-	263	6	1	216	5	1
Q92688	Acidic leucine-rich nuclear phosphoprotein 32 family member B OS=Homo sapiens OX=9606 GN=ANP32B PE=1 SV=1	28770	116	2	13	263	6	13	0	0	-
A0A804HLB0	Solute carrier family 25 member 25 OS=Homo sapiens OX=9606 GN=SLC25A25 PE=1 SV=1	60794	0	0	-	262	6	10	202	5	10
F8WDV0	Importin 11 OS=Homo sapiens OX=9606 GN=IPO11 PE=1 SV=1	99643	0	0	-	261	6	6	0	0	-
P61353	Large ribosomal subunit protein eL27 OS=Homo sapiens OX=9606 GN=RPL27 PE=1 SV=2	15788	121	3	16	261	6	16	146	4	15
Q9BQG0	Myb-binding protein 1A OS=Homo sapiens OX=9606 GN=MYBBP1A PE=1 SV=2	148762	0	0	-	260	7	5	0	0	-
O60749	Sorting nexin-2 OS=Homo sapiens OX=9606 GN=SNX2 PE=1 SV=2	58435	127	3	8	260	5	8	78	2	8
F5GWF6	T-complex protein 1 subunit beta OS=Homo sapiens OX=9606 GN=CCT2 PE=1 SV=2	56771	0	0	-	260	6	10	0	0	-
A0A8I5KPU0	cytochrome-b5 reductase OS=Homo sapiens OX=9606 GN=CYB5R3 PE=1 SV=1	26694	0	0	-	260	4	13	47	1	13
Q8NDZ4	Divergent protein kinase domain 2A OS=Homo sapiens OX=9606 GN=DIPK2A PE=1 SV=1	49450	0	0	-	259	5	10	278	5	10
Q969V5	Mitochondrial ubiquitin ligase activator of NFKB 1 OS=Homo sapiens OX=9606 GN=MUL1 PE=1 SV=1	39774	0	0	-	259	6	11	261	6	11
Q96E52	Metalloendopeptidase OMA1, mitochondrial OS=Homo sapiens OX=9606 GN=OMA1 PE=1 SV=1	60081	0	0	-	259	6	12	313	7	12
Q6UXV4	MICOS complex subunit MIC27 OS=Homo sapiens OX=9606 GN=APOOL PE=1 SV=1	29140	0	0	-	259	4	13	91	1	13
O75396	Vesicle-trafficking protein SEC22b OS=Homo sapiens OX=9606 GN=SEC22B PE=1 SV=5	24725	0	0	-	259	4	14	406	6	15
A0A0C4DGL3	Deoxyuridine 5~-triphosphate nucleotidohydrolase OS=Homo sapiens OX=9606 GN=DUT PE=1 SV=1	15386	125	3	15	259	5	15	190	5	15
P56385	ATP synthase subunit e, mitochondrial OS=Homo sapiens OX=9606 GN=ATP5ME PE=1 SV=2	7928	0	0	-	259	5	17	150	3	17
P35749	Myosin-11 OS=Homo sapiens OX=9606 GN=MYH11 PE=1 SV=3	227199	148	4	3	258	7	3	0	0	-
Q9UGP8	Translocation protein SEC63 homolog OS=Homo sapiens OX=9606 GN=SEC63 PE=1 SV=2	87942	0	0	-	258	7	7	114	3	7
A0A7P0T840	Calnexin OS=Homo sapiens OX=9606 GN=CANX PE=1 SV=1	68202	71	2	8	258	6	8	183	5	7
Q10469	Alpha-1,6-mannosyl-glycoprotein 2-beta-N-acetylglucosaminyltransferase OS=Homo sapiens OX=9606 GN=MGAT2 PE=1 SV=1	51517	0	0	-	257	6	9	211	6	10
Q7L1Q6	eIF5-mimic protein 2 OS=Homo sapiens OX=9606 GN=BZW1 PE=1 SV=1	48013	0	0	-	257	6	10	61	2	10
A0A7I2V5V8	Eukaryotic translation initiation factor 3 subunit I OS=Homo sapiens OX=9606 GN=EIF3I PE=1 SV=1	30414	0	0	-	257	5	11	0	0	-
D6REX3	SEC31 homolog A, COPII coat complex component OS=Homo sapiens OX=9606 GN=SEC31A PE=1 SV=1	136141	0	0	-	256	6	5	163	4	5
A0A0B4J1W3	N-alpha-acetyltransferase 15, NatA auxiliary subunit OS=Homo sapiens OX=9606 GN=NAA15 PE=1 SV=1	101137	139	3	6	256	6	7	44	1	7
A0A0J9YXQ2	Nucleosome assembly protein 1-like 4 (Fragment) OS=Homo sapiens OX=9606 GN=NAP1L4 PE=1 SV=1	31820	96	3	9	256	6	9	143	4	9
P51570	Galactokinase OS=Homo sapiens OX=9606 GN=GALK1 PE=1 SV=1	42246	0	0	-	256	6	11	429	9	11
A0A8V8TKR9	Moesin OS=Homo sapiens OX=9606 GN=MSN PE=1 SV=1	66564	0	0	-	255	7	8	0	0	-
J3KTF8	Rho GDP dissociation inhibitor alpha (Fragment) OS=Homo sapiens OX=9606 GN=ARHGDIA PE=1 SV=8	21504	0	0	-	255	6	14	0	0	-
A0A499FJE1	BolA family member 2B OS=Homo sapiens OX=9606 GN=BOLA2B PE=1 SV=1	16922	226	5	17	255	8	17	227	7	17
Q15008	26S proteasome non-ATPase regulatory subunit 6 OS=Homo sapiens OX=9606 GN=PSMD6 PE=1 SV=1	45502	134	2	10	254	5	10	225	4	10
C9JFR7	Cytochrome c (Fragment) OS=Homo sapiens OX=9606 GN=CYCS PE=1 SV=1	11326	240	6	16	254	8	16	231	7	16
O95298	NADH dehydrogenase [ubiquinone] 1 subunit C2 OS=Homo sapiens OX=9606 GN=NDUFC2 PE=1 SV=1	14178	0	0	-	254	6	16	219	6	16
P42677	Small ribosomal subunit protein eS27 OS=Homo sapiens OX=9606 GN=RPS27 PE=1 SV=3	9455	150	4	17	253	8	17	246	7	17
O14787-2	Isoform 2 of Transportin-2 OS=Homo sapiens OX=9606 GN=TNPO2	100343	0	0	-	252	5	7	0	0	-
P08243	Asparagine synthetase [glutamine-hydrolyzing] OS=Homo sapiens OX=9606 GN=ASNS PE=1 SV=4	64329	74	2	9	252	5	9	0	0	-
Q9Y2C4	Nuclease EXOG, mitochondrial OS=Homo sapiens OX=9606 GN=EXOG PE=1 SV=2	41059	0	0	-	251	4	11	334	6	11
A0A6Q8PG52	RAB7A, member RAS oncogene family OS=Homo sapiens OX=9606 GN=RAB7A PE=1 SV=1	23684	0	0	-	251	5	15	44	1	15
Q13232	Nucleoside diphosphate kinase 3 OS=Homo sapiens OX=9606 GN=NME3 PE=1 SV=2	19003	0	0	-	251	5	16	237	5	16
P49458	Signal recognition particle 9 kDa protein OS=Homo sapiens OX=9606 GN=SRP9 PE=1 SV=2	10105	94	1	17	251	5	17	196	4	17
Q6UX07	Dehydrogenase/reductase SDR family member 13 OS=Homo sapiens OX=9606 GN=DHRS13 PE=2 SV=1	40823	0	0	-	250	5	10	265	5	11
Q15181	Inorganic pyrophosphatase OS=Homo sapiens OX=9606 GN=PPA1 PE=1 SV=2	32639	82	2	12	250	5	12	157	3	12
A0A2R8Y5V9	Tropomyosin 4 OS=Homo sapiens OX=9606 GN=TPM4 PE=1 SV=1	28592	0	0	-	250	6	13	0	0	-
P51571	Translocon-associated protein subunit delta OS=Homo sapiens OX=9606 GN=SSR4 PE=1 SV=1	18987	0	0	-	249	6	15	280	6	15
P30044	Peroxiredoxin-5, mitochondrial OS=Homo sapiens OX=9606 GN=PRDX5 PE=1 SV=4	22073	46	1	16	249	4	16	226	4	16
Q8N5K1	CDGSH iron-sulfur domain-containing protein 2 OS=Homo sapiens OX=9606 GN=CISD2 PE=1 SV=1	15268	0	0	-	249	5	16	249	5	16
Q8TEQ6	Gem-associated protein 5 OS=Homo sapiens OX=9606 GN=GEMIN5 PE=1 SV=3	168483	43	1	6	248	6	4	0	0	-
A0A0G2JQM1	AP-2 complex subunit alpha-2 (Fragment) OS=Homo sapiens OX=9606 GN=AP2A2 PE=1 SV=1	70775	0	0	-	248	6	6	46	1	6
A0A0A0MSI0	Peroxiredoxin-1 (Fragment) OS=Homo sapiens OX=9606 GN=PRDX1 PE=1 SV=1	18964	117	3	10	248	6	17	261	6	16
Q9Y679	Lipid droplet-regulating VLDL assembly factor AUP1 OS=Homo sapiens OX=9606 GN=AUP1 PE=1 SV=2	45758	0	0	-	247	6	11	331	7	11
P25788	Proteasome subunit alpha type-3 OS=Homo sapiens OX=9606 GN=PSMA3 PE=1 SV=2	28415	0	0	-	247	5	14	188	4	14
P11172	Uridine 5~-monophosphate synthase OS=Homo sapiens OX=9606 GN=UMPS PE=1 SV=1	52189	0	0	-	246	4	9	394	9	10
A0A0A0MTI1	24-dehydrocholesterol reductase OS=Homo sapiens OX=9606 GN=DHCR24 PE=1 SV=1	61407	0	0	-	245	6	9	95	3	1
A0A8Q3SIN6	Glucose-6-phosphate 1-dehydrogenase OS=Homo sapiens OX=9606 GN=G6PD PE=1 SV=1	56386	263	7	9	245	5	9	217	5	9
P05091	Aldehyde dehydrogenase, mitochondrial OS=Homo sapiens OX=9606 GN=ALDH2 PE=1 SV=2	56346	0	0	-	245	5	9	44	1	10
A0A9L9PWW3	Peptidase, mitochondrial processing subunit beta OS=Homo sapiens OX=9606 GN=PMPCB PE=1 SV=1	55554	96	2	10	245	4	10	36	1	10
G5E972	Thymopoietin OS=Homo sapiens OX=9606 GN=TMPO PE=1 SV=1	46278	0	0	-	245	6	10	0	0	-
P05387	Large ribosomal subunit protein P2 OS=Homo sapiens OX=9606 GN=RPLP2 PE=1 SV=1	11658	229	5	16	245	5	16	225	4	16
P62857	Small ribosomal subunit protein eS28 OS=Homo sapiens OX=9606 GN=RPS28 PE=1 SV=1	7836	65	1	17	243	3	17	235	3	17
Q9NZL4	Hsp70-binding protein 1 OS=Homo sapiens OX=9606 GN=HSPBP1 PE=1 SV=2	39277	189	4	11	242	6	11	99	2	11
Q5T7C4	High mobility group box 1 OS=Homo sapiens OX=9606 GN=HMGB1 PE=1 SV=1	18299	0	0	-	242	6	14	90	2	14
O14735	CDP-diacylglycerol--inositol 3-phosphatidyltransferase OS=Homo sapiens OX=9606 GN=CDIPT PE=1 SV=1	23523	0	0	-	242	6	15	239	6	15
Q9HDC9	Adipocyte plasma membrane-associated protein OS=Homo sapiens OX=9606 GN=APMAP PE=1 SV=2	46451	0	0	-	241	5	10	111	3	10
A0A0C4DGQ6	Regulation of nuclear pre-mRNA domain-containing protein OS=Homo sapiens OX=9606 GN=RPRD1A PE=1 SV=1	32896	0	0	-	241	5	12	72	2	12
Q9UDW1	Cytochrome b-c1 complex subunit 9 OS=Homo sapiens OX=9606 GN=UQCR10 PE=1 SV=3	7304	83	2	17	241	6	17	188	4	18
P52815	Large ribosomal subunit protein bL12m OS=Homo sapiens OX=9606 GN=MRPL12 PE=1 SV=2	21335	0	0	-	240	6	15	0	0	-
Q9P0S9	Transmembrane protein 14C OS=Homo sapiens OX=9606 GN=TMEM14C PE=1 SV=1	11557	0	0	-	240	6	17	139	3	17
O60488	Long-chain-fatty-acid--CoA ligase 4 OS=Homo sapiens OX=9606 GN=ACSL4 PE=1 SV=2	79137	0	0	-	239	5	8	0	0	-
A0A5F9ZHN7	SAC1 like phosphatidylinositide phosphatase OS=Homo sapiens OX=9606 GN=SACM1L PE=1 SV=1	69426	0	0	-	239	6	9	0	0	-
Q15691	Microtubule-associated protein RP/EB family member 1 OS=Homo sapiens OX=9606 GN=MAPRE1 PE=1 SV=3	29980	97	2	13	239	6	13	57	2	13
P78346	Ribonuclease P protein subunit p30 OS=Homo sapiens OX=9606 GN=RPP30 PE=1 SV=1	29303	0	0	-	239	6	14	259	7	14
P61626	Lysozyme C OS=Homo sapiens OX=9606 GN=LYZ PE=1 SV=1	16526	199	5	16	239	5	16	362	9	16
A0A087WZN1	Isocitrate dehydrogenase [NAD] subunit, mitochondrial OS=Homo sapiens OX=9606 GN=IDH3B PE=1 SV=1	42384	108	3	11	238	5	11	270	7	11
P46734-2	Isoform 1 of Dual specificity mitogen-activated protein kinase kinase 3 OS=Homo sapiens OX=9606 GN=MAP2K3	36149	0	0	-	238	6	11	253	5	11
Q15417	Calponin-3 OS=Homo sapiens OX=9606 GN=CNN3 PE=1 SV=1	36391	0	0	-	238	7	11	350	9	11
A0A7I2V5S2	Nucleophosmin OS=Homo sapiens OX=9606 GN=NPM1 PE=1 SV=1	33854	433	10	11	237	5	12	426	10	11
E9PLP8	Cleavage stimulation factor subunit 3 OS=Homo sapiens OX=9606 GN=CSTF3 PE=1 SV=2	86218	107	2	7	236	4	7	63	1	7
Q96HE7	ERO1-like protein alpha OS=Homo sapiens OX=9606 GN=ERO1A PE=1 SV=2	54358	122	3	9	236	5	9	0	0	-
A0A087X1Z3	Proteasome activator subunit 2 OS=Homo sapiens OX=9606 GN=PSME2 PE=1 SV=1	29108	0	0	-	236	4	13	0	0	-
O75947	ATP synthase subunit d, mitochondrial OS=Homo sapiens OX=9606 GN=ATP5PD PE=1 SV=3	18480	0	0	-	236	6	15	0	0	-
Q9BQB6	Vitamin K epoxide reductase complex subunit 1 OS=Homo sapiens OX=9606 GN=VKORC1 PE=1 SV=1	18223	0	0	-	236	4	16	0	0	-
A0A0A0MTN0	Cullin 2 OS=Homo sapiens OX=9606 GN=CUL2 PE=1 SV=1	88448	0	0	-	235	6	7	59	2	7
I3L1L3	MYB binding protein 1a (Fragment) OS=Homo sapiens OX=9606 GN=MYBBP1A PE=1 SV=1	140155	0	0	-	235	5	8	0	0	-
Q969X5	Endoplasmic reticulum-Golgi intermediate compartment protein 1 OS=Homo sapiens OX=9606 GN=ERGIC1 PE=1 SV=1	32571	0	0	-	235	5	12	343	7	12
P49721	Proteasome subunit beta type-2 OS=Homo sapiens OX=9606 GN=PSMB2 PE=1 SV=1	22822	0	0	-	235	5	15	244	5	15
Q4G0N4	NAD kinase 2, mitochondrial OS=Homo sapiens OX=9606 GN=NADK2 PE=1 SV=2	49402	91	2	10	234	4	10	158	3	10
P48739	Phosphatidylinositol transfer protein beta isoform OS=Homo sapiens OX=9606 GN=PITPNB PE=1 SV=2	31520	0	0	-	234	6	12	0	0	-
E7ESC6	Exportin 7 OS=Homo sapiens OX=9606 GN=XPO7 PE=1 SV=1	123987	0	0	-	233	5	6	0	0	-
A0A024RA87	Septin OS=Homo sapiens OX=9606 GN=SEPTIN7 PE=1 SV=1	44814	163	5	10	233	7	10	0	0	-
Q9H4A6	Golgi phosphoprotein 3 OS=Homo sapiens OX=9606 GN=GOLPH3 PE=1 SV=1	33790	0	0	-	233	4	12	0	0	-
A0A1W2PNX8	Unc-45 myosin chaperone A OS=Homo sapiens OX=9606 GN=UNC45A PE=1 SV=1	118319	0	0	-	232	5	7	237	5	7
P61160	Actin-related protein 2 OS=Homo sapiens OX=9606 GN=ACTR2 PE=1 SV=1	44732	126	4	10	232	6	11	269	7	11
Q9NS69	Mitochondrial import receptor subunit TOM22 homolog OS=Homo sapiens OX=9606 GN=TOMM22 PE=1 SV=3	15512	64	1	15	232	4	15	184	3	15
A0A994J4L7	UPF1 RNA helicase and ATPase OS=Homo sapiens OX=9606 GN=UPF1 PE=1 SV=1	122398	218	5	5	231	5	5	46	1	5
Q9Y4R8	Telomere length regulation protein TEL2 homolog OS=Homo sapiens OX=9606 GN=TELO2 PE=1 SV=2	91689	0	0	-	231	4	7	464	8	7
A0A7P0T9J6	Sphingomyelin phosphodiesterase 4 OS=Homo sapiens OX=9606 GN=SMPD4 PE=1 SV=1	94863	0	0	-	230	5	7	217	5	7
Q9H9A6	Leucine-rich repeat-containing protein 40 OS=Homo sapiens OX=9606 GN=LRRC40 PE=1 SV=1	68207	276	7	8	230	5	8	200	5	8
Q8TC12	Retinol dehydrogenase 11 OS=Homo sapiens OX=9606 GN=RDH11 PE=1 SV=2	35363	0	0	-	230	4	13	0	0	-
P62906	Large ribosomal subunit protein uL1 OS=Homo sapiens OX=9606 GN=RPL10A PE=1 SV=2	24816	0	0	-	230	6	14	107	3	14
Q9BVV7	Mitochondrial import inner membrane translocase subunit Tim21 OS=Homo sapiens OX=9606 GN=TIMM21 PE=1 SV=1	28185	0	0	-	230	5	15	320	7	15
P62805	Histone H4 OS=Homo sapiens OX=9606 GN=H4C1 PE=1 SV=2	11360	66	1	17	230	4	16	179	4	17
C9JW69	Regulator of chromosome condensation 1 (Fragment) OS=Homo sapiens OX=9606 GN=RCC1 PE=1 SV=1	39559	109	3	10	228	4	10	120	3	10
Q15393	Splicing factor 3B subunit 3 OS=Homo sapiens OX=9606 GN=SF3B3 PE=1 SV=4	135492	106	2	5	227	6	5	0	0	-
A0A1B0GV93	Hydroxysteroid 17-beta dehydrogenase 12 OS=Homo sapiens OX=9606 GN=HSD17B12 PE=1 SV=1	30342	0	0	-	227	4	12	164	3	15
A0A9L9PY23	Heterogeneous nuclear ribonucleoprotein H1 OS=Homo sapiens OX=9606 GN=HNRNPH1 PE=1 SV=1	48214	197	4	7	227	5	14	254	5	13
Q9Y5Y2	Cytosolic Fe-S cluster assembly factor NUBP2 OS=Homo sapiens OX=9606 GN=NUBP2 PE=1 SV=1	28807	0	0	-	227	5	14	0	0	-
P60981	Destrin OS=Homo sapiens OX=9606 GN=DSTN PE=1 SV=3	18493	0	0	-	227	4	16	0	0	-
E9PC52	RB binding protein 7, chromatin remodeling factor OS=Homo sapiens OX=9606 GN=RBBP7 PE=1 SV=1	46909	102	2	10	226	5	10	338	8	10
A8MU58	Aminoacyl tRNA synthetase complex interacting multifunctional protein 2 OS=Homo sapiens OX=9606 GN=AIMP2 PE=1 SV=2	26743	0	0	-	226	5	11	0	0	-
G3V295	Proteasome subunit alpha type OS=Homo sapiens OX=9606 GN=PSMA6 PE=1 SV=1	22827	0	0	-	226	5	14	113	2	14
Q9BVC6	Voltage-gated monoatomic cation channel TMEM109 OS=Homo sapiens OX=9606 GN=TMEM109 PE=1 SV=1	26194	60	1	15	226	5	15	124	2	15
Q9Y5A9	YTH domain-containing family protein 2 OS=Homo sapiens OX=9606 GN=YTHDF2 PE=1 SV=2	62296	0	0	-	225	7	8	288	9	8
Q9Y305	Acyl-coenzyme A thioesterase 9, mitochondrial OS=Homo sapiens OX=9606 GN=ACOT9 PE=1 SV=2	49870	0	0	-	224	6	10	308	7	10
Q8NEZ5	F-box only protein 22 OS=Homo sapiens OX=9606 GN=FBXO22 PE=1 SV=1	44480	0	0	-	224	5	11	343	7	11
H0UI06	Cytochrome c oxidase subunit 7A2 OS=Homo sapiens OX=9606 GN=COX7A2 PE=1 SV=1	12836	33	1	17	224	3	17	124	2	17
P19174	1-phosphatidylinositol 4,5-bisphosphate phosphodiesterase gamma-1 OS=Homo sapiens OX=9606 GN=PLCG1 PE=1 SV=1	148438	98	2	5	223	5	5	101	2	5
Q13049	E3 ubiquitin-protein ligase TRIM32 OS=Homo sapiens OX=9606 GN=TRIM32 PE=1 SV=2	71942	44	1	8	223	5	8	258	5	8
Q96EY5	Multivesicular body subunit 12A OS=Homo sapiens OX=9606 GN=MVB12A PE=1 SV=1	28765	260	4	13	223	3	13	206	3	13
Q9UBT2	SUMO-activating enzyme subunit 2 OS=Homo sapiens OX=9606 GN=UBA2 PE=1 SV=2	71179	0	0	-	222	6	7	0	0	-
Q9UID3	Vacuolar protein sorting-associated protein 51 homolog OS=Homo sapiens OX=9606 GN=VPS51 PE=1 SV=2	85988	0	0	-	222	4	7	0	0	-
H0YL11	isocitrate dehydrogenase (NADP(+)) OS=Homo sapiens OX=9606 GN=IDH2 PE=1 SV=1	35308	34	1	10	222	5	10	0	0	-
J3KMX5	Small ribosomal subunit protein uS15 OS=Homo sapiens OX=9606 GN=RPS13 PE=1 SV=1	16722	182	5	15	222	5	16	38	1	16
Q9Y241	HIG1 domain family member 1A, mitochondrial OS=Homo sapiens OX=9606 GN=HIGD1A PE=1 SV=1	10136	0	0	-	222	6	16	278	13	16
O43324	Eukaryotic translation elongation factor 1 epsilon-1 OS=Homo sapiens OX=9606 GN=EEF1E1 PE=1 SV=1	19798	115	2	15	221	4	15	244	4	15
A0A7P0T9U7	Splicing factor 1 OS=Homo sapiens OX=9606 GN=SF1 PE=1 SV=1	80318	30	1	7	220	6	8	0	0	-
O75600	2-amino-3-ketobutyrate coenzyme A ligase, mitochondrial OS=Homo sapiens OX=9606 GN=GCAT PE=1 SV=1	45256	72	1	10	220	4	10	368	7	11
O14818	Proteasome subunit alpha type-7 OS=Homo sapiens OX=9606 GN=PSMA7 PE=1 SV=1	27870	0	0	-	220	4	14	336	7	14
A0A8I5KUL7	Family with sequence similarity 162 member A OS=Homo sapiens OX=9606 GN=FAM162A PE=1 SV=1	18210	55	1	16	220	5	16	204	3	16
Q96I24	Far upstream element-binding protein 3 OS=Homo sapiens OX=9606 GN=FUBP3 PE=1 SV=2	61602	232	5	9	219	4	8	78	2	9
P61513	Large ribosomal subunit protein eL43 OS=Homo sapiens OX=9606 GN=RPL37A PE=1 SV=2	10268	0	0	-	219	6	16	0	0	-
P32322	Pyrroline-5-carboxylate reductase 1, mitochondrial OS=Homo sapiens OX=9606 GN=PYCR1 PE=1 SV=2	33340	0	0	-	218	3	13	0	0	-
Q3KQZ1	Solute carrier family 25 member 35 OS=Homo sapiens OX=9606 GN=SLC25A35 PE=1 SV=1	32417	0	0	-	218	4	14	164	4	14
O95782	AP-2 complex subunit alpha-1 OS=Homo sapiens OX=9606 GN=AP2A1 PE=1 SV=3	107478	0	0	-	217	5	6	0	0	-
B5MCH7	Basic leucine zipper and W2 domains 2 OS=Homo sapiens OX=9606 GN=BZW2 PE=1 SV=1	39420	77	2	10	217	6	10	72	2	10
A0A087WUL2	Proteasome subunit beta type-3 (Fragment) OS=Homo sapiens OX=9606 GN=PSMB3 PE=1 SV=1	16150	0	0	-	217	5	15	0	0	-
A0A0A6YYL4	Coronin OS=Homo sapiens OX=9606 GN=PAM16 PE=1 SV=1	114095	0	0	-	217	4	16	210	4	16
A0A994J451	Ras-related protein Rab-14 OS=Homo sapiens OX=9606 GN=RAB14 PE=1 SV=1	21658	98	2	15	216	4	15	211	5	15
H0Y8C2	HCG15121, isoform CRA_a (Fragment) OS=Homo sapiens OX=9606 GN=RPL22L1 PE=1 SV=1	16890	153	4	16	216	5	16	189	6	16
P35080	Profilin-2 OS=Homo sapiens OX=9606 GN=PFN2 PE=1 SV=3	15036	0	0	-	216	5	16	334	7	16
P10398	Serine/threonine-protein kinase A-Raf OS=Homo sapiens OX=9606 GN=ARAF PE=1 SV=2	67542	160	3	8	215	4	8	179	4	8
Q14558	Phosphoribosyl pyrophosphate synthase-associated protein 1 OS=Homo sapiens OX=9606 GN=PRPSAP1 PE=1 SV=2	39369	0	0	-	215	4	11	399	7	11
Q6UXN9	WD repeat-containing protein 82 OS=Homo sapiens OX=9606 GN=WDR82 PE=1 SV=1	35056	33	1	1	215	6	12	139	4	12
Q9BYB4	Guanine nucleotide-binding protein subunit beta-like protein 1 OS=Homo sapiens OX=9606 GN=GNB1L PE=1 SV=2	35595	268	6	12	215	5	12	185	4	12
Q8NAT1	Protein O-linked-mannose beta-1,4-N-acetylglucosaminyltransferase 2 OS=Homo sapiens OX=9606 GN=POMGNT2 PE=1 SV=1	66573	0	0	-	214	5	8	134	2	8
Q9BRP1	Programmed cell death protein 2-like OS=Homo sapiens OX=9606 GN=PDCD2L PE=1 SV=1	39391	257	5	10	214	5	10	197	4	10
O75340	Programmed cell death protein 6 OS=Homo sapiens OX=9606 GN=PDCD6 PE=1 SV=1	21855	239	5	15	214	5	15	285	6	15
P17661	Desmin OS=Homo sapiens OX=9606 GN=DES PE=1 SV=3	53503	210	4	10	213	4	10	135	3	9
Q8NE86	Calcium uniporter protein, mitochondrial OS=Homo sapiens OX=9606 GN=MCU PE=1 SV=1	39842	0	0	-	213	5	13	88	2	13
A0A994J7M6	Phosphatidylinositol glycan anchor biosynthesis class S OS=Homo sapiens OX=9606 GN=PIGS PE=1 SV=1	65534	0	0	-	212	5	8	227	5	9
O43390	Heterogeneous nuclear ribonucleoprotein R OS=Homo sapiens OX=9606 GN=HNRNPR PE=1 SV=1	70899	0	0	-	212	5	8	0	0	-
B1AK88	F-actin-capping protein subunit beta OS=Homo sapiens OX=9606 GN=CAPZB PE=1 SV=1	33760	116	2	13	212	4	12	394	8	13
H3BMH2	RAB11A, member RAS oncogene family (Fragment) OS=Homo sapiens OX=9606 GN=RAB11A PE=4 SV=1	17657	59	1	15	212	4	14	102	2	14
P30048	Thioredoxin-dependent peroxide reductase, mitochondrial OS=Homo sapiens OX=9606 GN=PRDX3 PE=1 SV=3	27675	155	3	15	212	4	15	231	5	15
A0A590UJJ1	Serine/threonine-protein phosphatase 2A 55 kDa regulatory subunit B OS=Homo sapiens OX=9606 GN=PPP2R2A PE=1 SV=1	33536	0	0	-	211	4	9	0	0	-
P53597	Succinate--CoA ligase [ADP/GDP-forming] subunit alpha, mitochondrial OS=Homo sapiens OX=9606 GN=SUCLG1 PE=1 SV=4	36227	39	1	12	211	4	12	145	3	12
H0YKT8	Proteasome subunit beta (Fragment) OS=Homo sapiens OX=9606 GN=PSMA4 PE=1 SV=8	19949	57	1	14	211	4	13	92	2	14
P46776	Large ribosomal subunit protein uL15 OS=Homo sapiens OX=9606 GN=RPL27A PE=1 SV=2	16551	0	0	-	211	6	15	0	0	-
Q9HCN8	Stromal cell-derived factor 2-like protein 1 OS=Homo sapiens OX=9606 GN=SDF2L1 PE=1 SV=2	23584	0	0	-	211	4	15	226	4	15
P12270	Nucleoprotein TPR OS=Homo sapiens OX=9606 GN=TPR PE=1 SV=3	267131	0	0	-	210	5	3	0	0	-
A0A0A0MRA5	Heterogeneous nuclear ribonucleoprotein U like 1 OS=Homo sapiens OX=9606 GN=HNRNPUL1 PE=1 SV=1	85887	0	0	-	210	4	7	42	1	7
D3YTB5	Interleukin 1 receptor associated kinase 1 OS=Homo sapiens OX=9606 GN=IRAK1 PE=1 SV=1	76012	0	0	-	210	5	8	355	7	8
Q9HCU5	Prolactin regulatory element-binding protein OS=Homo sapiens OX=9606 GN=PREB PE=1 SV=2	45440	0	0	-	210	4	10	269	6	10
P61221	ATP-binding cassette sub-family E member 1 OS=Homo sapiens OX=9606 GN=ABCE1 PE=1 SV=1	67271	0	0	-	209	5	9	0	0	-
Q0VDF9	Heat shock 70 kDa protein 14 OS=Homo sapiens OX=9606 GN=HSPA14 PE=1 SV=1	54760	57	1	9	209	4	9	61	1	9
E5RG77	Pyridoxal phosphate binding protein (Fragment) OS=Homo sapiens OX=9606 GN=PLPBP PE=1 SV=1	16984	0	0	-	209	5	13	0	0	-
C9J2C4	DnaJ heat shock protein family (Hsp40) member B6 (Fragment) OS=Homo sapiens OX=9606 GN=DNAJB6 PE=1 SV=1	25361	0	0	-	209	5	14	0	0	-
P60468	Protein transport protein Sec61 subunit beta OS=Homo sapiens OX=9606 GN=SEC61B PE=1 SV=2	9968	0	0	-	209	4	16	227	4	17
Q9BQ67	Glutamate-rich WD repeat-containing protein 1 OS=Homo sapiens OX=9606 GN=GRWD1 PE=1 SV=1	49388	0	0	-	208	4	9	0	0	-
P16949	Stathmin OS=Homo sapiens OX=9606 GN=STMN1 PE=1 SV=3	17292	0	0	-	208	4	15	0	0	-
Q9UKN8	General transcription factor 3C polypeptide 4 OS=Homo sapiens OX=9606 GN=GTF3C4 PE=1 SV=2	91923	27	1	6	207	5	7	102	4	7
A0A0S2Z4L5	non-specific serine/threonine protein kinase (Fragment) OS=Homo sapiens OX=9606 GN=RAF1 PE=1 SV=1	69469	0	0	-	207	4	8	94	2	8
A0A7I2V464	Non-POU domain containing octamer binding OS=Homo sapiens OX=9606 GN=NONO PE=1 SV=1	42011	107	2	10	207	5	10	285	6	10
P09669	Cytochrome c oxidase subunit 6C OS=Homo sapiens OX=9606 GN=COX6C PE=1 SV=2	8776	89	2	17	207	4	17	190	4	17
A0A7P0T870	DNA damage-binding protein 1 OS=Homo sapiens OX=9606 GN=DDB1 PE=1 SV=1	118371	79	2	5	206	5	6	32	1	1
Q9NZ45	CDGSH iron-sulfur domain-containing protein 1 OS=Homo sapiens OX=9606 GN=CISD1 PE=1 SV=1	12191	0	0	-	206	3	16	315	5	16
Q96TC7	Regulator of microtubule dynamics protein 3 OS=Homo sapiens OX=9606 GN=RMDN3 PE=1 SV=2	52086	0	0	-	205	4	9	299	6	9
Q5T4U5	Medium-chain specific acyl-CoA dehydrogenase, mitochondrial OS=Homo sapiens OX=9606 GN=ACADM PE=1 SV=1	50238	0	0	-	205	4	10	0	0	-
Q99536	Synaptic vesicle membrane protein VAT-1 homolog OS=Homo sapiens OX=9606 GN=VAT1 PE=1 SV=2	41893	0	0	-	205	3	10	0	0	-
A0A6Q8PFE4	Actin beta OS=Homo sapiens OX=9606 GN=ACTB PE=1 SV=1	37317	250	7	9	205	6	12	101	3	9
J3QTR3	Ubiquitin-40S ribosomal protein S27a (Fragment) OS=Homo sapiens OX=9606 GN=RPS27A PE=1 SV=1	12230	0	0	-	205	6	16	144	4	16
Q5R3B4	Mitochondrial pyruvate carrier (Fragment) OS=Homo sapiens OX=9606 GN=MPC2 PE=1 SV=1	11673	0	0	-	205	7	16	227	6	16
P22413	Ectonucleotide pyrophosphatase/phosphodiesterase family member 1 OS=Homo sapiens OX=9606 GN=ENPP1 PE=1 SV=2	104857	0	0	-	204	5	6	165	3	6
F6WQW2	RAN binding protein 1 OS=Homo sapiens OX=9606 GN=RANBP1 PE=1 SV=1	31884	0	0	-	204	4	13	0	0	-
Q9H6K4	Optic atrophy 3 protein OS=Homo sapiens OX=9606 GN=OPA3 PE=1 SV=1	19984	0	0	-	204	5	15	191	5	15
Q14410	Glycerol kinase 2 OS=Homo sapiens OX=9606 GN=GK2 PE=1 SV=2	60555	0	0	-	203	4	9	0	0	-
Q86U90	Threonylcarbamoyl-AMP synthase OS=Homo sapiens OX=9606 GN=YRDC PE=1 SV=1	29309	0	0	-	203	4	14	198	4	14
H0YMV8	40S ribosomal protein S27 OS=Homo sapiens OX=9606 GN=RPS27L PE=1 SV=1	11338	0	0	-	203	7	17	201	5	17
Q99959	Plakophilin-2 OS=Homo sapiens OX=9606 GN=PKP2 PE=1 SV=2	97355	274	6	7	202	4	7	0	0	-
Q01650	Large neutral amino acids transporter small subunit 1 OS=Homo sapiens OX=9606 GN=SLC7A5 PE=1 SV=2	54974	53	1	12	202	4	12	103	2	12
P11233	Ras-related protein Ral-A OS=Homo sapiens OX=9606 GN=RALA PE=1 SV=1	23552	0	0	-	202	4	14	97	2	14
Q5SVS4	Kidney mitochondrial carrier protein 1 OS=Homo sapiens OX=9606 GN=SLC25A30 PE=1 SV=1	32454	0	0	-	202	4	14	249	5	14
Q9BX68	Adenosine 5~-monophosphoramidase HINT2 OS=Homo sapiens OX=9606 GN=HINT2 PE=1 SV=1	17151	0	0	-	202	4	16	0	0	-
A0A2U3TZY2	Caseinolytic mitochondrial matrix peptidase chaperone subunit B OS=Homo sapiens OX=9606 GN=CLPB PE=1 SV=1	76805	82	2	9	201	5	9	0	0	-
Q9BXW7	Haloacid dehalogenase-like hydrolase domain-containing 5 OS=Homo sapiens OX=9606 GN=HDHD5 PE=1 SV=1	46292	0	0	-	201	3	10	244	5	11
P12273	Prolactin-inducible protein OS=Homo sapiens OX=9606 GN=PIP PE=1 SV=1	16562	183	4	7	201	5	15	297	6	8
Q9NVV4	Poly(A) RNA polymerase, mitochondrial OS=Homo sapiens OX=9606 GN=MTPAP PE=1 SV=1	66130	0	0	-	200	5	9	100	3	9
Q9Y295	Developmentally-regulated GTP-binding protein 1 OS=Homo sapiens OX=9606 GN=DRG1 PE=1 SV=1	40517	272	6	10	200	4	10	95	2	10
A0A0G2JLI4	Probable ATP-dependent RNA helicase DDX5 OS=Homo sapiens OX=9606 GN=DDX5 PE=1 SV=2	57127	302	5	6	200	3	11	322	6	11
B3KQ25	Proteasome activator subunit 3 OS=Homo sapiens OX=9606 GN=PSME3 PE=1 SV=1	22441	183	4	13	200	5	13	98	1	13
P42126	Enoyl-CoA delta isomerase 1, mitochondrial OS=Homo sapiens OX=9606 GN=ECI1 PE=1 SV=1	32795	0	0	-	200	5	14	0	0	-
Q5BJF2	Sigma intracellular receptor 2 OS=Homo sapiens OX=9606 GN=TMEM97 PE=1 SV=1	20834	0	0	-	200	5	16	127	5	15
A2A3R5	40S ribosomal protein S6 OS=Homo sapiens OX=9606 GN=RPS6 PE=1 SV=1	24953	0	0	-	199	5	13	0	0	-
O43615	Mitochondrial import inner membrane translocase subunit TIM44 OS=Homo sapiens OX=9606 GN=TIMM44 PE=1 SV=2	51323	0	0	-	198	4	10	0	0	-
A6NJH9	Eukaryotic translation initiation factor 4C OS=Homo sapiens OX=9606 GN=EIF1AY PE=1 SV=1	14446	194	5	15	198	5	15	109	3	15
E7EPP6	Checkpoint kinase 1 OS=Homo sapiens OX=9606 GN=CHEK1 PE=1 SV=1	55482	107	2	9	197	4	9	210	5	9
A0A1W2PQS6	diphosphoinositol-polyphosphate diphosphatase OS=Homo sapiens OX=9606 GN=RPS10-NUDT3 PE=3 SV=1	33120	79	2	16	197	4	16	189	4	16
Q9BU61	NADH dehydrogenase [ubiquinone] 1 alpha subcomplex assembly factor 3 OS=Homo sapiens OX=9606 GN=NDUFAF3 PE=1 SV=1	20337	0	0	-	197	5	16	218	5	16
Q9NUJ1	Palmitoyl-protein thioesterase ABHD10, mitochondrial OS=Homo sapiens OX=9606 GN=ABHD10 PE=1 SV=1	33911	0	0	-	196	5	13	198	4	14
P60953	Cell division control protein 42 homolog OS=Homo sapiens OX=9606 GN=CDC42 PE=1 SV=2	21245	0	0	-	196	4	15	149	2	15
A0A7I2YQI5	mannose-1-phosphate guanylyltransferase OS=Homo sapiens OX=9606 GN=GMPPB PE=1 SV=1	43867	0	0	-	195	4	11	157	2	11
A0A8V8TRB3	Serine/threonine-protein phosphatase OS=Homo sapiens OX=9606 GN=PPP2CA PE=1 SV=1	36493	0	0	-	195	4	11	402	8	12
P31947	14-3-3 protein sigma OS=Homo sapiens OX=9606 GN=SFN PE=1 SV=1	27757	0	0	-	195	6	13	185	5	14
A0A0A0MQS1	Pyrroline-5-carboxylate reductase OS=Homo sapiens OX=9606 GN=PYCR3 PE=1 SV=1	29874	0	0	-	195	3	14	301	7	14
D6RAA6	Transmembrane protein 33 (Fragment) OS=Homo sapiens OX=9606 GN=TMEM33 PE=1 SV=1	25207	68	1	15	194	4	1	63	1	3
A0A994J428	Phosphotransferase OS=Homo sapiens OX=9606 GN=HK1 PE=1 SV=1	66611	198	4	6	194	3	7	0	0	-
Q14651	Plastin-1 OS=Homo sapiens OX=9606 GN=PLS1 PE=1 SV=2	70209	0	0	-	194	4	8	0	0	-
Q9UMS4	Pre-mRNA-processing factor 19 OS=Homo sapiens OX=9606 GN=PRPF19 PE=1 SV=1	55146	76	2	9	194	4	9	0	0	-
Q9UHD1	Cysteine and histidine-rich domain-containing protein 1 OS=Homo sapiens OX=9606 GN=CHORDC1 PE=1 SV=2	37466	137	4	11	194	5	11	0	0	-
A0A6Q8PEZ3	Polypyrimidine tract binding protein 2 OS=Homo sapiens OX=9606 GN=PTBP2 PE=1 SV=1	54794	181	7	9	192	6	9	169	5	9
A0A0U1RRK1	Mitochondrial calcium uptake 1 OS=Homo sapiens OX=9606 GN=MICU1 PE=1 SV=1	54893	0	0	-	192	6	10	127	4	10
J3QLE5	Small nuclear ribonucleoprotein polypeptide N (Fragment) OS=Homo sapiens OX=9606 GN=SNRPN PE=1 SV=1	17535	41	1	14	192	7	14	223	6	14
P35268	Large ribosomal subunit protein eL22 OS=Homo sapiens OX=9606 GN=RPL22 PE=1 SV=2	14778	172	3	16	192	5	16	0	0	-
F8VPD4	CAD protein OS=Homo sapiens OX=9606 GN=CAD PE=1 SV=1	235873	912	19	3	191	4	4	923	20	3
Q9BSJ8	Extended synaptotagmin-1 OS=Homo sapiens OX=9606 GN=ESYT1 PE=1 SV=1	122780	0	0	-	191	3	5	0	0	-
P42285	Exosome RNA helicase MTR4 OS=Homo sapiens OX=9606 GN=MTREX PE=1 SV=3	117729	46	1	6	191	5	6	95	3	6
P28482	Mitogen-activated protein kinase 1 OS=Homo sapiens OX=9606 GN=MAPK1 PE=1 SV=3	41363	41	1	11	191	5	11	314	9	11
V9GYL9	Small ribosomal subunit protein mS29 (Fragment) OS=Homo sapiens OX=9606 GN=DAP3 PE=1 SV=1	34280	0	0	-	191	4	11	0	0	-
Q96BQ5	Coiled-coil domain-containing protein 127 OS=Homo sapiens OX=9606 GN=CCDC127 PE=1 SV=1	30815	0	0	-	191	4	13	170	4	13
Q6NTF9	Rhomboid domain-containing protein 2 OS=Homo sapiens OX=9606 GN=RHBDD2 PE=1 SV=2	39177	0	0	-	190	3	1	205	4	1
B4DSN5	Tyrosine-protein phosphatase non-receptor type OS=Homo sapiens OX=9606 GN=PTPN1 PE=1 SV=1	41234	35	1	10	189	4	10	110	2	10
O75063	Glycosaminoglycan xylosylkinase OS=Homo sapiens OX=9606 GN=FAM20B PE=1 SV=1	46403	0	0	-	189	5	10	282	7	10
P31153	S-adenosylmethionine synthase isoform type-2 OS=Homo sapiens OX=9606 GN=MAT2A PE=1 SV=1	43633	0	0	-	189	4	10	0	0	-
P61088	Ubiquitin-conjugating enzyme E2 N OS=Homo sapiens OX=9606 GN=UBE2N PE=1 SV=1	17127	0	0	-	189	4	16	200	5	16
Q9BPX3	Condensin complex subunit 3 OS=Homo sapiens OX=9606 GN=NCAPG PE=1 SV=1	114262	0	0	-	188	3	6	0	0	-
H3BQB1	Adenine phosphoribosyltransferase (Fragment) OS=Homo sapiens OX=9606 GN=APRT PE=1 SV=1	17551	135	3	15	188	5	15	139	3	15
Q9BVK6	Transmembrane emp24 domain-containing protein 9 OS=Homo sapiens OX=9606 GN=TMED9 PE=1 SV=2	27260	52	1	15	188	4	15	160	6	15
A0A7I2V2H0	Exportin 1 OS=Homo sapiens OX=9606 GN=XPO1 PE=1 SV=1	112647	0	0	-	187	4	7	61	1	7
A0A2R8Y891	ATP-dependent 6-phosphofructokinase OS=Homo sapiens OX=9606 GN=PFKM PE=1 SV=1	96846	62	2	7	187	4	8	142	3	8
Q5STU3	RNA helicase OS=Homo sapiens OX=9606 GN=DDX39B PE=1 SV=2	48794	237	7	10	187	5	9	0	0	-
P61586	Transforming protein RhoA OS=Homo sapiens OX=9606 GN=RHOA PE=1 SV=1	21754	0	0	-	187	5	15	0	0	-
A0A8V8TNI9	Nicastrin OS=Homo sapiens OX=9606 GN=NCSTN PE=1 SV=1	68754	0	0	-	186	4	6	0	0	-
M0R268	Small nuclear ribonucleoprotein polypeptide A (Fragment) OS=Homo sapiens OX=9606 GN=SNRPA PE=1 SV=1	28370	0	0	-	186	5	12	0	0	-
Q9HBH5	Retinol dehydrogenase 14 OS=Homo sapiens OX=9606 GN=RDH14 PE=1 SV=1	36841	0	0	-	186	5	12	85	2	13
A0A075B7A0	Ribosomal protein L18 OS=Homo sapiens OX=9606 GN=RPL18 PE=1 SV=1	16188	0	0	-	186	3	15	0	0	-
J3KQ18	D-dopachrome decarboxylase OS=Homo sapiens OX=9606 GN=DDT PE=1 SV=1	14184	36	1	17	186	4	17	43	1	17
O95202	Mitochondrial proton/calcium exchanger protein OS=Homo sapiens OX=9606 GN=LETM1 PE=1 SV=1	83302	0	0	-	185	4	7	30	1	7
O75616	GTPase Era, mitochondrial OS=Homo sapiens OX=9606 GN=ERAL1 PE=1 SV=2	48319	0	0	-	185	4	10	138	3	10
G3V210	Ribosomal protein lateral stalk subunit P0 OS=Homo sapiens OX=9606 GN=RPLP0 PE=1 SV=1	18259	0	0	-	185	4	13	136	3	13
Q8NBX0	Saccharopine dehydrogenase-like oxidoreductase OS=Homo sapiens OX=9606 GN=SCCPDH PE=1 SV=1	47121	0	0	-	184	4	10	117	2	10
E9PRR7	FSHD region gene 1 (Fragment) OS=Homo sapiens OX=9606 GN=FRG1 PE=1 SV=1	12508	63	1	12	184	3	12	54	1	12
Q7Z2W9	Large ribosomal subunit protein bL21m OS=Homo sapiens OX=9606 GN=MRPL21 PE=1 SV=2	22800	0	0	-	184	4	15	97	3	15
A0A2Y9D025	NADH dehydrogenase [ubiquinone] 1 alpha subcomplex subunit 6 OS=Homo sapiens OX=9606 GN=NDUFA6 PE=1 SV=1	17859	47	1	16	184	5	16	190	6	16
P07384	Calpain-1 catalytic subunit OS=Homo sapiens OX=9606 GN=CAPN1 PE=1 SV=1	81838	0	0	-	183	4	7	138	3	7
Q96JJ7	Protein disulfide-isomerase TMX3 OS=Homo sapiens OX=9606 GN=TMX3 PE=1 SV=2	51839	0	0	-	183	4	9	248	6	9
A0A5F9ZHL1	Acetyl-CoA acetyltransferase 1 OS=Homo sapiens OX=9606 GN=ACAT1 PE=1 SV=1	46079	177	4	10	183	4	10	0	0	-
E9PKG1	Protein arginine methyltransferase 1 OS=Homo sapiens OX=9606 GN=PRMT1 PE=1 SV=1	37685	42	1	10	183	4	10	32	1	11
F5H793	Lactate dehydrogenase B (Fragment) OS=Homo sapiens OX=9606 GN=LDHB PE=1 SV=1	10800	0	0	-	183	5	11	0	0	-
O00264	Membrane-associated progesterone receptor component 1 OS=Homo sapiens OX=9606 GN=PGRMC1 PE=1 SV=3	21658	31	1	15	183	4	14	186	3	15
P30049	ATP synthase subunit delta, mitochondrial OS=Homo sapiens OX=9606 GN=ATP5F1D PE=1 SV=2	17479	52	1	16	183	3	16	170	3	16
O14949	Cytochrome b-c1 complex subunit 8 OS=Homo sapiens OX=9606 GN=UQCRQ PE=1 SV=4	9900	0	0	-	183	6	17	168	4	17
Q5T8R3	Monocarboxylate transporter 1 (Fragment) OS=Homo sapiens OX=9606 GN=SLC16A1 PE=1 SV=1	31669	51	1	10	182	3	4	103	2	7
E9PDQ8	Succinate-CoA ligase GDP-forming subunit beta OS=Homo sapiens OX=9606 GN=SUCLG2 PE=1 SV=1	41412	37	1	1	182	4	10	43	3	3
J3KPS0	DnaJ (Hsp40) homolog, subfamily B, member 12, isoform CRA_c OS=Homo sapiens OX=9606 GN=DNAJB12 PE=1 SV=1	45462	0	0	-	182	4	10	112	2	11
A0A3B3IRT8	Translocon-associated protein subunit alpha OS=Homo sapiens OX=9606 GN=SSR1 PE=1 SV=1	32429	120	2	11	182	6	11	227	6	12
P35250	Replication factor C subunit 2 OS=Homo sapiens OX=9606 GN=RFC2 PE=1 SV=3	39132	0	0	-	182	4	11	249	6	11
Q96BM9	ADP-ribosylation factor-like protein 8A OS=Homo sapiens OX=9606 GN=ARL8A PE=1 SV=1	21402	0	0	-	182	4	15	181	4	15
Q5D862	Filaggrin-2 OS=Homo sapiens OX=9606 GN=FLG2 PE=1 SV=1	247928	141	2	4	182	3	16	365	9	18
Q9HC07	Putative divalent cation/proton antiporter TMEM165 OS=Homo sapiens OX=9606 GN=TMEM165 PE=1 SV=1	34883	0	0	-	181	3	1	171	3	1
P41240	Tyrosine-protein kinase CSK OS=Homo sapiens OX=9606 GN=CSK PE=1 SV=1	50672	146	4	10	181	4	10	338	7	10
P62854	Small ribosomal subunit protein eS26 OS=Homo sapiens OX=9606 GN=RPS26 PE=1 SV=3	13007	135	2	16	181	4	16	189	4	16
A0A804HI14	Leucine rich pentatricopeptide repeat containing OS=Homo sapiens OX=9606 GN=LRPPRC PE=1 SV=1	154771	0	0	-	180	4	6	0	0	-
P29966	Myristoylated alanine-rich C-kinase substrate OS=Homo sapiens OX=9606 GN=MARCKS PE=1 SV=4	31536	94	3	7	180	3	7	0	0	-
Q5T5C7	serine--tRNA ligase OS=Homo sapiens OX=9606 GN=SARS1 PE=1 SV=1	61274	106	2	9	180	4	9	82	2	9
F5H170	DnaJ heat shock protein family (Hsp40) member A4 OS=Homo sapiens OX=9606 GN=DNAJA4 PE=1 SV=1	24361	0	0	-	180	5	10	149	6	10
Q8N4V1	ER membrane protein complex subunit 5 OS=Homo sapiens OX=9606 GN=MMGT1 PE=1 SV=1	14677	48	1	16	180	4	16	195	4	16
A0A804CF45	Insulin receptor substrate 4 OS=Homo sapiens OX=9606 GN=IRS4 PE=1 SV=1	133601	0	0	-	179	3	5	94	2	1
Q06203	Amidophosphoribosyltransferase OS=Homo sapiens OX=9606 GN=PPAT PE=1 SV=1	57362	0	0	-	179	4	9	0	0	-
A0A8Q3WKF6	Mitochondrial carrier 1 OS=Homo sapiens OX=9606 GN=MTCH1 PE=1 SV=1	36600	0	0	-	179	4	11	139	4	11
E7EPB3	Large ribosomal subunit protein eL14 OS=Homo sapiens OX=9606 GN=RPL14 PE=1 SV=1	14549	0	0	-	179	4	14	0	0	-
P31944	Caspase-14 OS=Homo sapiens OX=9606 GN=CASP14 PE=1 SV=2	27662	82	2	16	179	3	17	324	6	16
Q14964	Ras-related protein Rab-39A OS=Homo sapiens OX=9606 GN=RAB39A PE=1 SV=2	24991	0	0	-	178	3	15	184	5	15
A0A8V8TM48	Mitochondrial Rho GTPase OS=Homo sapiens OX=9606 GN=RHOT2 PE=1 SV=1	68203	0	0	-	177	3	8	204	4	8
Q9UL15	BAG family molecular chaperone regulator 5 OS=Homo sapiens OX=9606 GN=BAG5 PE=1 SV=1	51168	0	0	-	177	4	10	181	4	10
A0A7P0TA12	Sigma non-opioid intracellular receptor 1 OS=Homo sapiens OX=9606 GN=SIGMAR1 PE=1 SV=1	16946	0	0	-	177	4	14	124	3	14
P49207	Large ribosomal subunit protein eL34 OS=Homo sapiens OX=9606 GN=RPL34 PE=1 SV=3	13284	55	1	16	177	4	16	147	4	16
A0A2R8Y559	Histone deacetylase 6 OS=Homo sapiens OX=9606 GN=HDAC6 PE=1 SV=2	128644	201	5	5	176	4	5	0	0	-
A0A0D9SFL3	EWS RNA binding protein 1 OS=Homo sapiens OX=9606 GN=EWSR1 PE=1 SV=1	61377	65	1	7	176	3	7	100	2	7
B8ZZG1	Membrane protein, palmitoylated 6 (MAGUK p55 subfamily member 6), isoform CRA_a OS=Homo sapiens OX=9606 GN=PALS2 PE=1 SV=1	48727	237	5	9	176	4	9	322	7	9
Q68CQ7	Glycosyltransferase 8 domain-containing protein 1 OS=Homo sapiens OX=9606 GN=GLT8D1 PE=1 SV=2	41909	0	0	-	176	3	10	225	4	10
P53004	Biliverdin reductase A OS=Homo sapiens OX=9606 GN=BLVRA PE=1 SV=2	33407	0	0	-	176	4	11	140	3	11
H0Y7P7	Phosphatidylserine decarboxylase (Fragment) OS=Homo sapiens OX=9606 GN=PISD PE=1 SV=1	41353	0	0	-	176	4	12	0	0	-
A0A087WYT3	Prostaglandin E synthase 3 OS=Homo sapiens OX=9606 GN=PTGES3 PE=1 SV=1	19143	34	1	15	176	4	15	0	0	-
J3KT73	Large ribosomal subunit protein eL38 OS=Homo sapiens OX=9606 GN=RPL38 PE=1 SV=1	7560	90	2	16	176	4	16	195	5	16
A0A8V8TMP7	CYFIP related Rac1 interactor B OS=Homo sapiens OX=9606 GN=CYRIB PE=1 SV=1	36797	0	0	-	175	4	12	78	1	12
Q00688	Peptidyl-prolyl cis-trans isomerase FKBP3 OS=Homo sapiens OX=9606 GN=FKBP3 PE=1 SV=1	25161	0	0	-	175	4	13	0	0	-
D6R9A6	High mobility group box 2 (Fragment) OS=Homo sapiens OX=9606 GN=HMGB2 PE=1 SV=1	15394	0	0	-	175	3	14	29	1	14
O96000	NADH dehydrogenase [ubiquinone] 1 beta subcomplex subunit 10 OS=Homo sapiens OX=9606 GN=NDUFB10 PE=1 SV=3	20763	0	0	-	175	4	15	0	0	-
P61006	Ras-related protein Rab-8A OS=Homo sapiens OX=9606 GN=RAB8A PE=1 SV=1	23653	0	0	-	175	4	15	0	0	-
E9PLL6	Ribosomal protein L27a OS=Homo sapiens OX=9606 GN=RPL27A PE=1 SV=1	12194	181	4	15	175	4	16	157	3	15
Q9Y6G1	Transmembrane protein 14A OS=Homo sapiens OX=9606 GN=TMEM14A PE=1 SV=1	10705	0	0	-	175	3	16	102	2	16
Q9BZZ5	Apoptosis inhibitor 5 OS=Homo sapiens OX=9606 GN=API5 PE=1 SV=3	58968	0	0	-	174	3	9	0	0	-
H3BTH6	F-box protein 22 (Fragment) OS=Homo sapiens OX=9606 GN=FBXO22 PE=1 SV=1	26392	127	2	10	174	3	10	59	1	10
H7C5A7	Acyl-CoA thioesterase 8 (Fragment) OS=Homo sapiens OX=9606 GN=ACOT8 PE=1 SV=1	23429	0	0	-	174	4	11	0	0	-
E9PKZ0	Large ribosomal subunit protein uL2 (Fragment) OS=Homo sapiens OX=9606 GN=RPL8 PE=1 SV=1	22375	0	0	-	174	4	13	0	0	-
K7EK07	Histone H3 (Fragment) OS=Homo sapiens OX=9606 GN=H3-3B PE=1 SV=1	14905	0	0	-	174	5	16	0	0	-
P31939	Bifunctional purine biosynthesis protein ATIC OS=Homo sapiens OX=9606 GN=ATIC PE=1 SV=3	64575	98	3	9	173	4	8	0	0	-
P23381	Tryptophan--tRNA ligase, cytoplasmic OS=Homo sapiens OX=9606 GN=WARS1 PE=1 SV=2	53132	0	0	-	173	3	9	51	1	9
R4GNA1	MICOS complex subunit MIC10 (Fragment) OS=Homo sapiens OX=9606 GN=MICOS10-NBL1 PE=3 SV=1	8069	0	0	-	173	3	17	109	2	17
Q96EY7	Small ribosomal subunit protein mS39 OS=Homo sapiens OX=9606 GN=PTCD3 PE=1 SV=3	78500	33	1	8	172	3	8	28	1	8
P07099	Epoxide hydrolase 1 OS=Homo sapiens OX=9606 GN=EPHX1 PE=1 SV=1	52915	28	1	10	172	4	10	0	0	-
G3V3M6	DNA-(apurinic or apyrimidinic site) endonuclease (Fragment) OS=Homo sapiens OX=9606 GN=APEX1 PE=1 SV=1	29172	0	0	-	172	3	11	0	0	-
Q5HYK3	2-methoxy-6-polyprenyl-1,4-benzoquinol methylase, mitochondrial OS=Homo sapiens OX=9606 GN=COQ5 PE=1 SV=2	37117	0	0	-	172	4	13	200	4	13
A0A8I5KS24	Solute carrier family 25 member 26 OS=Homo sapiens OX=9606 GN=SLC25A26 PE=1 SV=1	18319	0	0	-	172	3	14	49	1	1
P62330	ADP-ribosylation factor 6 OS=Homo sapiens OX=9606 GN=ARF6 PE=1 SV=2	20069	0	0	-	172	4	15	0	0	-
J3KQ32	Obg-like ATPase 1 OS=Homo sapiens OX=9606 GN=OLA1 PE=1 SV=1	46908	145	3	10	171	4	10	74	1	10
P30040	Endoplasmic reticulum resident protein 29 OS=Homo sapiens OX=9606 GN=ERP29 PE=1 SV=4	28975	0	0	-	171	5	14	0	0	-
H6UMI1	GABA type A receptor-associated protein OS=Homo sapiens OX=9606 GN=GABARAP PE=1 SV=1	11650	0	0	-	171	4	16	155	4	16
A0A3B3ITN6	Peroxisomal biogenesis factor 10 (Fragment) OS=Homo sapiens OX=9606 GN=PEX10 PE=1 SV=1	35596	0	0	-	170	5	12	80	2	12
F5H4M0	VPS37B subunit of ESCRT-I (Fragment) OS=Homo sapiens OX=9606 GN=VPS37B PE=1 SV=1	29675	47	1	12	170	3	12	216	4	12
Q15006	ER membrane protein complex subunit 2 OS=Homo sapiens OX=9606 GN=EMC2 PE=1 SV=1	34811	0	0	-	170	3	12	70	2	12
Q53S58	Transmembrane protein 177 OS=Homo sapiens OX=9606 GN=TMEM177 PE=1 SV=1	33739	0	0	-	170	4	14	137	3	14
H0Y5B4	Ribosomal protein L36a OS=Homo sapiens OX=9606 GN=RPL36A PE=3 SV=2	13219	73	2	16	170	5	16	108	3	16
P62318	Small nuclear ribonucleoprotein Sm D3 OS=Homo sapiens OX=9606 GN=SNRPD3 PE=1 SV=1	13907	156	4	16	170	4	16	188	6	16
A6NIZ1	Ras-related protein Rap-1b-like protein OS=Homo sapiens OX=9606 GN=RAP1BL PE=2 SV=1	20912	0	0	-	169	3	15	125	2	15
Q14197	Large ribosomal subunit protein mL62 OS=Homo sapiens OX=9606 GN=MRPL58 PE=1 SV=1	23615	0	0	-	169	4	15	126	3	15
Q8TEX9	Importin-4 OS=Homo sapiens OX=9606 GN=IPO4 PE=1 SV=2	118640	0	0	-	168	5	6	177	5	6
A0A3B3IS02	Tetratricopeptide repeat domain 27 OS=Homo sapiens OX=9606 GN=TTC27 PE=1 SV=1	40056	0	0	-	168	3	7	0	0	-
P18077	Large ribosomal subunit protein eL33 OS=Homo sapiens OX=9606 GN=RPL35A PE=1 SV=2	12530	0	0	-	168	5	16	0	0	-
O60763	General vesicular transport factor p115 OS=Homo sapiens OX=9606 GN=USO1 PE=1 SV=2	107828	116	2	6	167	3	6	0	0	-
P35249	Replication factor C subunit 4 OS=Homo sapiens OX=9606 GN=RFC4 PE=1 SV=2	39657	0	0	-	167	4	11	307	6	11
Q6ZMR3	L-lactate dehydrogenase A-like 6A OS=Homo sapiens OX=9606 GN=LDHAL6A PE=1 SV=1	36484	128	3	12	167	5	12	129	2	12
O75663	TIP41-like protein OS=Homo sapiens OX=9606 GN=TIPRL PE=1 SV=2	31424	86	3	13	167	4	13	129	4	13
Q6P1L8	Large ribosomal subunit protein uL14m OS=Homo sapiens OX=9606 GN=MRPL14 PE=1 SV=1	15937	60	1	16	167	3	16	168	3	16
D6R9H7	ATP synthase membrane subunit c locus 1 OS=Homo sapiens OX=9606 GN=ATP5MC1 PE=1 SV=1	10188	0	0	-	167	4	17	153	3	18
Q9P0I2	ER membrane protein complex subunit 3 OS=Homo sapiens OX=9606 GN=EMC3 PE=1 SV=3	29932	0	0	-	166	3	13	0	0	-
A0A7I2V5L3	Large ribosomal subunit protein uL13 OS=Homo sapiens OX=9606 GN=RPL13A PE=1 SV=1	21703	0	0	-	166	4	14	0	0	-
Q9UHV9	Prefoldin subunit 2 OS=Homo sapiens OX=9606 GN=PFDN2 PE=1 SV=1	16638	154	2	15	166	2	15	111	2	15
Q9HD45	Transmembrane 9 superfamily member 3 OS=Homo sapiens OX=9606 GN=TM9SF3 PE=1 SV=2	67843	0	0	-	165	4	1	79	2	1
Q15021	Condensin complex subunit 1 OS=Homo sapiens OX=9606 GN=NCAPD2 PE=1 SV=3	157082	0	0	-	165	4	5	0	0	-
A0A1W2PR17	6-phosphofructo-2-kinase/fructose-2,6-biphosphatase 3 OS=Homo sapiens OX=9606 GN=PFKFB3 PE=1 SV=1	64339	0	0	-	165	4	9	0	0	-
P43686	26S proteasome regulatory subunit 6B OS=Homo sapiens OX=9606 GN=PSMC4 PE=1 SV=2	47337	89	2	10	165	4	10	129	4	10
A0A590UJS2	GNAS complex locus OS=Homo sapiens OX=9606 GN=GNAS PE=1 SV=2	42557	91	2	11	165	4	11	233	6	11
H0Y9D8	inorganic diphosphatase (Fragment) OS=Homo sapiens OX=9606 GN=PPA2 PE=1 SV=1	25619	0	0	-	165	3	13	151	3	13
A0A3B3IS95	L-lactate dehydrogenase OS=Homo sapiens OX=9606 PE=3 SV=1	30669	71	2	11	165	3	14	161	3	13
P62917	Large ribosomal subunit protein uL2 OS=Homo sapiens OX=9606 GN=RPL8 PE=1 SV=2	28007	0	0	-	165	4	14	0	0	-
Q8TED1	Probable glutathione peroxidase 8 OS=Homo sapiens OX=9606 GN=GPX8 PE=1 SV=2	23866	0	0	-	165	4	15	276	7	15
J3QRG1	2-oxoglutarate and iron dependent oxygenase domain containing 3 (Fragment) OS=Homo sapiens OX=9606 GN=OGFOD3 PE=1 SV=1	27245	0	0	-	164	3	11	105	2	11
H0Y9G6	Large ribosomal subunit protein uL3m (Fragment) OS=Homo sapiens OX=9606 GN=MRPL3 PE=1 SV=1	40556	0	0	-	164	4	12	39	1	12
B7Z4L4	Dolichyl-diphosphooligosaccharide--protein glycosyltransferase subunit 1 OS=Homo sapiens OX=9606 GN=RPN1 PE=1 SV=1	49890	0	0	-	163	7	1	0	0	-
O43808	Peroxisomal membrane protein PMP34 OS=Homo sapiens OX=9606 GN=SLC25A17 PE=1 SV=1	34545	0	0	-	163	4	1	0	0	-
C9JEH3	Angio associated migratory cell protein OS=Homo sapiens OX=9606 GN=AAMP PE=1 SV=1	46792	0	0	-	163	4	9	0	0	-
Q9Y2U8	Inner nuclear membrane protein Man1 OS=Homo sapiens OX=9606 GN=LEMD3 PE=1 SV=2	99935	0	0	-	162	3	6	77	2	6
A0A8I5KPC0	Cold shock domain containing E1 OS=Homo sapiens OX=9606 GN=CSDE1 PE=1 SV=1	77340	112	2	7	162	4	7	79	2	7
Q09161	Nuclear cap-binding protein subunit 1 OS=Homo sapiens OX=9606 GN=NCBP1 PE=1 SV=1	91781	40	1	7	162	4	7	29	1	7
P28838	Cytosol aminopeptidase OS=Homo sapiens OX=9606 GN=LAP3 PE=1 SV=3	56131	135	3	9	162	3	9	0	0	-
P08579	U2 small nuclear ribonucleoprotein B~~ OS=Homo sapiens OX=9606 GN=SNRPB2 PE=1 SV=1	25470	0	0	-	161	3	14	178	2	14
O43731	ER lumen protein-retaining receptor 3 OS=Homo sapiens OX=9606 GN=KDELR3 PE=1 SV=1	25010	0	0	-	161	2	15	118	2	1
Q9Y3A6	Transmembrane emp24 domain-containing protein 5 OS=Homo sapiens OX=9606 GN=TMED5 PE=1 SV=1	25988	0	0	-	161	4	15	169	4	15
H3BVC7	Ribosomal protein S15a (Fragment) OS=Homo sapiens OX=9606 GN=RPS15A PE=1 SV=1	6776	0	0	-	161	4	16	108	3	16
A0A6I8PIP7	leucine--tRNA ligase OS=Homo sapiens OX=9606 GN=LARS1 PE=1 SV=1	96931	0	0	-	160	3	6	106	2	5
A0A9L9PXQ4	Lysosomal associated membrane protein 2 OS=Homo sapiens OX=9606 GN=LAMP2 PE=1 SV=1	50103	93	2	6	160	3	6	161	3	6
Q96T76	MMS19 nucleotide excision repair protein homolog OS=Homo sapiens OX=9606 GN=MMS19 PE=1 SV=2	113217	0	0	-	160	4	7	125	4	7
A0A0C4DFS8	Nicotinamide phosphoribosyltransferase OS=Homo sapiens OX=9606 GN=NAMPT PE=1 SV=1	41839	42	1	9	160	4	9	0	0	-
A0A8V8TLX9	HCLS1-associated protein X-1 OS=Homo sapiens OX=9606 GN=HAX1 PE=1 SV=1	31262	0	0	-	160	4	12	358	10	12
P61026	Ras-related protein Rab-10 OS=Homo sapiens OX=9606 GN=RAB10 PE=1 SV=1	22527	0	0	-	160	3	14	0	0	-
K7ELC2	40S ribosomal protein S15 OS=Homo sapiens OX=9606 GN=RPS15 PE=1 SV=1	17712	0	0	-	160	5	15	152	5	15
P61081	NEDD8-conjugating enzyme Ubc12 OS=Homo sapiens OX=9606 GN=UBE2M PE=1 SV=1	20887	83	2	15	160	4	15	85	2	15
A0A7I2V5M7	G3BP stress granule assembly factor 1 OS=Homo sapiens OX=9606 GN=G3BP1 PE=1 SV=1	53297	0	0	-	159	3	8	0	0	-
Q2VIR3	Eukaryotic translation initiation factor 2 subunit 3B OS=Homo sapiens OX=9606 GN=EIF2S3B PE=2 SV=2	51196	30	1	9	159	5	9	49	2	10
P62314	Small nuclear ribonucleoprotein Sm D1 OS=Homo sapiens OX=9606 GN=SNRPD1 PE=1 SV=1	13273	0	0	-	159	6	16	143	4	16
P14174	Macrophage migration inhibitory factor OS=Homo sapiens OX=9606 GN=MIF PE=1 SV=4	12468	172	4	17	159	3	17	194	6	17
F8W9K7	NADH dehydrogenase [ubiquinone] iron-sulfur protein 8, mitochondrial (Fragment) OS=Homo sapiens OX=9606 GN=NDUFS8 PE=1 SV=1	13844	47	1	15	158	4	15	213	6	15
F8WAU4	G elongation factor mitochondrial 1 OS=Homo sapiens OX=9606 GN=GFM1 PE=1 SV=1	50879	0	0	-	157	4	7	37	1	7
A0A0A0MRU0	MAGUK p55 scaffold protein 2 OS=Homo sapiens OX=9606 GN=MPP2 PE=1 SV=1	63281	95	2	9	157	3	9	160	3	9
P02765	Alpha-2-HS-glycoprotein OS=Homo sapiens OX=9606 GN=AHSG PE=1 SV=2	39316	0	0	-	157	3	9	0	0	-
P51970	NADH dehydrogenase [ubiquinone] 1 alpha subcomplex subunit 8 OS=Homo sapiens OX=9606 GN=NDUFA8 PE=1 SV=3	20092	0	0	-	157	4	15	160	3	15
A0A6Q8PEX6	Elongator complex protein 1 OS=Homo sapiens OX=9606 GN=ELP1 PE=1 SV=1	146429	0	0	-	156	4	5	0	0	-
H0YDK8	Pumilio RNA binding family member 1 (Fragment) OS=Homo sapiens OX=9606 GN=PUM1 PE=1 SV=1	95749	67	2	5	156	4	5	0	0	-
A0A8Q3SHR4	Mitochondrial ribosomal protein S27 OS=Homo sapiens OX=9606 GN=MRPS27 PE=1 SV=1	44432	33	1	10	156	4	10	72	2	10
A0A2R8YEM3	Ribosomal protein L15 (Fragment) OS=Homo sapiens OX=9606 GN=RPL15 PE=1 SV=1	19956	0	0	-	156	4	15	0	0	-
O14737	Programmed cell death protein 5 OS=Homo sapiens OX=9606 GN=PDCD5 PE=1 SV=3	14276	0	0	-	156	3	16	0	0	-
Q14008	Cytoskeleton-associated protein 5 OS=Homo sapiens OX=9606 GN=CKAP5 PE=1 SV=3	225352	0	0	-	155	4	3	0	0	-
K7EP06	mRNA (guanine-N(7))-methyltransferase OS=Homo sapiens OX=9606 GN=RNMT PE=1 SV=1	34816	124	3	9	155	4	9	81	2	9
Q969Z0	FAST kinase domain-containing protein 4 OS=Homo sapiens OX=9606 GN=TBRG4 PE=1 SV=1	70693	0	0	-	155	3	9	81	2	9
H0YN26	Acidic leucine-rich nuclear phosphoprotein 32 family member OS=Homo sapiens OX=9606 GN=ANP32A PE=1 SV=1	19985	131	2	13	155	3	12	0	0	-
Q13257	Mitotic spindle assembly checkpoint protein MAD2A OS=Homo sapiens OX=9606 GN=MAD2L1 PE=1 SV=1	23495	0	0	-	155	4	15	475	9	15
P01040	Cystatin-A OS=Homo sapiens OX=9606 GN=CSTA PE=1 SV=1	11000	0	0	-	155	4	16	217	5	16
Q9UJ14	Glutathione hydrolase 7 OS=Homo sapiens OX=9606 GN=GGT7 PE=1 SV=2	70423	0	0	-	154	3	7	209	4	7
Q9H857	5~-nucleotidase domain-containing protein 2 OS=Homo sapiens OX=9606 GN=NT5DC2 PE=1 SV=1	60680	261	5	9	154	3	10	573	12	9
E9PPM8	deoxyribose-phosphate aldolase OS=Homo sapiens OX=9606 GN=DERA PE=1 SV=1	30498	0	0	-	154	3	12	0	0	-
P61020	Ras-related protein Rab-5B OS=Homo sapiens OX=9606 GN=RAB5B PE=1 SV=1	23692	0	0	-	154	3	14	0	0	-
Q9UI30	Multifunctional methyltransferase subunit TRM112-like protein OS=Homo sapiens OX=9606 GN=TRMT112 PE=1 SV=1	14190	37	1	16	154	3	16	105	3	16
A0A3B3IRK6	Mannosyl-oligosaccharide glucosidase (Fragment) OS=Homo sapiens OX=9606 GN=MOGS PE=1 SV=1	78525	0	0	-	152	2	8	1223	29	7
P30086	Phosphatidylethanolamine-binding protein 1 OS=Homo sapiens OX=9606 GN=PEBP1 PE=1 SV=3	21044	73	2	15	152	4	15	32	1	15
Q04760	Lactoylglutathione lyase OS=Homo sapiens OX=9606 GN=GLO1 PE=1 SV=4	20764	130	3	15	151	4	14	89	2	15
Q9Y3U8	Large ribosomal subunit protein eL36 OS=Homo sapiens OX=9606 GN=RPL36 PE=1 SV=3	12246	0	0	-	151	3	16	0	0	-
P58546	Myotrophin OS=Homo sapiens OX=9606 GN=MTPN PE=1 SV=2	12887	0	0	-	151	3	17	111	2	17
G3V251	Heterogeneous nuclear ribonucleoprotein C (Fragment) OS=Homo sapiens OX=9606 GN=HNRNPC PE=1 SV=1	14029	0	0	-	150	2	10	0	0	-
C9J365	Translocon-associated protein subunit gamma OS=Homo sapiens OX=9606 GN=SSR3 PE=1 SV=1	15103	0	0	-	150	2	15	82	1	15
Q9NXC5	GATOR2 complex protein MIOS OS=Homo sapiens OX=9606 GN=MIOS PE=1 SV=2	98521	123	3	7	149	4	7	206	4	7
A0A6Q8PFY7	Trafficking from ER to golgi regulator OS=Homo sapiens OX=9606 GN=TFG PE=1 SV=1	44240	0	0	-	149	4	9	0	0	-
Q70CQ3	Ubiquitin carboxyl-terminal hydrolase 30 OS=Homo sapiens OX=9606 GN=USP30 PE=1 SV=1	58465	0	0	-	149	3	9	0	0	-
Q9NQC3	Reticulon-4 OS=Homo sapiens OX=9606 GN=RTN4 PE=1 SV=2	129851	0	0	-	149	4	10	0	0	-
P81605	Dermcidin OS=Homo sapiens OX=9606 GN=DCD PE=1 SV=2	11277	186	4	4	149	3	15	294	6	8
Q969H8	Myeloid-derived growth factor OS=Homo sapiens OX=9606 GN=MYDGF PE=1 SV=1	18783	98	2	16	149	3	16	0	0	-
Q86UL3	Glycerol-3-phosphate acyltransferase 4 OS=Homo sapiens OX=9606 GN=GPAT4 PE=1 SV=1	52037	0	0	-	148	3	1	0	0	-
A0A0G2JN29	Nodal modulator 1 OS=Homo sapiens OX=9606 GN=NOMO1 PE=1 SV=1	139453	0	0	-	148	4	5	0	0	-
Q5VUJ6	Leucine-rich repeat and calponin homology domain-containing protein 2 OS=Homo sapiens OX=9606 GN=LRCH2 PE=1 SV=2	84536	143	3	6	148	3	6	94	2	6
A0A087X2B1	RNA binding protein fox-1 homolog 1 OS=Homo sapiens OX=9606 GN=RBFOX1 PE=1 SV=1	40285	58	1	9	148	3	9	0	0	-
A0A7I2YQG2	Ribosomal protein L19 OS=Homo sapiens OX=9606 GN=RPL19 PE=1 SV=1	25685	0	0	-	148	3	14	60	2	14
G3V325	ATP5MF-PTCD1 readthrough OS=Homo sapiens OX=9606 GN=ATP5MF-PTCD1 PE=4 SV=1	84057	0	0	-	148	4	16	129	3	16
P54727	UV excision repair protein RAD23 homolog B OS=Homo sapiens OX=9606 GN=RAD23B PE=1 SV=1	43145	65	2	9	147	4	9	0	0	-
Q9Y672	Dolichyl pyrophosphate Man9GlcNAc2 alpha-1,3-glucosyltransferase OS=Homo sapiens OX=9606 GN=ALG6 PE=1 SV=2	58082	0	0	-	146	3	1	210	4	1
Q5VWC4	26S proteasome non-ATPase regulatory subunit 4 OS=Homo sapiens OX=9606 GN=PSMD4 PE=1 SV=1	41053	0	0	-	146	3	9	0	0	-
A0A7I2V2R3	Heterogeneous nuclear ribonucleoprotein A3 OS=Homo sapiens OX=9606 GN=HNRNPA3 PE=1 SV=1	35390	0	0	-	146	3	11	110	3	11
O00487	26S proteasome non-ATPase regulatory subunit 14 OS=Homo sapiens OX=9606 GN=PSMD14 PE=1 SV=1	34555	0	0	-	146	4	12	28	1	12
Q9NQG5	Regulation of nuclear pre-mRNA domain-containing protein 1B OS=Homo sapiens OX=9606 GN=RPRD1B PE=1 SV=1	36877	34	1	11	146	3	12	0	0	-
P62306	Small nuclear ribonucleoprotein F OS=Homo sapiens OX=9606 GN=SNRPF PE=1 SV=1	9719	0	0	-	146	3	17	146	3	17
A0A3B3ITJ4	Heterogeneous nuclear ribonucleoprotein L OS=Homo sapiens OX=9606 GN=HNRNPL PE=1 SV=2	67976	128	3	9	145	3	9	137	3	9
A0A3B3ISY9	Acylglycerol kinase, mitochondrial OS=Homo sapiens OX=9606 GN=AGK PE=1 SV=1	36870	227	5	10	145	3	11	292	6	11
C9J4Z3	Ribosomal protein L37a OS=Homo sapiens OX=9606 GN=RPL37A PE=1 SV=1	7619	124	2	17	145	3	17	105	3	17
A0A8V8TQT5	Dynamin 1 like OS=Homo sapiens OX=9606 GN=DNM1L PE=1 SV=1	65347	0	0	-	144	2	8	67	1	8
Q9H3P7	Golgi resident protein GCP60 OS=Homo sapiens OX=9606 GN=ACBD3 PE=1 SV=4	60556	67	1	8	144	2	8	111	2	8
A0A0A0MRI2	Sorting nexin OS=Homo sapiens OX=9606 GN=SNX6 PE=1 SV=1	47774	82	2	10	144	4	10	38	1	10
Q14344	Guanine nucleotide-binding protein subunit alpha-13 OS=Homo sapiens OX=9606 GN=GNA13 PE=1 SV=2	44022	0	0	-	144	3	10	181	5	11
F5GYJ8	ubiquitinyl hydrolase 1 OS=Homo sapiens OX=9606 GN=OTUB1 PE=1 SV=1	32339	135	3	12	144	3	12	64	2	12
F6V6Z1	Mitochondrial amidoxime reducing component 2 OS=Homo sapiens OX=9606 GN=MTARC2 PE=1 SV=1	10193	0	0	-	144	2	12	0	0	-
P28066	Proteasome subunit alpha type-5 OS=Homo sapiens OX=9606 GN=PSMA5 PE=1 SV=3	26394	0	0	-	144	3	14	126	3	14
E5RHG6	Tubulin-specific chaperone A OS=Homo sapiens OX=9606 GN=TBCA PE=1 SV=2	15053	0	0	-	144	3	16	56	1	16
H0Y4J2	Mitochondrial ribosomal protein L37 (Fragment) OS=Homo sapiens OX=9606 GN=MRPL37 PE=1 SV=1	29578	0	0	-	143	3	10	37	1	11
P54709	Sodium/potassium-transporting ATPase subunit beta-3 OS=Homo sapiens OX=9606 GN=ATP1B3 PE=1 SV=1	31492	0	0	-	143	3	11	0	0	-
Q9NWW5	Ceroid-lipofuscinosis neuronal protein 6 OS=Homo sapiens OX=9606 GN=CLN6 PE=1 SV=1	35896	0	0	-	143	3	14	0	0	-
A0A994J6T1	Rac family small GTPase 1 OS=Homo sapiens OX=9606 GN=RAC1 PE=1 SV=1	24847	41	1	15	143	3	15	35	1	15
A0A0B4J296	Elongin B OS=Homo sapiens OX=9606 GN=ELOB PE=1 SV=1	7751	0	0	-	143	4	16	157	4	16
A0A7P0T8N8	Transcription elongation regulator 1 OS=Homo sapiens OX=9606 GN=TCERG1 PE=1 SV=1	125919	0	0	-	142	4	5	0	0	-
J3QRS9	Zinc finger protein 207 OS=Homo sapiens OX=9606 GN=ZNF207 PE=1 SV=1	52507	126	3	9	142	3	9	128	3	9
E9PB61	Aly/REF export factor OS=Homo sapiens OX=9606 GN=ALYREF PE=1 SV=1	27541	0	0	-	142	3	13	55	1	13
P48507	Glutamate--cysteine ligase regulatory subunit OS=Homo sapiens OX=9606 GN=GCLM PE=1 SV=1	30708	0	0	-	142	3	14	210	4	14
K7EK78	NADH dehydrogenase [ubiquinone] 1 alpha subcomplex subunit 11 OS=Homo sapiens OX=9606 PE=3 SV=1	12762	0	0	-	141	2	1	54	1	1
P48651	Phosphatidylserine synthase 1 OS=Homo sapiens OX=9606 GN=PTDSS1 PE=1 SV=1	55491	0	0	-	141	2	1	112	2	1
Q9NSV4	Protein diaphanous homolog 3 OS=Homo sapiens OX=9606 GN=DIAPH3 PE=1 SV=4	136839	37	1	5	141	3	5	98	2	5
E9PFD2	Uridine monophosphate synthetase OS=Homo sapiens OX=9606 GN=UMPS PE=1 SV=1	37616	0	0	-	141	3	10	0	0	-
Q9H853	Putative tubulin-like protein alpha-4B OS=Homo sapiens OX=9606 GN=TUBA4B PE=5 SV=2	27534	132	3	9	141	5	10	150	12	10
Q9NUQ2	1-acyl-sn-glycerol-3-phosphate acyltransferase epsilon OS=Homo sapiens OX=9606 GN=AGPAT5 PE=1 SV=3	42045	0	0	-	141	2	11	0	0	-
Q5RKV6	Exosome complex component MTR3 OS=Homo sapiens OX=9606 GN=EXOSC6 PE=1 SV=1	28218	0	0	-	141	3	13	0	0	-
A0A7I2V2X9	Nucleophosmin 1 OS=Homo sapiens OX=9606 GN=NPM1 PE=1 SV=1	19148	82	2	15	141	3	15	173	4	15
A0A0S2Z5D0	CLN6 transmembrane ER protein OS=Homo sapiens OX=9606 GN=CLN6 PE=1 SV=1	19287	0	0	-	140	2	1	167	3	1
M0QX28	Zinc transporter ZIP9 OS=Homo sapiens OX=9606 GN=SLC39A9 PE=1 SV=1	24969	0	0	-	140	2	1	141	2	1
B1AXG1	non-specific serine/threonine protein kinase OS=Homo sapiens OX=9606 GN=RPS6KA3 PE=1 SV=2	80700	0	0	-	140	3	7	0	0	-
M0R0C3	Translocase of inner mitochondrial membrane 50 (Fragment) OS=Homo sapiens OX=9606 GN=TIMM50 PE=1 SV=1	11970	0	0	-	140	3	10	113	2	16
Q9H9J2	Large ribosomal subunit protein mL44 OS=Homo sapiens OX=9606 GN=MRPL44 PE=1 SV=1	37512	0	0	-	140	3	12	93	2	12
A0A7I2V2K5	Nascent polypeptide associated complex subunit alpha OS=Homo sapiens OX=9606 GN=NACA PE=1 SV=1	23068	150	2	11	140	2	13	38	1	11
F6SQB9	HCG1995540, isoform CRA_b OS=Homo sapiens OX=9606 GN=RAB4B PE=1 SV=1	13528	131	2	15	140	2	15	136	3	15
O15511	Actin-related protein 2/3 complex subunit 5 OS=Homo sapiens OX=9606 GN=ARPC5 PE=1 SV=3	16310	0	0	-	140	3	15	0	0	-
A0A994J5C5	Vesicle-fusing ATPase OS=Homo sapiens OX=9606 GN=NSF PE=1 SV=1	71964	0	0	-	139	3	8	49	2	8
I3L112	Diacylglycerol kinase (Fragment) OS=Homo sapiens OX=9606 GN=DGKE PE=1 SV=1	51179	0	0	-	139	3	9	118	2	9
A0A8V8TNZ0	ADP ribosylation factor 1 (Fragment) OS=Homo sapiens OX=9606 GN=ARF1 PE=1 SV=1	16188	0	0	-	139	3	16	0	0	-
H3BPZ1	Very-long-chain (3R)-3-hydroxyacyl-CoA dehydratase OS=Homo sapiens OX=9606 GN=HACD3 PE=1 SV=1	40043	0	0	-	138	2	5	440	10	1
A0A5F9ZH29	Cell division cycle 45 OS=Homo sapiens OX=9606 GN=CDC45 PE=1 SV=1	43706	0	0	-	138	3	8	72	2	1
Q96FJ2	Dynein light chain 2, cytoplasmic OS=Homo sapiens OX=9606 GN=DYNLL2 PE=1 SV=1	10343	70	3	17	138	5	17	34	1	18
A0A804F6T5	Pyruvate kinase OS=Homo sapiens OX=9606 GN=PKM PE=1 SV=1	61555	51	1	7	137	3	8	82	2	10
P17655	Calpain-2 catalytic subunit OS=Homo sapiens OX=9606 GN=CAPN2 PE=1 SV=6	79945	0	0	-	137	3	8	37	1	8
P30520	Adenylosuccinate synthetase isozyme 2 OS=Homo sapiens OX=9606 GN=ADSS2 PE=1 SV=3	50066	54	1	10	137	3	10	66	1	10
A0A669KBC0	Casein kinase 1 epsilon (Fragment) OS=Homo sapiens OX=9606 GN=CSNK1E PE=1 SV=1	43804	0	0	-	137	3	11	96	2	12
Q9NRN7	L-aminoadipate-semialdehyde dehydrogenase-phosphopantetheinyl transferase OS=Homo sapiens OX=9606 GN=AASDHPPT PE=1 SV=2	35753	114	3	11	137	3	11	79	2	11
J3QQS1	Mitochondrial ribosomal protein S7 (Fragment) OS=Homo sapiens OX=9606 GN=MRPS7 PE=1 SV=1	20002	0	0	-	137	4	14	79	2	14
E9PQR7	Vacuolar protein sorting-associated protein 28 homolog (Fragment) OS=Homo sapiens OX=9606 GN=VPS28 PE=1 SV=1	18457	153	3	15	137	3	15	267	5	15
H0YF29	Chromosome 8 open reading frame 82 (Fragment) OS=Homo sapiens OX=9606 GN=C8orf82 PE=1 SV=1	28580	192	5	15	137	2	15	242	6	15
A0A804HJA4	Ecm29 proteasome adaptor and scaffold OS=Homo sapiens OX=9606 GN=ECPAS PE=1 SV=1	203863	0	0	-	136	3	3	53	1	4
A0A182DWI4	Selenoprotein S OS=Homo sapiens OX=9606 GN=SELENOS PE=1 SV=1	18483	0	0	-	136	3	15	88	2	15
H3BN98	40S ribosomal protein S15a (Fragment) OS=Homo sapiens OX=9606 PE=3 SV=2	27150	0	0	-	136	4	15	73	2	15
A0A087WY85	Ubiquitin conjugating enzyme E2 D3 OS=Homo sapiens OX=9606 GN=UBE2D3 PE=1 SV=1	16807	180	4	16	136	3	16	227	5	16
A0A087X2I1	Proteasome 26S subunit, ATPase 6 OS=Homo sapiens OX=9606 GN=PSMC6 PE=1 SV=1	45768	92	2	10	135	4	10	59	1	11
E9PI68	Signal peptidase complex subunit 2 OS=Homo sapiens OX=9606 GN=SPCS2 PE=1 SV=1	28485	0	0	-	135	3	15	0	0	-
A6NKB8	Arginyl aminopeptidase OS=Homo sapiens OX=9606 GN=RNPEP PE=1 SV=1	68125	88	2	8	134	3	8	0	0	-
B0QZ18	Copine 1 OS=Homo sapiens OX=9606 GN=CPNE1 PE=1 SV=1	59680	83	2	9	134	3	9	39	1	9
A0A1W2PNV4	Actin-related protein 2/3 complex subunit 1A OS=Homo sapiens OX=9606 PE=3 SV=1	75825	66	2	11	134	3	11	33	1	11
H0YJ66	Dehydrogenase/reductase 7 (Fragment) OS=Homo sapiens OX=9606 GN=DHRS7 PE=1 SV=1	44763	0	0	-	134	2	11	0	0	-
O00743	Serine/threonine-protein phosphatase 6 catalytic subunit OS=Homo sapiens OX=9606 GN=PPP6C PE=1 SV=1	35121	0	0	-	134	3	12	205	5	12
A0A2R8Y5Y7	Large ribosomal subunit protein uL6 OS=Homo sapiens OX=9606 GN=RPL9 PE=1 SV=1	25041	0	0	-	134	4	15	64	2	15
C9JLU1	RNA polymerase II, I and III subunit H (Fragment) OS=Homo sapiens OX=9606 GN=POLR2H PE=1 SV=8	16914	0	0	-	134	2	16	0	0	-
Q9Y3D6	Mitochondrial fission 1 protein OS=Homo sapiens OX=9606 GN=FIS1 PE=1 SV=2	16927	38	1	16	134	3	16	124	3	16
A0A0U1RQH7	RNA binding motif protein 39 (Fragment) OS=Homo sapiens OX=9606 GN=RBM39 PE=1 SV=1	26682	0	0	-	133	3	9	37	1	9
Q00535	Cyclin-dependent kinase 5 OS=Homo sapiens OX=9606 GN=CDK5 PE=1 SV=3	33283	0	0	-	133	3	13	96	2	13
A0A0D9SEI9	Solute carrier family 25 member 22 (Fragment) OS=Homo sapiens OX=9606 GN=SLC25A22 PE=1 SV=1	20997	34	1	13	133	2	14	66	2	16
P28070	Proteasome subunit beta type-4 OS=Homo sapiens OX=9606 GN=PSMB4 PE=1 SV=4	29185	0	0	-	133	4	14	69	2	14
Q99805	Transmembrane 9 superfamily member 2 OS=Homo sapiens OX=9606 GN=TM9SF2 PE=1 SV=1	75725	0	0	-	132	3	1	105	3	1
F6T1Q0	Phosphodiesterase 12 OS=Homo sapiens OX=9606 GN=PDE12 PE=1 SV=1	52143	0	0	-	132	3	8	0	0	-
P42025	Beta-centractin OS=Homo sapiens OX=9606 GN=ACTR1B PE=1 SV=1	42267	0	0	-	132	2	10	0	0	-
Q9BWD1	Acetyl-CoA acetyltransferase, cytosolic OS=Homo sapiens OX=9606 GN=ACAT2 PE=1 SV=2	41324	0	0	-	132	4	11	43	1	11
Q9Y376	Calcium-binding protein 39 OS=Homo sapiens OX=9606 GN=CAB39 PE=1 SV=1	39844	57	1	11	132	3	11	79	2	11
O95197	Reticulon-3 OS=Homo sapiens OX=9606 GN=RTN3 PE=1 SV=2	112541	0	0	-	132	3	14	68	2	14
A0A3B3ITL1	RAB2B, member RAS oncogene family OS=Homo sapiens OX=9606 GN=RAB2B PE=1 SV=1	23327	0	0	-	132	2	15	0	0	-
H0YNG3	Signal peptidase complex catalytic subunit SEC11 OS=Homo sapiens OX=9606 GN=SEC11A PE=1 SV=1	18639	0	0	-	132	3	16	0	0	-
A0A7P0TB45	Peptidyl-prolyl cis-trans isomerase OS=Homo sapiens OX=9606 GN=PPIB PE=1 SV=1	23798	71	2	13	132	3	17	191	5	17
A0A8V8TRF3	Choline/ethanolamine phosphotransferase 1 OS=Homo sapiens OX=9606 GN=CEPT1 PE=1 SV=1	46611	0	0	-	131	3	1	170	4	1
A0A8I5KRK1	RAB3 GTPase activating non-catalytic protein subunit 2 OS=Homo sapiens OX=9606 GN=RAB3GAP2 PE=1 SV=1	154490	41	1	8	131	3	5	0	0	-
A0A0C4DGA6	Helicase like transcription factor OS=Homo sapiens OX=9606 GN=HLTF PE=1 SV=1	113786	0	0	-	131	3	8	41	1	9
Q3SXM5	Inactive hydroxysteroid dehydrogenase-like protein 1 OS=Homo sapiens OX=9606 GN=HSDL1 PE=1 SV=3	36978	0	0	-	131	3	11	79	2	11
A0A7P0T9U2	ATPase family AAA domain containing 1 OS=Homo sapiens OX=9606 GN=ATAD1 PE=1 SV=1	33650	0	0	-	131	2	12	239	5	12
Q5HYI8	Rab-like protein 3 OS=Homo sapiens OX=9606 GN=RABL3 PE=1 SV=1	26407	0	0	-	131	3	14	78	2	14
A0A2R8Y849	40S ribosomal protein S24 OS=Homo sapiens OX=9606 GN=RPS24 PE=1 SV=1	15187	52	1	15	131	3	15	137	3	15
P17152	Transmembrane protein 11, mitochondrial OS=Homo sapiens OX=9606 GN=TMEM11 PE=1 SV=1	21527	0	0	-	131	3	15	112	3	15
H7C463	MICOS complex subunit MIC60 (Fragment) OS=Homo sapiens OX=9606 GN=IMMT PE=1 SV=1	68134	690	15	7	130	3	8	94	2	8
A0A140T912	HLA class I histocompatibility antigen, C alpha chain OS=Homo sapiens OX=9606 GN=HLA-C PE=1 SV=1	41440	0	0	-	130	3	10	0	0	-
D6RFM5	Succinate dehydrogenase [ubiquinone] flavoprotein subunit, mitochondrial OS=Homo sapiens OX=9606 GN=SDHA PE=1 SV=1	63527	284	6	9	130	2	10	169	2	10
J3QRG6	Cyclin dependent kinase inhibitor 2A OS=Homo sapiens OX=9606 GN=CDKN2A PE=1 SV=1	14959	0	0	-	130	2	16	150	3	16
Q9Y2R0	Cytochrome c oxidase assembly factor 3 homolog, mitochondrial OS=Homo sapiens OX=9606 GN=COA3 PE=1 SV=1	11724	0	0	-	130	3	16	134	4	16
A0A8V8TL79	RAN binding protein 2 OS=Homo sapiens OX=9606 GN=RANBP2 PE=1 SV=1	166532	0	0	-	129	2	7	0	0	-
O00425	Insulin-like growth factor 2 mRNA-binding protein 3 OS=Homo sapiens OX=9606 GN=IGF2BP3 PE=1 SV=2	63666	142	4	8	129	3	8	80	2	8
A0A0D9SFZ9	Four and a half LIM domains 1 (Fragment) OS=Homo sapiens OX=9606 GN=FHL1 PE=1 SV=1	19883	0	0	-	129	2	14	0	0	-
A0A7I2V3E1	Poly [ADP-ribose] polymerase OS=Homo sapiens OX=9606 GN=PARP1 PE=1 SV=1	108125	260	6	7	128	3	5	223	5	7
B3KS98	Eukaryotic translation initiation factor 3 subunit H OS=Homo sapiens OX=9606 GN=EIF3H PE=1 SV=1	41555	0	0	-	128	3	10	128	3	11
A0A494C1L1	Delta(14)-sterol reductase LBR OS=Homo sapiens OX=9606 GN=LBR PE=1 SV=1	46897	31	1	1	128	2	11	128	2	11
G3V5T9	Cyclin dependent kinase 2 OS=Homo sapiens OX=9606 GN=CDK2 PE=1 SV=1	39153	0	0	-	128	3	13	120	3	13
K7EIN2	Nudix hydrolase 16 like 1 (Fragment) OS=Homo sapiens OX=9606 GN=NUDT16L1 PE=1 SV=1	21906	208	5	15	128	3	15	0	0	-
Q9BYC9	Large ribosomal subunit protein bL20m OS=Homo sapiens OX=9606 GN=MRPL20 PE=1 SV=1	17432	0	0	-	128	3	15	0	0	-
H0YCJ7	Ribosomal protein S3 (Fragment) OS=Homo sapiens OX=9606 GN=RPS3 PE=1 SV=1	14994	33	1	11	128	3	16	147	3	11
Q7Z7H8	Large ribosomal subunit protein uL10m OS=Homo sapiens OX=9606 GN=MRPL10 PE=1 SV=3	29264	0	0	-	127	2	14	147	4	14
Q15392	Delta(24)-sterol reductase OS=Homo sapiens OX=9606 GN=DHCR24 PE=1 SV=2	60062	0	0	-	126	3	1	0	0	-
Q7KZN9	Cytochrome c oxidase assembly protein COX15 homolog OS=Homo sapiens OX=9606 GN=COX15 PE=1 SV=1	46000	0	0	-	126	3	1	64	1	1
P53396	ATP-citrate synthase OS=Homo sapiens OX=9606 GN=ACLY PE=1 SV=3	120762	797	18	6	126	2	7	773	15	6
F8VYY9	Protein kinase AMP-activated non-catalytic subunit gamma 1 OS=Homo sapiens OX=9606 GN=PRKAG1 PE=1 SV=1	31885	101	2	12	126	3	12	355	6	12
H0YNA5	signal peptidase I (Fragment) OS=Homo sapiens OX=9606 GN=SEC11A PE=1 SV=1	15638	59	1	15	126	3	15	62	2	15
F5H6P7	Mago homolog B, exon junction complex subunit OS=Homo sapiens OX=9606 GN=MAGOHB PE=3 SV=1	11791	0	0	-	126	3	16	0	0	-
A0A2R8Y3M4	SPG7 matrix AAA peptidase subunit, paraplegin OS=Homo sapiens OX=9606 GN=SPG7 PE=1 SV=1	88822	0	0	-	125	3	8	0	0	-
A0A7I2V584	Signal recognition particle 54 kDa protein OS=Homo sapiens OX=9606 GN=SRP54 PE=1 SV=1	37633	32	1	9	125	3	9	0	0	-
A0A096LNY5	Adenylosuccinate lyase OS=Homo sapiens OX=9606 GN=ADSL PE=1 SV=2	43088	44	1	10	125	3	10	190	4	10
B5MCX3	Septin-2 OS=Homo sapiens OX=9606 GN=SEPTIN2 PE=1 SV=1	36917	129	3	10	125	3	10	113	3	10
A0A087WUK2	Heterogeneous nuclear ribonucleoprotein D like OS=Homo sapiens OX=9606 GN=HNRNPDL PE=1 SV=1	40016	94	2	11	125	3	11	80	2	10
A0A7I2V377	Calcium modulating ligand OS=Homo sapiens OX=9606 GN=CAMLG PE=1 SV=1	25784	0	0	-	125	2	12	0	0	-
A3KFL5	Ribosomal RNA-processing protein 4 OS=Homo sapiens OX=9606 GN=EXOSC2 PE=1 SV=3	33543	0	0	-	125	3	13	140	2	13
Q6P1S2	Protein C3orf33 OS=Homo sapiens OX=9606 GN=C3orf33 PE=1 SV=2	33744	0	0	-	125	2	13	165	4	13
K7EPA3	Transmembrane protein 161A OS=Homo sapiens OX=9606 GN=TMEM161A PE=1 SV=2	50520	0	0	-	124	2	1	55	1	1
A0A994J4R6	ubiquitinyl hydrolase 1 OS=Homo sapiens OX=9606 GN=USP9X PE=1 SV=1	292658	36	1	3	124	2	2	0	0	-
A0A0A6YYA0	Protein TMED7-TICAM2 OS=Homo sapiens OX=9606 GN=TMED7-TICAM2 PE=3 SV=1	21219	0	0	-	124	2	14	108	2	14
C9JAZ1	Metaxin 2 (Fragment) OS=Homo sapiens OX=9606 GN=MTX2 PE=1 SV=1	25701	0	0	-	124	3	14	0	0	-
Q99436	Proteasome subunit beta type-7 OS=Homo sapiens OX=9606 GN=PSMB7 PE=1 SV=1	29946	0	0	-	124	2	14	0	0	-
P04179	Superoxide dismutase [Mn], mitochondrial OS=Homo sapiens OX=9606 GN=SOD2 PE=1 SV=3	24735	0	0	-	124	2	15	0	0	-
M0QZC5	Ribosomal protein S11 OS=Homo sapiens OX=9606 GN=RPS11 PE=1 SV=1	13989	0	0	-	124	3	16	0	0	-
Q96EL2	Small ribosomal subunit protein uS3m OS=Homo sapiens OX=9606 GN=MRPS24 PE=1 SV=1	19003	0	0	-	124	2	16	54	1	16
G5E9W3	Cleavage and polyadenylation specific factor 3 OS=Homo sapiens OX=9606 GN=CPSF3 PE=1 SV=1	73430	45	1	8	123	3	8	49	1	8
O14965	Aurora kinase A OS=Homo sapiens OX=9606 GN=AURKA PE=1 SV=3	45795	0	0	-	123	3	10	156	3	10
O43542	DNA repair protein XRCC3 OS=Homo sapiens OX=9606 GN=XRCC3 PE=1 SV=1	37826	0	0	-	123	2	11	44	1	11
E9PPH5	Acidic leucine-rich nuclear phosphoprotein 32 family member (Fragment) OS=Homo sapiens OX=9606 GN=ANP32E PE=1 SV=1	13120	0	0	-	123	2	12	0	0	-
Q9HAP6	Protein lin-7 homolog B OS=Homo sapiens OX=9606 GN=LIN7B PE=1 SV=1	22882	0	0	-	123	3	14	0	0	-
H7C3A1	Arsenite-resistance protein 2 (Fragment) OS=Homo sapiens OX=9606 GN=SRRT PE=1 SV=1	56698	0	0	-	122	2	6	0	0	-
Q9NUY8	TBC1 domain family member 23 OS=Homo sapiens OX=9606 GN=TBC1D23 PE=1 SV=3	78272	0	0	-	122	3	8	78	2	8
A0A8V8TPU9	Plakophilin 2 (Fragment) OS=Homo sapiens OX=9606 GN=PKP2 PE=1 SV=1	62480	56	1	8	122	3	9	73	2	9
Q15717	ELAV-like protein 1 OS=Homo sapiens OX=9606 GN=ELAVL1 PE=1 SV=2	36069	0	0	-	122	3	12	83	2	12
A0A7I2V3T6	Transcription factor BTF3 OS=Homo sapiens OX=9606 GN=BTF3 PE=1 SV=1	17115	119	3	15	122	2	15	76	1	15
Q5U5X0	Complex III assembly factor LYRM7 OS=Homo sapiens OX=9606 GN=LYRM7 PE=1 SV=1	11947	0	0	-	122	3	16	57	1	16
A0A0D9SFB1	dynamin GTPase OS=Homo sapiens OX=9606 GN=DNM1 PE=1 SV=1	93958	28	1	6	121	4	6	32	1	1
Q8TCJ2	Dolichyl-diphosphooligosaccharide--protein glycosyltransferase subunit STT3B OS=Homo sapiens OX=9606 GN=STT3B PE=1 SV=1	93614	0	0	-	120	3	1	30	1	1
Q8IZH2	5~-3~ exoribonuclease 1 OS=Homo sapiens OX=9606 GN=XRN1 PE=1 SV=1	193985	0	0	-	120	3	4	0	0	-
A0A6I8PRN4	glutamine--fructose-6-phosphate transaminase (isomerizing) OS=Homo sapiens OX=9606 GN=GFPT1 PE=1 SV=1	68498	0	0	-	120	2	7	0	0	-
A0A8Q3WKK3	Nucleoporin 58 OS=Homo sapiens OX=9606 GN=NUP58 PE=1 SV=1	53839	0	0	-	120	2	8	0	0	-
Q9UBD5	Origin recognition complex subunit 3 OS=Homo sapiens OX=9606 GN=ORC3 PE=1 SV=1	82201	35	1	7	120	2	8	31	1	7
E9PHI6	Dynein light intermediate chain OS=Homo sapiens OX=9606 GN=DYNC1LI1 PE=1 SV=1	43167	0	0	-	120	2	9	32	1	9
A0A087WWI6	DDB1 and CUL4 associated factor 7 OS=Homo sapiens OX=9606 GN=DCAF7 PE=1 SV=7	33964	0	0	-	120	3	11	209	4	11
H0YA56	BCL2 associated X, apoptosis regulator (Fragment) OS=Homo sapiens OX=9606 GN=BAX PE=1 SV=1	14154	0	0	-	120	2	15	0	0	-
H3BUR9	CDP-diacylglycerol--inositol 3-phosphatidyltransferase OS=Homo sapiens OX=9606 GN=CDIPT PE=1 SV=1	17324	0	0	-	120	3	15	0	0	-
C9J2Y9	DNA-directed RNA polymerase subunit beta OS=Homo sapiens OX=9606 GN=POLR2B PE=1 SV=2	132971	0	0	-	118	3	5	0	0	-
Q96A65	Exocyst complex component 4 OS=Homo sapiens OX=9606 GN=EXOC4 PE=1 SV=1	110429	0	0	-	118	2	6	0	0	-
A0A494C1M4	10-formyltetrahydrofolate dehydrogenase OS=Homo sapiens OX=9606 GN=ALDH1L2 PE=1 SV=1	102785	0	0	-	118	2	7	38	1	7
A0A7I2V2M5	ATP-dependent RNA helicase OS=Homo sapiens OX=9606 GN=DDX1 PE=1 SV=1	81051	726	16	7	118	3	8	135	3	8
A0A8I5KP51	arginine--tRNA ligase OS=Homo sapiens OX=9606 GN=RARS2 PE=1 SV=1	68868	0	0	-	118	2	10	108	2	10
P19623	Spermidine synthase OS=Homo sapiens OX=9606 GN=SRM PE=1 SV=1	33803	199	5	12	118	3	12	0	0	-
Q9BYZ2	L-lactate dehydrogenase A-like 6B OS=Homo sapiens OX=9606 GN=LDHAL6B PE=1 SV=3	41916	134	5	12	118	6	12	156	3	12
O95619	YEATS domain-containing protein 4 OS=Homo sapiens OX=9606 GN=YEATS4 PE=1 SV=1	26483	0	0	-	118	3	14	0	0	-
A0A024RBT2	Direct IAP-binding protein with low pI OS=Homo sapiens OX=9606 GN=DIABLO PE=1 SV=1	18907	52	1	15	118	3	15	0	0	-
P11166	Solute carrier family 2, facilitated glucose transporter member 1 OS=Homo sapiens OX=9606 GN=SLC2A1 PE=1 SV=2	54049	0	0	-	117	3	1	0	0	-
A0A0A0MTS7	Titin OS=Homo sapiens OX=9606 GN=TTN PE=1 SV=1	3992165	0	0	-	117	4	6	138	5	1
P57740	Nuclear pore complex protein Nup107 OS=Homo sapiens OX=9606 GN=NUP107 PE=1 SV=1	106307	0	0	-	117	2	6	35	1	13
A0A087WT87	Amino acid transporter OS=Homo sapiens OX=9606 GN=SLC1A3 PE=1 SV=1	54173	36	1	8	117	2	8	36	1	7
I3L4J1	vesicle-fusing ATPase (Fragment) OS=Homo sapiens OX=9606 PE=1 SV=3	48041	0	0	-	117	3	9	166	4	10
Q8IVS2	Malonyl-CoA-acyl carrier protein transacylase, mitochondrial OS=Homo sapiens OX=9606 GN=MCAT PE=1 SV=2	42934	0	0	-	117	2	10	296	5	11
R4GNH3	Proteasome 26S subunit, ATPase 3 OS=Homo sapiens OX=9606 GN=PSMC3 PE=1 SV=1	47322	43	1	10	117	2	10	82	2	10
Q32P28	Prolyl 3-hydroxylase 1 OS=Homo sapiens OX=9606 GN=P3H1 PE=1 SV=2	83341	0	0	-	116	3	7	0	0	-
A0A499FHX9	DNA replication licensing factor MCM3 OS=Homo sapiens OX=9606 GN=MCM3 PE=1 SV=1	91872	88	2	15	116	2	11	215	4	11
A0A7P0T810	Alpha-1,3-glucosyltransferase OS=Homo sapiens OX=9606 GN=ALG8 PE=1 SV=1	53328	0	0	-	115	2	1	72	2	1
A0A994J7S4	Long-chain-fatty-acid--CoA ligase OS=Homo sapiens OX=9606 GN=ACSL1 PE=1 SV=1	73363	0	0	-	115	3	8	209	5	8
E9PC90	G2/mitotic-specific cyclin-B1 (Fragment) OS=Homo sapiens OX=9606 GN=CCNB1 PE=1 SV=1	44903	0	0	-	115	3	9	0	0	-
O75821	Eukaryotic translation initiation factor 3 subunit G OS=Homo sapiens OX=9606 GN=EIF3G PE=1 SV=2	35589	0	0	-	115	3	10	0	0	-
A0A7I2V3K7	DnaJ heat shock protein family (Hsp40) member B1 OS=Homo sapiens OX=9606 GN=DNAJB1 PE=1 SV=1	30165	0	0	-	115	2	11	168	4	11
Q9Y399	Small ribosomal subunit protein uS2m OS=Homo sapiens OX=9606 GN=MRPS2 PE=1 SV=1	33228	0	0	-	115	4	13	0	0	-
A0A087WWM0	Trafficking protein particle complex subunit OS=Homo sapiens OX=9606 GN=TRAPPC3 PE=1 SV=1	21218	0	0	-	115	2	15	176	4	15
Q9UII2	ATPase inhibitor, mitochondrial OS=Homo sapiens OX=9606 GN=ATP5IF1 PE=1 SV=1	12241	79	2	17	115	3	17	70	2	17
Q7Z2T5	TRMT1-like protein OS=Homo sapiens OX=9606 GN=TRMT1L PE=1 SV=2	81695	0	0	-	114	3	7	0	0	-
A0A8V8TKT3	non-specific serine/threonine protein kinase OS=Homo sapiens OX=9606 GN=CSNK1G3 PE=1 SV=1	52473	0	0	-	114	3	10	141	4	10
A0A8V8TN60	calcium/calmodulin-dependent protein kinase OS=Homo sapiens OX=9606 GN=CAMK2D PE=1 SV=1	55539	0	0	-	114	2	10	130	3	10
E9PJ81	UBX domain protein 1 (Fragment) OS=Homo sapiens OX=9606 GN=UBXN1 PE=1 SV=1	32592	0	0	-	114	2	10	0	0	-
H0Y8W2	Small ribosomal subunit protein RACK1 (Fragment) OS=Homo sapiens OX=9606 GN=RACK1 PE=1 SV=1	30244	113	2	12	114	2	14	0	0	-
P61927	Large ribosomal subunit protein eL37 OS=Homo sapiens OX=9606 GN=RPL37 PE=1 SV=2	11071	0	0	-	114	3	16	0	0	-
Q9Y5R8	Trafficking protein particle complex subunit 1 OS=Homo sapiens OX=9606 GN=TRAPPC1 PE=1 SV=1	16821	0	0	-	114	3	16	167	4	16
B3KY94	CDP-diacylglycerol--inositol 3-phosphatidyltransferase OS=Homo sapiens OX=9606 GN=CDIPT PE=1 SV=1	25929	0	0	-	113	2	1	60	1	1
A0A7I2V4Y4	Actinin alpha 1 OS=Homo sapiens OX=9606 GN=ACTN1 PE=1 SV=1	103541	0	0	-	113	2	7	0	0	-
A0A1B0GTC3	Alpha-ketoglutarate-dependent dioxygenase FTO OS=Homo sapiens OX=9606 GN=FTO PE=1 SV=1	61274	92	1	9	113	2	9	91	1	9
A0A994J3Y5	Glycosylphosphatidylinositol anchor attachment 1 OS=Homo sapiens OX=9606 GN=GPAA1 PE=1 SV=1	67339	0	0	-	113	3	9	34	1	9
A0A804HJD7	Glutamate dehydrogenase OS=Homo sapiens OX=9606 GN=GLUD1 PE=1 SV=1	58419	0	0	-	113	2	10	132	3	9
E9PHS0	LanC like 1 OS=Homo sapiens OX=9606 GN=LANCL1 PE=1 SV=1	22028	105	2	12	113	2	12	0	0	-
Q9Y5V3	Melanoma-associated antigen D1 OS=Homo sapiens OX=9606 GN=MAGED1 PE=1 SV=3	86107	0	0	-	112	2	6	84	2	7
Q8WVC6	Dephospho-CoA kinase domain-containing protein OS=Homo sapiens OX=9606 GN=DCAKD PE=1 SV=1	26533	0	0	-	112	3	15	133	3	15
Q96DA2	Ras-related protein Rab-39B OS=Homo sapiens OX=9606 GN=RAB39B PE=1 SV=1	24607	0	0	-	112	2	15	0	0	-
H3BNX8	Cytochrome c oxidase subunit 5A, mitochondrial OS=Homo sapiens OX=9606 GN=COX5A PE=1 SV=1	17224	35	2	16	112	4	17	69	3	16
A0A0G2JMZ6	Kinesin-like protein (Fragment) OS=Homo sapiens OX=9606 GN=KIF5C PE=1 SV=1	98620	0	0	-	111	2	6	79	2	6
F8W8W4	Prenylcysteine oxidase 1 OS=Homo sapiens OX=9606 GN=PCYOX1 PE=1 SV=1	32238	0	0	-	111	3	9	0	0	-
A0A7I2YQ78	Casein kinase II subunit beta OS=Homo sapiens OX=9606 GN=CSNK2B PE=1 SV=1	26651	0	0	-	111	3	14	81	2	14
Q9ULC4	Malignant T-cell-amplified sequence 1 OS=Homo sapiens OX=9606 GN=MCTS1 PE=1 SV=1	20542	102	3	15	111	3	15	133	4	15
P54646	5~-AMP-activated protein kinase catalytic subunit alpha-2 OS=Homo sapiens OX=9606 GN=PRKAA2 PE=1 SV=2	62280	0	0	-	110	3	9	194	4	9
P05198	Eukaryotic translation initiation factor 2 subunit 1 OS=Homo sapiens OX=9606 GN=EIF2S1 PE=1 SV=3	36089	70	1	11	110	2	11	0	0	-
P09972	Fructose-bisphosphate aldolase C OS=Homo sapiens OX=9606 GN=ALDOC PE=1 SV=2	39431	0	0	-	110	3	11	0	0	-
A0A0C4DGB9	Inorganic pyrophosphatase 2 OS=Homo sapiens OX=9606 GN=PPA2 PE=1 SV=1	7401	0	0	-	110	3	12	0	0	-
A0A9L9PY70	Solute carrier family 25 member 32 OS=Homo sapiens OX=9606 GN=SLC25A32 PE=1 SV=1	37508	0	0	-	110	2	12	87	2	12
Q6P087	Mitochondrial mRNA pseudouridine synthase RPUSD3 OS=Homo sapiens OX=9606 GN=RPUSD3 PE=1 SV=3	38437	72	2	12	110	3	12	182	4	12
P82664	Small ribosomal subunit protein uS10m OS=Homo sapiens OX=9606 GN=MRPS10 PE=1 SV=2	22985	0	0	-	110	2	15	0	0	-
A0A087WT92	Ragulator complex protein LAMTOR4 OS=Homo sapiens OX=9606 GN=LAMTOR4 PE=1 SV=1	7939	0	0	-	110	1	17	96	1	17
H7C5W9	P-type Ca(2+) transporter (Fragment) OS=Homo sapiens OX=9606 GN=ATP2A2 PE=1 SV=1	102524	0	0	-	109	2	2	33	1	7
A0A8I5KR05	SET binding factor 1 OS=Homo sapiens OX=9606 GN=SBF1 PE=1 SV=1	210309	0	0	-	109	2	3	59	1	3
Q14166	Tubulin--tyrosine ligase-like protein 12 OS=Homo sapiens OX=9606 GN=TTLL12 PE=1 SV=2	74356	109	3	8	109	3	8	102	3	8
A0A8I5KR56	Family with sequence similarity 98 member A OS=Homo sapiens OX=9606 GN=FAM98A PE=1 SV=1	38955	0	0	-	109	2	9	69	2	9
A0A8I5KVV1	AFG3 like matrix AAA peptidase subunit 2 OS=Homo sapiens OX=9606 GN=AFG3L2 PE=1 SV=1	85718	30	1	8	109	2	9	0	0	-
O43776	Asparagine--tRNA ligase, cytoplasmic OS=Homo sapiens OX=9606 GN=NARS1 PE=1 SV=1	62903	86	3	9	109	3	9	68	2	9
C9JZB0	phosphoinositide 5-phosphatase (Fragment) OS=Homo sapiens OX=9606 GN=INPP5K PE=1 SV=1	26707	0	0	-	109	2	10	0	0	-
H0YDT6	Eukaryotic translation initiation factor 3 subunit F OS=Homo sapiens OX=9606 GN=EIF3F PE=1 SV=2	37725	72	2	10	109	3	10	328	6	10
Q13151	Heterogeneous nuclear ribonucleoprotein A0 OS=Homo sapiens OX=9606 GN=HNRNPA0 PE=1 SV=1	30822	0	0	-	109	2	12	49	2	12
A0A7I2V2W1	Presenilin OS=Homo sapiens OX=9606 GN=PSEN2 PE=1 SV=1	33943	0	0	-	109	1	15	96	2	15
H3BSM5	GABA type A receptor associated protein like 2 OS=Homo sapiens OX=9606 GN=GABARAPL2 PE=1 SV=1	10395	0	0	-	109	3	16	47	1	15
A0A384DVU0	Patatin like phospholipase domain containing 6 OS=Homo sapiens OX=9606 GN=PNPLA6 PE=1 SV=1	149829	0	0	-	108	3	5	0	0	-
P18206	Vinculin OS=Homo sapiens OX=9606 GN=VCL PE=1 SV=4	123722	114	3	5	108	3	6	0	0	-
A0A0G2JI89	Phosphatidylserine lipase ABHD16A (Fragment) OS=Homo sapiens OX=9606 GN=ABHD16A PE=1 SV=4	29624	0	0	-	108	3	10	0	0	-
O95801	Tetratricopeptide repeat protein 4 OS=Homo sapiens OX=9606 GN=TTC4 PE=1 SV=3	44650	0	0	-	108	3	10	77	2	10
H7BYC8	Cytoplasmic dynein 2 light intermediate chain 1 (Fragment) OS=Homo sapiens OX=9606 GN=DYNC2LI1 PE=1 SV=1	35590	0	0	-	108	2	11	115	2	11
P50750	Cyclin-dependent kinase 9 OS=Homo sapiens OX=9606 GN=CDK9 PE=1 SV=3	42750	0	0	-	108	3	11	170	4	11
E9PM90	Vacuolar protein sorting-associated protein 28 homolog (Fragment) OS=Homo sapiens OX=9606 GN=VPS28 PE=1 SV=1	21199	0	0	-	108	2	14	58	1	14
P33981	Dual specificity protein kinase TTK OS=Homo sapiens OX=9606 GN=TTK PE=1 SV=2	97011	0	0	-	107	2	7	101	2	7
A0A0S2Z377	Annexin (Fragment) OS=Homo sapiens OX=9606 GN=ANXA6 PE=1 SV=1	75229	0	0	-	107	1	8	0	0	-
A0A804HLD6	Selenoprotein N OS=Homo sapiens OX=9606 GN=SELENON PE=1 SV=1	53632	0	0	-	107	1	8	0	0	-
P36543	V-type proton ATPase subunit E 1 OS=Homo sapiens OX=9606 GN=ATP6V1E1 PE=1 SV=1	26129	0	0	-	107	3	12	0	0	-
Q13505	Metaxin-1 OS=Homo sapiens OX=9606 GN=MTX1 PE=1 SV=3	51431	0	0	-	107	3	12	0	0	-
Q9HBH1	Peptide deformylase, mitochondrial OS=Homo sapiens OX=9606 GN=PDF PE=1 SV=1	26996	0	0	-	107	3	15	0	0	-
Q9Y237	Peptidyl-prolyl cis-trans isomerase NIMA-interacting 4 OS=Homo sapiens OX=9606 GN=PIN4 PE=1 SV=1	13801	0	0	-	107	2	16	43	1	16
A0A7I2V454	NIMA related kinase 9 OS=Homo sapiens OX=9606 GN=NEK9 PE=1 SV=1	94143	82	2	6	106	3	6	57	1	6
Q9GZT4	Serine racemase OS=Homo sapiens OX=9606 GN=SRR PE=1 SV=1	36543	0	0	-	106	2	11	150	3	11
A0A2R8Y5M6	B-cell receptor-associated protein OS=Homo sapiens OX=9606 GN=BCAP31 PE=1 SV=1	24097	0	0	-	106	2	16	134	3	15
F5H013	Small nuclear ribonucleoprotein G OS=Homo sapiens OX=9606 GN=SNRPG PE=1 SV=1	7591	50	1	17	106	2	18	186	3	17
A0A087WSW7	Helicase, lymphoid-specific, isoform CRA_d OS=Homo sapiens OX=9606 GN=HELLS PE=1 SV=1	80984	0	0	-	105	2	6	90	2	6
I3L0K7	TNF receptor associated protein 1 OS=Homo sapiens OX=9606 GN=TRAP1 PE=1 SV=1	57184	85	1	7	105	2	6	77	1	9
H3BU82	Aladin WD repeat nucleoporin (Fragment) OS=Homo sapiens OX=9606 GN=AAAS PE=1 SV=1	38494	0	0	-	105	2	9	0	0	-
O15091	Mitochondrial ribonuclease P catalytic subunit OS=Homo sapiens OX=9606 GN=PRORP PE=1 SV=2	67272	0	0	-	105	3	9	112	3	9
A0A6Q8PGU6	vesicle-fusing ATPase OS=Homo sapiens OX=9606 GN=AFG2A PE=1 SV=1	100287	61	2	9	105	4	10	0	0	-
Q08257	Quinone oxidoreductase OS=Homo sapiens OX=9606 GN=CRYZ PE=1 SV=1	35185	0	0	-	105	2	11	0	0	-
A0A075B7C0	Calpain small subunit 1 (Fragment) OS=Homo sapiens OX=9606 GN=CAPNS1 PE=1 SV=1	21898	0	0	-	105	2	14	0	0	-
Q5JY88	Solute carrier family 25 member 14 (Fragment) OS=Homo sapiens OX=9606 GN=SLC25A14 PE=1 SV=1	21899	0	0	-	105	2	14	97	2	14
A0A8Q3SHU8	Small ribosomal subunit protein mS25 OS=Homo sapiens OX=9606 GN=MRPS25 PE=1 SV=1	17836	0	0	-	105	2	15	0	0	-
A0A087WUN7	SRA stem-loop interacting RNA binding protein OS=Homo sapiens OX=9606 GN=SLIRP PE=1 SV=1	10346	0	0	-	105	3	16	34	1	16
J3KT29	Large ribosomal subunit protein uL14 OS=Homo sapiens OX=9606 GN=RPL23 PE=1 SV=1	13184	0	0	-	105	3	17	105	3	17
H0YLE8	IQ motif containing GTPase activating protein 1 OS=Homo sapiens OX=9606 GN=IQGAP1 PE=1 SV=1	124715	0	0	-	104	3	5	96	3	5
J3KQ40	TBC1 domain family member 8 OS=Homo sapiens OX=9606 GN=TBC1D8 PE=1 SV=1	132341	0	0	-	104	4	8	101	4	8
Q96K12	Fatty acyl-CoA reductase 2 OS=Homo sapiens OX=9606 GN=FAR2 PE=1 SV=1	59400	0	0	-	104	2	10	0	0	-
F5GX11	Proteasome 20S subunit alpha 1 OS=Homo sapiens OX=9606 GN=PSMA1 PE=1 SV=1	26488	167	5	13	104	2	14	0	0	-
Q9UBQ5	Eukaryotic translation initiation factor 3 subunit K OS=Homo sapiens OX=9606 GN=EIF3K PE=1 SV=1	25043	0	0	-	104	2	15	0	0	-
Q8WX93	Palladin OS=Homo sapiens OX=9606 GN=PALLD PE=1 SV=3	150470	90	2	7	103	2	7	0	0	-
A0A2R8Y7L2	Hydroxysteroid 17-beta dehydrogenase 4 OS=Homo sapiens OX=9606 GN=HSD17B4 PE=1 SV=1	63683	0	0	-	103	2	8	0	0	-
A0A8I5KSH7	Exonuclease 3~-5~ domain containing 2 OS=Homo sapiens OX=9606 GN=EXD2 PE=1 SV=1	27543	0	0	-	103	2	8	70	1	9
A0A494C0X0	Tubulin folding cofactor B OS=Homo sapiens OX=9606 GN=TBCB PE=1 SV=1	31142	0	0	-	103	2	13	0	0	-
Q68D91	Acyl-coenzyme A thioesterase MBLAC2 OS=Homo sapiens OX=9606 GN=MBLAC2 PE=1 SV=3	31352	0	0	-	103	2	13	88	2	13
Q9Y6A4	Cilia- and flagella-associated protein 20 OS=Homo sapiens OX=9606 GN=CFAP20 PE=1 SV=1	22760	0	0	-	103	3	15	0	0	-
Q9HBL7	Plasminogen receptor (KT) OS=Homo sapiens OX=9606 GN=PLGRKT PE=1 SV=1	17190	0	0	-	103	2	16	201	5	16
A0A494C1B7	RAD50 double strand break repair protein (Fragment) OS=Homo sapiens OX=9606 GN=RAD50 PE=1 SV=1	104034	0	0	-	102	2	5	0	0	-
A0AVT1	Ubiquitin-like modifier-activating enzyme 6 OS=Homo sapiens OX=9606 GN=UBA6 PE=1 SV=1	117895	34	1	6	102	2	6	0	0	-
K7EJE8	Lon protease homolog, mitochondrial OS=Homo sapiens OX=9606 GN=LONP1 PE=1 SV=1	93238	0	0	-	102	2	6	0	0	-
Q15459	Splicing factor 3A subunit 1 OS=Homo sapiens OX=9606 GN=SF3A1 PE=1 SV=1	88831	0	0	-	102	3	6	35	1	6
A0A2R8Y4E7	Tubulin folding cofactor E (Fragment) OS=Homo sapiens OX=9606 GN=TBCE PE=1 SV=1	18697	0	0	-	102	1	9	52	1	9
Q4G176	Malonate--CoA ligase ACSF3, mitochondrial OS=Homo sapiens OX=9606 GN=ACSF3 PE=1 SV=3	64089	0	0	-	102	3	9	0	0	-
D3YTB1	Ribosomal protein L32 (Fragment) OS=Homo sapiens OX=9606 GN=RPL32 PE=1 SV=1	15607	0	0	-	102	3	15	0	0	-
Q96KC2	ADP-ribosylation factor-like protein 5B OS=Homo sapiens OX=9606 GN=ARL5B PE=1 SV=1	20361	0	0	-	102	2	15	107	2	15
Q9Y3T9	Nucleolar complex protein 2 homolog OS=Homo sapiens OX=9606 GN=NOC2L PE=1 SV=4	84866	0	0	-	101	2	7	0	0	-
Q14247	Src substrate cortactin OS=Homo sapiens OX=9606 GN=CTTN PE=1 SV=2	61549	42	1	8	101	2	8	34	1	8
K7ESN3	GH3 domain containing OS=Homo sapiens OX=9606 GN=GHDC PE=1 SV=1	51782	0	0	-	101	2	9	0	0	-
Q9BVG4	Protein PBDC1 OS=Homo sapiens OX=9606 GN=PBDC1 PE=1 SV=1	26041	57	1	11	101	2	11	92	2	11
H0YEN6	Transmembrane 7 superfamily member 2 (Fragment) OS=Homo sapiens OX=9606 GN=TM7SF2 PE=1 SV=1	23333	0	0	-	101	2	12	89	2	12
Q96C19	EF-hand domain-containing protein D2 OS=Homo sapiens OX=9606 GN=EFHD2 PE=1 SV=1	26680	92	2	13	101	2	13	0	0	-
A0A8Q3WKR8	isopentenyl-diphosphate Delta-isomerase OS=Homo sapiens OX=9606 GN=IDI1 PE=1 SV=1	26434	0	0	-	101	2	14	0	0	-
A8MU27	Small ubiquitin like modifier 3 OS=Homo sapiens OX=9606 GN=SUMO3 PE=1 SV=1	16946	0	0	-	101	2	15	0	0	-
A0A5F9ZHU7	DNA primase large subunit OS=Homo sapiens OX=9606 GN=PRIM2 PE=1 SV=1	68290	57	1	9	100	2	9	0	0	-
A0A0C4DGA2	Enoyl-CoA delta isomerase 2 OS=Homo sapiens OX=9606 GN=ECI2 PE=1 SV=1	40158	0	0	-	100	2	10	47	1	11
A0A0J9YXF2	Paraoxonase OS=Homo sapiens OX=9606 GN=PON2 PE=1 SV=1	41501	0	0	-	100	1	10	0	0	-
B4E1S2	Annexin OS=Homo sapiens OX=9606 GN=ANXA4 PE=1 SV=1	15635	55	1	13	100	2	13	55	1	13
Q92506	(3R)-3-hydroxyacyl-CoA dehydrogenase OS=Homo sapiens OX=9606 GN=HSD17B8 PE=1 SV=2	26957	0	0	-	100	2	13	0	0	-
Q9H3N1	Thioredoxin-related transmembrane protein 1 OS=Homo sapiens OX=9606 GN=TMX1 PE=1 SV=1	31771	0	0	-	100	2	13	0	0	-
J3QSB7	Purine nucleoside phosphorylase OS=Homo sapiens OX=9606 GN=MTAP PE=1 SV=1	26759	0	0	-	100	2	14	35	1	14
A0A3B3IT57	NADH dehydrogenase [ubiquinone] 1 beta subcomplex subunit 9 OS=Homo sapiens OX=9606 GN=NDUFB9 PE=1 SV=1	17149	0	0	-	100	2	15	0	0	-
A0A494C0Z5	RAB33B, member RAS oncogene family OS=Homo sapiens OX=9606 GN=RAB33B PE=1 SV=1	30669	51	1	15	100	2	15	51	2	15
F5H157	RAB35, member RAS oncogene family (Fragment) OS=Homo sapiens OX=9606 GN=RAB35 PE=1 SV=1	21201	112	2	15	100	2	15	112	3	15
P62304	Small nuclear ribonucleoprotein E OS=Homo sapiens OX=9606 GN=SNRPE PE=1 SV=1	10797	124	2	17	100	2	17	212	5	17
A0A0C4DGH5	Cullin associated and neddylation dissociated 1 (Fragment) OS=Homo sapiens OX=9606 GN=CAND1 PE=1 SV=1	85355	215	5	5	99	2	8	76	1	5
A0A6Q8PFJ0	Lamin A/C OS=Homo sapiens OX=9606 GN=LMNA PE=1 SV=1	80854	0	0	-	99	2	8	0	0	-
P49189	4-trimethylaminobutyraldehyde dehydrogenase OS=Homo sapiens OX=9606 GN=ALDH9A1 PE=1 SV=3	53767	0	0	-	99	3	10	0	0	-
A0A1W2PR46	Glial fibrillary acidic protein OS=Homo sapiens OX=9606 GN=GFAP PE=1 SV=1	57325	0	0	-	99	2	12	141	9	9
B8ZZL3	Eukaryotic translation initiation factor 4E family member 2 OS=Homo sapiens OX=9606 GN=EIF4E2 PE=1 SV=1	23234	0	0	-	99	2	13	107	2	13
A0A0A6YYG9	Protein ARPC4-TTLL3 OS=Homo sapiens OX=9606 GN=ARPC4-TTLL3 PE=3 SV=1	71673	32	1	1	99	3	15	0	0	-
B4E1G1	Derlin OS=Homo sapiens OX=9606 GN=DERL1 PE=1 SV=1	17022	0	0	-	99	2	15	97	2	15
A0A8I5KQT8	DnaJ (Hsp40) homolog, subfamily C, member 19, isoform CRA_e OS=Homo sapiens OX=9606 GN=DNAJC19 PE=1 SV=1	10293	0	0	-	99	2	16	132	3	16
E5RHG9	Cytochrome b-c1 complex subunit 7 OS=Homo sapiens OX=9606 GN=UQCRB PE=1 SV=1	9234	0	0	-	99	2	16	0	0	-
Q86SX6	Glutaredoxin-related protein 5, mitochondrial OS=Homo sapiens OX=9606 GN=GLRX5 PE=1 SV=2	16618	0	0	-	99	2	16	40	1	17
O76003	Glutaredoxin-3 OS=Homo sapiens OX=9606 GN=GLRX3 PE=1 SV=2	37408	0	0	-	98	2	11	0	0	-
P61009	Signal peptidase complex subunit 3 OS=Homo sapiens OX=9606 GN=SPCS3 PE=1 SV=1	20301	0	0	-	98	2	15	36	1	15
B7Z7P8	Eukaryotic peptide chain release factor subunit 1 OS=Homo sapiens OX=9606 GN=ETF1 PE=1 SV=1	47446	0	0	-	97	2	9	0	0	-
P56937	3-keto-steroid reductase/17-beta-hydroxysteroid dehydrogenase 7 OS=Homo sapiens OX=9606 GN=HSD17B7 PE=1 SV=1	38182	0	0	-	97	2	13	49	1	13
G3V1A4	Cofilin 1 OS=Homo sapiens OX=9606 GN=CFL1 PE=1 SV=1	16801	461	8	15	97	2	16	44	1	16
J3QQY2	Calcium load-activated calcium channel OS=Homo sapiens OX=9606 GN=TMCO1 PE=1 SV=1	11365	0	0	-	97	2	16	126	2	1
P10606	Cytochrome c oxidase subunit 5B, mitochondrial OS=Homo sapiens OX=9606 GN=COX5B PE=1 SV=2	13687	29	1	16	97	3	16	37	1	16
P05109	Protein S100-A8 OS=Homo sapiens OX=9606 GN=S100A8 PE=1 SV=1	10828	39	1	17	97	2	17	150	3	17
A0A3B3ISG5	Insulin degrading enzyme OS=Homo sapiens OX=9606 GN=IDE PE=1 SV=1	117867	0	0	-	96	2	6	0	0	-
A0A087X1X9	Small ArfGAP 1 OS=Homo sapiens OX=9606 GN=SMAP1 PE=1 SV=1	49188	238	5	9	96	2	9	144	4	9
O60547	GDP-mannose 4,6 dehydratase OS=Homo sapiens OX=9606 GN=GMDS PE=1 SV=1	41923	245	6	10	96	3	11	398	10	11
O15144	Actin-related protein 2/3 complex subunit 2 OS=Homo sapiens OX=9606 GN=ARPC2 PE=1 SV=1	34311	68	2	13	96	3	12	0	0	-
Q99598	Translin-associated protein X OS=Homo sapiens OX=9606 GN=TSNAX PE=1 SV=1	33092	0	0	-	96	3	12	0	0	-
P20290	Transcription factor BTF3 OS=Homo sapiens OX=9606 GN=BTF3 PE=1 SV=1	22154	0	0	-	96	3	14	98	3	14
I3L397	Eukaryotic translation initiation factor 5A (Fragment) OS=Homo sapiens OX=9606 GN=EIF5A PE=1 SV=8	16009	0	0	-	96	2	15	134	4	15
A0A8V8TLR0	SKI3 subunit of superkiller complex OS=Homo sapiens OX=9606 GN=SKIC3 PE=1 SV=1	95850	0	0	-	95	2	5	0	0	-
Q5H9R7	Serine/threonine-protein phosphatase 6 regulatory subunit 3 OS=Homo sapiens OX=9606 GN=PPP6R3 PE=1 SV=2	97608	0	0	-	95	2	5	0	0	-
A0A8V8NE24	NADPH--hemoprotein reductase OS=Homo sapiens OX=9606 GN=POR PE=1 SV=1	71241	0	0	-	95	3	8	0	0	-
Q16222	UDP-N-acetylhexosamine pyrophosphorylase OS=Homo sapiens OX=9606 GN=UAP1 PE=1 SV=3	58732	73	2	9	95	2	9	0	0	-
Q9BVS5	tRNA (adenine(58)-N(1))-methyltransferase, mitochondrial OS=Homo sapiens OX=9606 GN=TRMT61B PE=1 SV=2	52932	0	0	-	95	2	9	0	0	-
Q96BN8	Ubiquitin thioesterase otulin OS=Homo sapiens OX=9606 GN=OTULIN PE=1 SV=3	40237	0	0	-	95	2	11	84	2	11
E5RGX5	Stathmin OS=Homo sapiens OX=9606 GN=STMN2 PE=1 SV=1	19562	0	0	-	95	2	15	0	0	-
Q8IUR0	Trafficking protein particle complex subunit 5 OS=Homo sapiens OX=9606 GN=TRAPPC5 PE=1 SV=1	20770	0	0	-	95	2	15	192	4	15
H0YBX6	Ubiquitin conjugating enzyme E2 V2 (Fragment) OS=Homo sapiens OX=9606 GN=UBE2V2 PE=1 SV=1	16860	0	0	-	95	2	16	0	0	-
P42766	Large ribosomal subunit protein uL29 OS=Homo sapiens OX=9606 GN=RPL35 PE=1 SV=2	14543	0	0	-	95	2	16	0	0	-
A0A7P0T893	A-kinase anchoring protein 8 OS=Homo sapiens OX=9606 GN=AKAP8 PE=1 SV=1	74801	0	0	-	94	2	6	0	0	-
H0Y8X1	Succinate dehydrogenase complex flavoprotein subunit A (Fragment) OS=Homo sapiens OX=9606 GN=SDHA PE=1 SV=1	13628	115	1	6	94	1	7	100	1	7
F8WA39	Phosphatidylinositol-3,5-bisphosphate 3-phosphatase OS=Homo sapiens OX=9606 GN=MTMR1 PE=1 SV=1	75670	47	1	8	94	2	8	0	0	-
C9J9J4	MAGUK p55 scaffold protein 1 (Fragment) OS=Homo sapiens OX=9606 GN=MPP1 PE=1 SV=1	23042	0	0	-	94	2	9	0	0	-
Q5VV42	Threonylcarbamoyladenosine tRNA methylthiotransferase OS=Homo sapiens OX=9606 GN=CDKAL1 PE=1 SV=1	65070	0	0	-	94	2	9	142	3	9
E9PIC2	Syntaxin 17 OS=Homo sapiens OX=9606 GN=STX17 PE=1 SV=1	16654	0	0	-	94	2	11	0	0	-
E5RFT4	Phosphatidylinositol-4,5-bisphosphate 4-phosphatase (Fragment) OS=Homo sapiens OX=9606 GN=PIP4P2 PE=1 SV=8	27309	0	0	-	94	2	12	86	2	14
Q8NBN7	Retinol dehydrogenase 13 OS=Homo sapiens OX=9606 GN=RDH13 PE=1 SV=2	35910	0	0	-	94	2	12	68	1	12
Q8TDX7	Serine/threonine-protein kinase Nek7 OS=Homo sapiens OX=9606 GN=NEK7 PE=1 SV=1	34528	0	0	-	94	3	12	0	0	-
A0A0D9SFB0	Four and a half LIM domains 1 (Fragment) OS=Homo sapiens OX=9606 GN=FHL1 PE=1 SV=1	17426	0	0	-	94	1	13	0	0	-
Q5VWZ2	Lysophospholipase-like protein 1 OS=Homo sapiens OX=9606 GN=LYPLAL1 PE=1 SV=3	26299	0	0	-	94	2	14	126	3	15
Q8N4Q1	Mitochondrial intermembrane space import and assembly protein 40 OS=Homo sapiens OX=9606 GN=CHCHD4 PE=1 SV=1	15986	0	0	-	94	2	15	96	2	15
Q9Y2Q9	Small ribosomal subunit protein bS1m OS=Homo sapiens OX=9606 GN=MRPS28 PE=1 SV=1	20830	0	0	-	94	2	15	0	0	-
I3L0A0	HCG2044781 OS=Homo sapiens OX=9606 GN=PEDS1-UBE2V1 PE=1 SV=1	42181	0	0	-	94	2	16	0	0	-
O43747	AP-1 complex subunit gamma-1 OS=Homo sapiens OX=9606 GN=AP1G1 PE=1 SV=5	91293	0	0	-	93	2	7	0	0	-
Q6P4Q7	Metal transporter CNNM4 OS=Homo sapiens OX=9606 GN=CNNM4 PE=1 SV=3	86552	0	0	-	93	2	7	0	0	-
Q86X52	Chondroitin sulfate synthase 1 OS=Homo sapiens OX=9606 GN=CHSY1 PE=1 SV=3	91726	0	0	-	93	2	7	177	5	7
A0A2R8YFH5	Protein transport protein SEC23 OS=Homo sapiens OX=9606 GN=SEC23B PE=1 SV=1	84418	416	8	7	93	2	8	654	13	7
P62191	26S proteasome regulatory subunit 4 OS=Homo sapiens OX=9606 GN=PSMC1 PE=1 SV=1	49154	0	0	-	93	2	9	0	0	-
K7EL20	Eukaryotic translation initiation factor 3 subunit G (Fragment) OS=Homo sapiens OX=9606 GN=EIF3G PE=1 SV=8	29265	0	0	-	93	2	10	0	0	-
Q96BW9	Phosphatidate cytidylyltransferase, mitochondrial OS=Homo sapiens OX=9606 GN=TAMM41 PE=1 SV=2	51034	0	0	-	93	2	11	0	0	-
Q9BSK2	Solute carrier family 25 member 33 OS=Homo sapiens OX=9606 GN=SLC25A33 PE=1 SV=1	35352	0	0	-	93	2	12	101	2	12
A0A0A6YYJ8	Putative RNA-binding protein Luc7-like 2 OS=Homo sapiens OX=9606 GN=LUC7L2 PE=3 SV=1	54191	0	0	-	93	2	13	0	0	-
A0A6Q8PF35	Charged multivesicular body protein 1A OS=Homo sapiens OX=9606 GN=CHMP1A PE=1 SV=1	16830	0	0	-	93	2	13	92	2	14
A0A6Q8PFP0	Cyclin N-terminal domain-containing protein OS=Homo sapiens OX=9606 PE=3 SV=1	50393	0	0	-	93	2	14	0	0	-
Q5TA01	Glutathione S-transferase omega 1 (Fragment) OS=Homo sapiens OX=9606 GN=GSTO1 PE=1 SV=1	20925	0	0	-	93	2	14	42	1	14
P30405	Peptidyl-prolyl cis-trans isomerase F, mitochondrial OS=Homo sapiens OX=9606 GN=PPIF PE=1 SV=1	22026	134	4	15	93	3	15	0	0	-
Q5RI15	Cytochrome c oxidase assembly protein COX20, mitochondrial OS=Homo sapiens OX=9606 GN=COX20 PE=1 SV=2	13283	0	0	-	93	1	16	76	1	16
A0A804HK53	General transcription and DNA repair factor IIH helicase subunit XPD OS=Homo sapiens OX=9606 GN=ERCC2 PE=1 SV=1	81962	0	0	-	92	2	7	29	1	8
Q5SZR4	Tudor and KH domain containing OS=Homo sapiens OX=9606 GN=TDRKH PE=1 SV=1	61482	0	0	-	92	2	8	0	0	-
A0A994J5K1	Peptidase, mitochondrial processing subunit alpha OS=Homo sapiens OX=9606 GN=PMPCA PE=1 SV=1	60701	0	0	-	92	2	9	38	1	10
O75131	Copine-3 OS=Homo sapiens OX=9606 GN=CPNE3 PE=1 SV=1	60092	0	0	-	92	2	9	0	0	-
A0A590UJ78	Egl-9 family hypoxia inducible factor 1 (Fragment) OS=Homo sapiens OX=9606 GN=EGLN1 PE=1 SV=1	19549	40	1	10	92	2	10	97	2	10
U3KQT1	S-formylglutathione hydrolase OS=Homo sapiens OX=9606 GN=ESD PE=1 SV=2	28976	0	0	-	92	2	13	0	0	-
A0A2R8YFB8	RAB15, member RAS oncogene family OS=Homo sapiens OX=9606 GN=RAB15 PE=1 SV=1	27935	112	2	15	92	2	14	112	3	15
A0A7P0T853	Solute carrier family 3 member 2 OS=Homo sapiens OX=9606 GN=SLC3A2 PE=1 SV=1	17985	85	1	8	92	1	15	77	1	15
A0A804HKG2	Exostosin glycosyltransferase 2 OS=Homo sapiens OX=9606 GN=EXT2 PE=1 SV=1	69577	0	0	-	91	3	7	54	2	7
A0A0A0MRA3	Titin OS=Homo sapiens OX=9606 GN=TTN PE=1 SV=1	3012112	0	0	-	91	4	10	68	2	4
G3V3A4	SNW domain-containing protein 1 OS=Homo sapiens OX=9606 GN=SNW1 PE=1 SV=1	65351	95	2	8	91	2	10	157	3	10
J9JIC5	Chromosome 17 open reading frame 75 OS=Homo sapiens OX=9606 GN=C17orf75 PE=1 SV=1	44581	46	1	10	91	2	10	63	1	10
Q14657	EKC/KEOPS complex subunit LAGE3 OS=Homo sapiens OX=9606 GN=LAGE3 PE=1 SV=2	14795	96	1	15	91	2	15	122	2	15
Q8N726	Tumor suppressor ARF OS=Homo sapiens OX=9606 GN=CDKN2A PE=1 SV=2	13895	0	0	-	91	3	16	75	2	16
Q9Y5J7	Mitochondrial import inner membrane translocase subunit Tim9 OS=Homo sapiens OX=9606 GN=TIMM9 PE=1 SV=1	10371	0	0	-	91	2	17	56	1	17
A0A7P0MNE9	Serine protease 3 OS=Homo sapiens OX=9606 GN=PRSS3 PE=1 SV=1	28116	94	1	18	90	1	3	99	1	5
Q9NTZ6	RNA-binding protein 12 OS=Homo sapiens OX=9606 GN=RBM12 PE=1 SV=1	97333	73	2	6	90	2	6	0	0	-
J3KT86	Aurora kinase (Fragment) OS=Homo sapiens OX=9606 GN=AURKB PE=1 SV=1	28050	0	0	-	90	2	11	0	0	-
Q15785	Mitochondrial import receptor subunit TOM34 OS=Homo sapiens OX=9606 GN=TOMM34 PE=1 SV=2	34538	0	0	-	90	1	12	0	0	-
A0A3B3ISZ0	Acylglycerol kinase, mitochondrial OS=Homo sapiens OX=9606 GN=AGK PE=1 SV=1	39008	0	0	-	90	2	13	0	0	-
H7C1I0	Solute carrier family 35 member E1 (Fragment) OS=Homo sapiens OX=9606 GN=SLC35E1 PE=1 SV=2	38241	0	0	-	89	2	1	49	1	1
Q6PCB7	Long-chain fatty acid transport protein 1 OS=Homo sapiens OX=9606 GN=SLC27A1 PE=1 SV=1	71063	0	0	-	89	2	1	34	1	1
P46060	Ran GTPase-activating protein 1 OS=Homo sapiens OX=9606 GN=RANGAP1 PE=1 SV=1	63502	0	0	-	89	2	8	0	0	-
H0YH88	Nucleosome assembly protein 1 like 1 (Fragment) OS=Homo sapiens OX=9606 GN=NAP1L1 PE=1 SV=1	21065	41	1	10	89	2	10	87	2	10
A8MWP7	N-terminal amino-acid N(alpha)-acetyltransferase NatA OS=Homo sapiens OX=9606 GN=NAA10 PE=1 SV=1	21182	0	0	-	89	2	12	0	0	-
M0QXB4	Coatomer subunit epsilon OS=Homo sapiens OX=9606 GN=COPE PE=1 SV=1	36901	0	0	-	89	2	12	81	2	12
H7C2N1	Prothymosin alpha (Fragment) OS=Homo sapiens OX=9606 GN=PTMA PE=1 SV=1	15849	0	0	-	89	2	15	0	0	-
Q15126	Phosphomevalonate kinase OS=Homo sapiens OX=9606 GN=PMVK PE=1 SV=3	21981	0	0	-	89	2	15	0	0	-
Q6UX71	Plexin domain-containing protein 2 OS=Homo sapiens OX=9606 GN=PLXDC2 PE=1 SV=1	59546	0	0	-	88	1	6	0	0	-
O76094	Signal recognition particle subunit SRP72 OS=Homo sapiens OX=9606 GN=SRP72 PE=1 SV=3	74560	0	0	-	88	2	8	0	0	-
B4DXW1	Actin related protein 3 OS=Homo sapiens OX=9606 GN=ACTR3 PE=1 SV=1	41977	0	0	-	88	2	10	0	0	-
H3BR29	RUS family member 1 OS=Homo sapiens OX=9606 GN=RUSF1 PE=1 SV=1	46313	0	0	-	88	2	10	29	1	10
Q6NVY1	3-hydroxyisobutyryl-CoA hydrolase, mitochondrial OS=Homo sapiens OX=9606 GN=HIBCH PE=1 SV=2	43454	59	1	11	88	2	11	0	0	-
J3KPP4	Cisplatin resistance-associated overexpressed protein, isoform CRA_b OS=Homo sapiens OX=9606 GN=LUC7L3 PE=1 SV=1	58185	0	0	-	88	2	12	97	2	12
A0A7I2YQS4	Peptidyl-prolyl cis-trans isomerase (Fragment) OS=Homo sapiens OX=9606 GN=PPIH PE=1 SV=1	14560	0	0	-	88	2	15	0	0	-
Q5T749	Keratinocyte proline-rich protein OS=Homo sapiens OX=9606 GN=KPRP PE=1 SV=1	64093	33	1	4	88	2	15	215	5	18
P05386	Large ribosomal subunit protein P1 OS=Homo sapiens OX=9606 GN=RPLP1 PE=1 SV=1	11507	84	2	15	88	2	16	0	0	-
Q14019	Coactosin-like protein OS=Homo sapiens OX=9606 GN=COTL1 PE=1 SV=3	15935	0	0	-	88	2	16	0	0	-
O43678	NADH dehydrogenase [ubiquinone] 1 alpha subcomplex subunit 2 OS=Homo sapiens OX=9606 GN=NDUFA2 PE=1 SV=3	10915	0	0	-	88	2	17	0	0	-
A0A804HKE7	Microtubule-associated protein OS=Homo sapiens OX=9606 GN=MAP4 PE=1 SV=1	245220	121	3	4	87	2	4	0	0	-
H7BYF7	KDEL endoplasmic reticulum protein retention receptor 2 OS=Homo sapiens OX=9606 GN=KDELR2 PE=1 SV=1	4124	33	1	15	87	3	4	81	2	4
A0A0A0MRH8	Chromodomain helicase DNA binding protein 1 like OS=Homo sapiens OX=9606 GN=CHD1L PE=1 SV=2	83668	0	0	-	87	2	6	0	0	-
E9PCR7	oxoglutarate dehydrogenase (succinyl-transferring) OS=Homo sapiens OX=9606 GN=OGDH PE=1 SV=1	117590	0	0	-	87	2	6	0	0	-
Q9Y5Q9	General transcription factor 3C polypeptide 3 OS=Homo sapiens OX=9606 GN=GTF3C3 PE=1 SV=1	101208	0	0	-	87	2	6	44	1	6
P36957	Dihydrolipoyllysine-residue succinyltransferase component of 2-oxoglutarate dehydrogenase complex, mitochondrial OS=Homo sapiens OX=9606 GN=DLST PE=1 SV=4	48724	56	2	9	87	2	9	71	2	10
Q5T2N8	ATPase family AAA domain-containing protein 3C OS=Homo sapiens OX=9606 GN=ATAD3C PE=2 SV=2	46350	0	0	-	87	2	11	138	3	11
Q12846	Syntaxin-4 OS=Homo sapiens OX=9606 GN=STX4 PE=1 SV=2	34159	0	0	-	87	2	12	0	0	-
H7C1D4	Translin (Fragment) OS=Homo sapiens OX=9606 GN=TSN PE=1 SV=1	21108	0	0	-	87	2	14	0	0	-
Q4VC31	Protein MIX23 OS=Homo sapiens OX=9606 GN=MIX23 PE=1 SV=1	16609	0	0	-	87	2	16	0	0	-
C9JAW5	HIG1 domain-containing protein OS=Homo sapiens OX=9606 PE=4 SV=1	8808	52	2	16	87	3	17	79	2	1
Q9UPY5	Cystine/glutamate transporter OS=Homo sapiens OX=9606 GN=SLC7A11 PE=1 SV=1	55387	0	0	-	86	2	1	0	0	-
Q5VV87	Microsomal glutathione S-transferase 3 OS=Homo sapiens OX=9606 GN=MGST3 PE=1 SV=1	14370	0	0	-	86	1	2	77	1	3
F5H4B6	Aldehyde dehydrogenase 16 family member A1 OS=Homo sapiens OX=9606 GN=ALDH16A1 PE=1 SV=1	67111	0	0	-	86	1	7	62	1	7
A0A1W2PPZ5	Transcription elongation factor (Fragment) OS=Homo sapiens OX=9606 GN=TCEA1 PE=1 SV=1	33914	0	0	-	86	2	11	29	1	11
G3V150	Galactosylgalactosylxylosylprotein 3-beta-glucuronosyltransferase OS=Homo sapiens OX=9606 GN=B3GAT3 PE=1 SV=1	34942	0	0	-	86	2	11	85	2	11
Q9BV79	Enoyl-[acyl-carrier-protein] reductase, mitochondrial OS=Homo sapiens OX=9606 GN=MECR PE=1 SV=2	40436	0	0	-	86	1	11	0	0	-
E9PJN9	Ribosomal protein S3 (Fragment) OS=Homo sapiens OX=9606 GN=RPS3 PE=1 SV=1	3807	0	0	-	86	3	13	80	2	13
O43772	Mitochondrial carnitine/acylcarnitine carrier protein OS=Homo sapiens OX=9606 GN=SLC25A20 PE=1 SV=1	32922	0	0	-	86	2	13	74	2	13
P0C7P4	Putative cytochrome b-c1 complex subunit Rieske-like protein 1 OS=Homo sapiens OX=9606 GN=UQCRFS1P1 PE=5 SV=1	30796	0	0	-	86	2	15	117	3	15
P31949	Protein S100-A11 OS=Homo sapiens OX=9606 GN=S100A11 PE=1 SV=2	11733	0	0	-	86	2	17	45	1	17
A0A7I2V258	Coatomer subunit beta~ OS=Homo sapiens OX=9606 GN=COPB2 PE=1 SV=1	93521	0	0	-	85	2	6	0	0	-
P21817	Ryanodine receptor 1 OS=Homo sapiens OX=9606 GN=RYR1 PE=1 SV=3	564815	0	0	-	85	3	8	84	3	8
Q9Y689	ADP-ribosylation factor-like protein 5A OS=Homo sapiens OX=9606 GN=ARL5A PE=1 SV=1	20715	0	0	-	85	2	15	90	2	15
Q9BUV8	GEL complex subunit OPTI OS=Homo sapiens OX=9606 GN=RAB5IF PE=1 SV=1	15477	0	0	-	85	2	16	31	1	16
A0A2R8Y6P7	Small ribosomal subunit protein uS14 (Fragment) OS=Homo sapiens OX=9606 GN=RPS29 PE=1 SV=1	5743	0	0	-	85	3	17	59	2	17
Q9Y333	U6 snRNA-associated Sm-like protein LSm2 OS=Homo sapiens OX=9606 GN=LSM2 PE=1 SV=1	10828	0	0	-	85	2	17	31	1	17
A0A9L9PX86	NLR family member X1 OS=Homo sapiens OX=9606 GN=NLRX1 PE=1 SV=1	87481	0	0	-	84	3	6	87	3	6
O60518	Ran-binding protein 6 OS=Homo sapiens OX=9606 GN=RANBP6 PE=1 SV=2	124633	0	0	-	84	3	6	0	0	-
Q15276	Rab GTPase-binding effector protein 1 OS=Homo sapiens OX=9606 GN=RABEP1 PE=1 SV=2	99229	0	0	-	84	4	7	0	0	-
A0A499FIZ0	WD repeat domain 26 OS=Homo sapiens OX=9606 GN=WDR26 PE=1 SV=2	81307	0	0	-	84	2	8	43	1	8
C9JYI4	Karyopherin subunit alpha 1 (Fragment) OS=Homo sapiens OX=9606 GN=KPNA1 PE=1 SV=1	36807	0	0	-	84	2	9	0	0	-
O60701	UDP-glucose 6-dehydrogenase OS=Homo sapiens OX=9606 GN=UGDH PE=1 SV=1	54989	0	0	-	84	2	9	60	1	9
Q96S44	EKC/KEOPS complex subunit TP53RK OS=Homo sapiens OX=9606 GN=TP53RK PE=1 SV=2	28143	0	0	-	84	2	13	0	0	-
Q01469	Fatty acid-binding protein 5 OS=Homo sapiens OX=9606 GN=FABP5 PE=1 SV=3	15155	86	2	16	84	2	16	268	5	16
H7BYD0	NADH dehydrogenase [ubiquinone] 1 alpha subcomplex subunit 5 OS=Homo sapiens OX=9606 GN=NDUFA5 PE=1 SV=2	14541	0	0	-	84	2	18	251	5	17
A0A075B6F3	Dynein axonemal heavy chain 8 OS=Homo sapiens OX=9606 GN=DNAH8 PE=1 SV=2	538251	54	2	9	83	2	7	83	2	7
J3KSD8	Bleomycin hydrolase (Fragment) OS=Homo sapiens OX=9606 GN=BLMH PE=1 SV=8	30244	60	1	10	83	2	10	86	2	10
P51858	Hepatoma-derived growth factor OS=Homo sapiens OX=9606 GN=HDGF PE=1 SV=1	26772	0	0	-	83	2	10	57	2	11
Q92759	General transcription factor IIH subunit 4 OS=Homo sapiens OX=9606 GN=GTF2H4 PE=1 SV=1	52153	0	0	-	83	2	10	0	0	-
A0A7P0T901	dolichyl-phosphate beta-glucosyltransferase OS=Homo sapiens OX=9606 GN=ALG5 PE=1 SV=1	33705	0	0	-	83	2	12	0	0	-
Q9H903	Bifunctional methylenetetrahydrofolate dehydrogenase/cyclohydrolase 2, mitochondrial OS=Homo sapiens OX=9606 GN=MTHFD2L PE=1 SV=3	37292	0	0	-	83	2	12	82	2	12
H0Y5L2	Ethylmalonyl-CoA decarboxylase 1 OS=Homo sapiens OX=9606 GN=ECHDC1 PE=1 SV=2	37765	0	0	-	83	2	14	80	2	14
Q9NX76	CKLF-like MARVEL transmembrane domain-containing protein 6 OS=Homo sapiens OX=9606 GN=CMTM6 PE=1 SV=1	20406	0	0	-	83	2	15	71	2	15
Q9Y3Q3	Transmembrane emp24 domain-containing protein 3 OS=Homo sapiens OX=9606 GN=TMED3 PE=1 SV=1	24761	0	0	-	83	2	15	86	3	15
P62312	U6 snRNA-associated Sm-like protein LSm6 OS=Homo sapiens OX=9606 GN=LSM6 PE=1 SV=1	9122	0	0	-	83	2	18	45	1	17
H3BMF4	Sphingolipid transporter 1 (putative) OS=Homo sapiens OX=9606 GN=SPNS1 PE=1 SV=1	61067	0	0	-	82	2	1	30	1	1
A0A087X142	Septin OS=Homo sapiens OX=9606 GN=SEPTIN8 PE=1 SV=1	49325	48	2	10	82	2	9	0	0	-
A0A5K1VW56	ATPase family AAA domain containing 3B OS=Homo sapiens OX=9606 GN=ATAD3B PE=1 SV=1	32529	0	0	-	82	2	10	0	0	-
C9JJ19	Mitochondrial ribosomal protein S34 OS=Homo sapiens OX=9606 GN=MRPS34 PE=1 SV=2	26316	0	0	-	82	2	14	146	4	14
P20618	Proteasome subunit beta type-1 OS=Homo sapiens OX=9606 GN=PSMB1 PE=1 SV=2	26472	0	0	-	82	2	14	125	2	15
Q9BPX5	Actin-related protein 2/3 complex subunit 5-like protein OS=Homo sapiens OX=9606 GN=ARPC5L PE=1 SV=1	16931	0	0	-	82	2	15	0	0	-
Q9Y6N1	Cytochrome c oxidase assembly protein COX11, mitochondrial OS=Homo sapiens OX=9606 GN=COX11 PE=1 SV=3	31410	0	0	-	82	2	15	162	3	15
A0A0A0MTI6	Elongation of very long chain fatty acids protein OS=Homo sapiens OX=9606 GN=ELOVL5 PE=1 SV=1	30722	0	0	-	81	2	1	45	1	1
E7ER68	Family with sequence similarity 91 member A1 OS=Homo sapiens OX=9606 GN=FAM91A1 PE=1 SV=1	88931	0	0	-	81	2	7	0	0	-
Q709F0	Acyl-CoA dehydrogenase family member 11 OS=Homo sapiens OX=9606 GN=ACAD11 PE=1 SV=3	87209	0	0	-	81	2	7	0	0	-
A0A2R8Y6K4	Eyes absent homolog OS=Homo sapiens OX=9606 GN=EYA1 PE=1 SV=1	67518	0	0	-	81	1	8	50	1	8
P09960	Leukotriene A-4 hydrolase OS=Homo sapiens OX=9606 GN=LTA4H PE=1 SV=2	69241	0	0	-	81	2	8	0	0	-
A0A140TA73	Beta-2-syntrophin (Fragment) OS=Homo sapiens OX=9606 GN=SNTB2 PE=1 SV=1	19410	0	0	-	81	1	9	81	1	9
A0A8I5KUM4	Serine palmitoyltransferase long chain base subunit 1 OS=Homo sapiens OX=9606 GN=SPTLC1 PE=1 SV=1	56291	0	0	-	81	2	9	0	0	-
Q5T196	Fad1, flavin adenine dinucleotide synthetase, homolog (Yeast), isoform CRA_e OS=Homo sapiens OX=9606 GN=FLAD1 PE=1 SV=1	50110	0	0	-	81	2	10	33	1	10
A0A2R8Y4A6	Solute carrier family 4 member 11 OS=Homo sapiens OX=9606 GN=SLC4A11 PE=1 SV=1	90366	44	1	2	81	2	13	76	2	14
A0A0J9YWW6	MICOS complex subunit (Fragment) OS=Homo sapiens OX=9606 GN=APOO PE=1 SV=1	9981	0	0	-	81	1	15	0	0	-
A0A0D9SFR8	Prefoldin subunit 5 OS=Homo sapiens OX=9606 GN=PFDN5 PE=1 SV=1	9606	48	1	16	81	1	16	63	1	16
O75394	Large ribosomal subunit protein bL33m OS=Homo sapiens OX=9606 GN=MRPL33 PE=1 SV=1	7614	0	0	-	81	2	17	0	0	-
A0A0B4J295	BOLA2-SMG1P6 readthrough OS=Homo sapiens OX=9606 GN=BOLA2-SMG1P6 PE=1 SV=1	13649	36	1	1	81	2	18	91	2	18
A0A3B3IS71	RB transcriptional corepressor 1 OS=Homo sapiens OX=9606 GN=RB1 PE=1 SV=1	105386	0	0	-	80	2	3	0	0	-
A0A0D9SF91	Ubiquitin protein ligase E3A (Fragment) OS=Homo sapiens OX=9606 GN=UBE3A PE=1 SV=1	21078	0	0	-	80	1	6	69	1	6
A0A7P0TB14	Bromodomain testis associated (Fragment) OS=Homo sapiens OX=9606 GN=BRDT PE=1 SV=1	28377	82	2	9	80	2	8	94	3	9
A0A2R8Y4D6	Casein kinase 2 alpha 1 (Fragment) OS=Homo sapiens OX=9606 GN=CSNK2A1 PE=1 SV=1	24522	124	3	10	80	2	10	88	3	10
E9PMM3	Peroxisomal membrane protein PEX16 (Fragment) OS=Homo sapiens OX=9606 GN=PEX16 PE=1 SV=1	21152	0	0	-	80	2	12	44	1	12
F2Z393	Transaldolase OS=Homo sapiens OX=9606 GN=TALDO1 PE=1 SV=1	35306	42	1	12	80	1	12	140	3	11
U3KQ69	Mitochondrial GTPase 1 OS=Homo sapiens OX=9606 GN=MTG1 PE=1 SV=1	32591	0	0	-	80	1	12	99	1	12
Q9NRW1	Ras-related protein Rab-6B OS=Homo sapiens OX=9606 GN=RAB6B PE=1 SV=1	23447	0	0	-	80	2	14	0	0	-
Q5T8D1	YME1 like 1 ATPase (Fragment) OS=Homo sapiens OX=9606 GN=YME1L1 PE=1 SV=1	28292	0	0	-	80	1	16	121	2	16
A0A087WVZ0	Mitochondrial pyruvate carrier OS=Homo sapiens OX=9606 GN=MPC1 PE=1 SV=1	12408	0	0	-	80	2	17	58	1	17
A0A8I5KQA0	ER membrane protein complex subunit 1 OS=Homo sapiens OX=9606 GN=EMC1 PE=1 SV=1	100996	0	0	-	79	2	6	0	0	-
A0A994J749	Inosine-5~-monophosphate dehydrogenase OS=Homo sapiens OX=9606 GN=IMPDH PE=3 SV=1	131594	0	0	-	79	2	6	0	0	-
Q5JY77	G-protein coupled receptor-associated sorting protein 1 OS=Homo sapiens OX=9606 GN=GPRASP1 PE=1 SV=3	156767	0	0	-	79	1	6	0	0	-
H0Y3C5	Tyrosine-protein kinase OS=Homo sapiens OX=9606 GN=HCK PE=1 SV=1	59473	0	0	-	79	2	9	81	2	9
Q13057	Bifunctional coenzyme A synthase OS=Homo sapiens OX=9606 GN=COASY PE=1 SV=4	62290	67	2	9	79	2	9	0	0	-
A0A3B3ITR6	Phenylalanyl-tRNA synthetase OS=Homo sapiens OX=9606 GN=FARS2 PE=1 SV=1	50044	0	0	-	79	1	10	0	0	-
M0R208	ATP-dependent Clp protease proteolytic subunit OS=Homo sapiens OX=9606 GN=CLPP PE=1 SV=1	20555	0	0	-	79	1	14	0	0	-
P51809	Vesicle-associated membrane protein 7 OS=Homo sapiens OX=9606 GN=VAMP7 PE=1 SV=3	24919	0	0	-	79	1	15	0	0	-
Q9Y3B7	Large ribosomal subunit protein uL11m OS=Homo sapiens OX=9606 GN=MRPL11 PE=1 SV=1	20670	0	0	-	79	2	15	40	1	15
P07919	Cytochrome b-c1 complex subunit 6, mitochondrial OS=Homo sapiens OX=9606 GN=UQCRH PE=1 SV=2	10732	0	0	-	79	2	16	145	3	16
Q96KR6	Protein FAM210B, mitochondrial OS=Homo sapiens OX=9606 GN=FAM210B PE=1 SV=2	20411	0	0	-	79	1	16	79	1	15
A0A8V8TPY3	Nuclear transport factor 2 OS=Homo sapiens OX=9606 GN=NUTF2 PE=1 SV=1	10390	32	1	17	79	2	17	33	1	17
A0A0A0MSM0	Heat shock protein family H (Hsp110) member 1 OS=Homo sapiens OX=9606 GN=HSPH1 PE=1 SV=1	88786	57	2	7	78	2	7	55	1	7
A0A0J9YYE0	TATA-binding protein-associated factor 2N OS=Homo sapiens OX=9606 GN=TAF15 PE=1 SV=1	48809	47	1	7	78	1	8	84	2	7
E7EQB2	Lactotransferrin (Fragment) OS=Homo sapiens OX=9606 GN=LTF PE=1 SV=1	76577	0	0	-	78	3	8	225	5	7
Q03252	Lamin-B2 OS=Homo sapiens OX=9606 GN=LMNB2 PE=1 SV=4	69906	0	0	-	78	2	8	0	0	-
Q9UKU7	Isobutyryl-CoA dehydrogenase, mitochondrial OS=Homo sapiens OX=9606 GN=ACAD8 PE=1 SV=1	45040	0	0	-	78	1	12	72	1	12
A0A5K1VW67	nucleoside-diphosphate kinase OS=Homo sapiens OX=9606 GN=AK2 PE=1 SV=1	22076	0	0	-	78	1	16	199	3	14
A0A590UJJ6	Histone H3 OS=Homo sapiens OX=9606 GN=H3-3A PE=1 SV=1	13647	75	2	16	78	2	17	133	3	16
S4R3E9	NEDD8 OS=Homo sapiens OX=9606 GN=NEDD8-MDP1 PE=3 SV=1	9666	0	0	-	78	2	18	0	0	-
O14681	Etoposide-induced protein 2.4 homolog OS=Homo sapiens OX=9606 GN=EI24 PE=1 SV=4	38940	0	0	-	77	2	1	0	0	-
O95487	Protein transport protein Sec24B OS=Homo sapiens OX=9606 GN=SEC24B PE=1 SV=2	137331	64	2	5	77	2	6	74	2	5
A0A087WZG4	Rho guanine nucleotide exchange factor 18 OS=Homo sapiens OX=9606 GN=ARHGEF18 PE=1 SV=3	130700	0	0	-	77	2	7	41	1	14
Q13409	Cytoplasmic dynein 1 intermediate chain 2 OS=Homo sapiens OX=9606 GN=DYNC1I2 PE=1 SV=3	71412	0	0	-	77	2	7	0	0	-
F8VX04	Solute carrier family 38 member 1 OS=Homo sapiens OX=9606 GN=SLC38A1 PE=1 SV=1	56158	0	0	-	77	1	8	95	2	9
A0A7P0MQR8	Microtubule actin crosslinking factor 1 OS=Homo sapiens OX=9606 GN=MACF1 PE=1 SV=1	837444	0	0	-	77	3	9	0	0	-
F5H1Y4	Golgi associated PDZ and coiled-coil motif containing OS=Homo sapiens OX=9606 GN=GOPC PE=1 SV=2	44763	0	0	-	77	2	9	44	1	9
A0A804HJ46	Aryl hydrocarbon receptor interacting protein OS=Homo sapiens OX=9606 GN=AIP PE=1 SV=1	23732	60	1	12	77	1	11	67	1	12
Q9Y2Z0	Protein SGT1 homolog OS=Homo sapiens OX=9606 GN=SUGT1 PE=1 SV=3	40998	0	0	-	77	2	11	29	1	11
H3BTA2	Serine/threonine-protein phosphatase (Fragment) OS=Homo sapiens OX=9606 GN=PPP4C PE=1 SV=1	30542	0	0	-	77	2	12	44	1	12
O15120	1-acyl-sn-glycerol-3-phosphate acyltransferase beta OS=Homo sapiens OX=9606 GN=AGPAT2 PE=1 SV=1	30894	0	0	-	77	1	14	60	1	14
Q9Y3C6	Peptidyl-prolyl cis-trans isomerase-like 1 OS=Homo sapiens OX=9606 GN=PPIL1 PE=1 SV=1	18225	77	2	15	77	3	15	124	3	15
H0YDP7	Large ribosomal subunit protein mL49 (Fragment) OS=Homo sapiens OX=9606 GN=MRPL49 PE=1 SV=1	14674	0	0	-	77	1	16	97	1	16
A0A8V8TKK9	Dynein light chain roadblock-type 1 OS=Homo sapiens OX=9606 GN=DYNLRB1 PE=1 SV=1	7338	0	0	-	77	1	17	0	0	-
H0YB24	Cell cycle and apoptosis regulator 2 (Fragment) OS=Homo sapiens OX=9606 GN=CCAR2 PE=1 SV=1	68881	0	0	-	76	2	5	0	0	-
Q14139	Ubiquitin conjugation factor E4 A OS=Homo sapiens OX=9606 GN=UBE4A PE=1 SV=2	122482	0	0	-	76	2	6	0	0	-
A0A1W2PQ47	Squalene synthase OS=Homo sapiens OX=9606 GN=FDFT1 PE=1 SV=1	53595	0	0	-	76	1	10	36	1	10
A0A5F9ZH05	Aldehyde dehydrogenase 5 family member A1 (Fragment) OS=Homo sapiens OX=9606 GN=ALDH5A1 PE=1 SV=1	10917	0	0	-	76	2	10	57	2	10
A0A7P0T9G6	Tubulin gamma chain OS=Homo sapiens OX=9606 GN=TUBG1 PE=1 SV=1	55800	0	0	-	76	2	10	29	1	10
Q96P11	28S rRNA (cytosine-C(5))-methyltransferase OS=Homo sapiens OX=9606 GN=NSUN5 PE=1 SV=2	46662	0	0	-	76	2	10	84	2	10
Q5BJH7	Protein YIF1B OS=Homo sapiens OX=9606 GN=YIF1B PE=1 SV=1	34413	0	0	-	76	1	13	36	1	13
Q9NWR8	Calcium uniporter regulatory subunit MCUb, mitochondrial OS=Homo sapiens OX=9606 GN=MCUB PE=1 SV=2	39057	0	0	-	76	2	13	0	0	-
Q93096	Protein tyrosine phosphatase type IVA 1 OS=Homo sapiens OX=9606 GN=PTP4A1 PE=1 SV=2	19802	0	0	-	76	1	15	89	2	15
O95167	NADH dehydrogenase [ubiquinone] 1 alpha subcomplex subunit 3 OS=Homo sapiens OX=9606 GN=NDUFA3 PE=1 SV=1	9273	0	0	-	76	2	18	100	3	17
E9PK61	EI24 autophagy associated transmembrane protein OS=Homo sapiens OX=9606 GN=EI24 PE=1 SV=2	30088	0	0	-	75	2	2	0	0	-
A0A0C4DH86	ATPase sarcoplasmic/endoplasmic reticulum Ca2+ transporting 2 (Fragment) OS=Homo sapiens OX=9606 GN=ATP2A2 PE=1 SV=1	5327	0	0	-	75	1	5	0	0	-
O75185	Calcium-transporting ATPase type 2C member 2 OS=Homo sapiens OX=9606 GN=ATP2C2 PE=1 SV=3	103103	79	2	6	75	2	6	79	3	6
Q8WY54	Protein phosphatase 1E OS=Homo sapiens OX=9606 GN=PPM1E PE=1 SV=3	83899	0	0	-	75	1	7	55	1	7
C9J415	Autophagy related 7 (Fragment) OS=Homo sapiens OX=9606 GN=ATG7 PE=1 SV=1	16727	0	0	-	75	1	8	0	0	-
H0YLG5	Regulator of microtubule dynamics 3 (Fragment) OS=Homo sapiens OX=9606 GN=RMDN3 PE=1 SV=1	31302	0	0	-	75	2	8	83	2	16
H0YCG1	Splicing factor 3b subunit 2 (Fragment) OS=Homo sapiens OX=9606 GN=SF3B2 PE=1 SV=1	42431	0	0	-	75	1	9	0	0	-
J3KPT4	TraB domain containing OS=Homo sapiens OX=9606 GN=TRABD PE=1 SV=1	42665	0	0	-	75	1	11	129	2	11
F5GX14	Malectin OS=Homo sapiens OX=9606 GN=MLEC PE=1 SV=1	23885	0	0	-	75	2	12	32	1	15
H0YL19	SKI8 subunit of superkiller complex OS=Homo sapiens OX=9606 GN=SKIC8 PE=1 SV=1	23226	0	0	-	75	2	12	29	1	12
Q15404	Ras suppressor protein 1 OS=Homo sapiens OX=9606 GN=RSU1 PE=1 SV=3	31521	0	0	-	75	2	13	0	0	-
Q96SI1	BTB/POZ domain-containing protein KCTD15 OS=Homo sapiens OX=9606 GN=KCTD15 PE=1 SV=1	31922	0	0	-	75	2	14	0	0	-
P09211	Glutathione S-transferase P OS=Homo sapiens OX=9606 GN=GSTP1 PE=1 SV=2	23341	130	3	15	75	2	15	0	0	-
F2Z2Y6	U6 snRNA-associated Sm-like protein LSm8 OS=Homo sapiens OX=9606 GN=LSM8 PE=1 SV=1	7367	0	0	-	75	2	16	88	2	16
Q9BW72	HIG1 domain family member 2A, mitochondrial OS=Homo sapiens OX=9606 GN=HIGD2A PE=1 SV=1	11521	0	0	-	75	2	17	137	4	16
A6NIV2	Mitochondrial import receptor subunit TOM7 homolog OS=Homo sapiens OX=9606 GN=TOMM7 PE=1 SV=2	14265	0	0	-	75	2	18	172	4	18
E9PHT6	4~-phosphopantetheine phosphatase OS=Homo sapiens OX=9606 GN=PANK4 PE=1 SV=3	81336	0	0	-	74	2	7	0	0	-
A0A8I5QKL8	Collagen beta(1-O)galactosyltransferase 1 OS=Homo sapiens OX=9606 GN=COLGALT1 PE=1 SV=1	31823	0	0	-	74	2	8	0	0	-
D6RC71	Syntaxin 18 (Fragment) OS=Homo sapiens OX=9606 GN=STX18 PE=1 SV=1	19679	0	0	-	74	1	10	0	0	-
F8VNT9	CD63 molecule (Fragment) OS=Homo sapiens OX=9606 GN=CD63 PE=1 SV=1	14255	0	0	-	74	1	10	0	0	-
O75822	Eukaryotic translation initiation factor 3 subunit J OS=Homo sapiens OX=9606 GN=EIF3J PE=1 SV=2	29045	0	0	-	74	2	11	0	0	-
M0QZK8	gamma-glutamylcyclotransferase OS=Homo sapiens OX=9606 PE=1 SV=1	11571	0	0	-	74	1	15	70	1	15
A0A087WYV9	Cytochrome c oxidase assembly protein COX16 homolog, mitochondrial OS=Homo sapiens OX=9606 GN=SYNJ2BP-COX16 PE=3 SV=1	20515	0	0	-	74	1	16	101	3	16
P84090	Enhancer of rudimentary homolog OS=Homo sapiens OX=9606 GN=ERH PE=1 SV=1	12251	0	0	-	74	2	17	69	2	17
A0A087WYJ2	DNA polymerase OS=Homo sapiens OX=9606 GN=POLD1 PE=1 SV=1	121103	38	1	3	73	2	5	40	1	3
A0A499FJL1	Prolyl endopeptidase OS=Homo sapiens OX=9606 GN=PREP PE=1 SV=1	72880	0	0	-	73	1	8	0	0	-
Q13492	Phosphatidylinositol-binding clathrin assembly protein OS=Homo sapiens OX=9606 GN=PICALM PE=1 SV=2	70710	0	0	-	73	1	8	0	0	-
Q9BQS8	FYVE and coiled-coil domain-containing protein 1 OS=Homo sapiens OX=9606 GN=FYCO1 PE=1 SV=3	166879	74	3	8	73	3	8	73	3	8
F8VRE9	Coronin (Fragment) OS=Homo sapiens OX=9606 GN=CORO1C PE=1 SV=1	17882	0	0	-	73	1	9	0	0	-
O14733	Dual specificity mitogen-activated protein kinase kinase 7 OS=Homo sapiens OX=9606 GN=MAP2K7 PE=1 SV=2	47454	0	0	-	73	2	10	149	3	10
P43308	Translocon-associated protein subunit beta OS=Homo sapiens OX=9606 GN=SSR2 PE=1 SV=1	20122	0	0	-	73	2	14	74	2	14
E9PP55	Ring finger protein 170 (Fragment) OS=Homo sapiens OX=9606 GN=RNF170 PE=1 SV=1	12967	0	0	-	73	1	15	0	0	-
H0YJH7	Thymopoietin (Fragment) OS=Homo sapiens OX=9606 GN=TMPO PE=1 SV=1	26850	0	0	-	73	2	15	72	2	16
Q9BQ61	Telomerase RNA component interacting RNase OS=Homo sapiens OX=9606 GN=TRIR PE=1 SV=1	18408	0	0	-	73	2	15	0	0	-
A0A087WUD3	Oligosaccharyltransferase complex subunit OS=Homo sapiens OX=9606 GN=OSTC PE=1 SV=1	9363	49	1	16	73	1	16	69	1	1
M0QYZ2	AP complex subunit sigma OS=Homo sapiens OX=9606 GN=AP2S1 PE=1 SV=1	18917	0	0	-	73	2	16	92	2	16
J3KS45	Calcium load-activated calcium channel (Fragment) OS=Homo sapiens OX=9606 GN=TMCO1 PE=1 SV=1	16570	0	0	-	73	1	17	100	2	16
K7EPT8	Glial fibrillary acidic protein (Fragment) OS=Homo sapiens OX=9606 GN=GFAP PE=1 SV=2	8373	74	2	1	72	1	2	86	12	8
A0A7P0T9N4	Aminoadipate-semialdehyde synthase OS=Homo sapiens OX=9606 GN=AASS PE=1 SV=1	52213	0	0	-	72	1	6	0	0	-
Q7Z333	Probable helicase senataxin OS=Homo sapiens OX=9606 GN=SETX PE=1 SV=4	302689	0	0	-	72	2	10	71	2	10
E5RFV2	2,4-dienoyl-CoA reductase 1 (Fragment) OS=Homo sapiens OX=9606 GN=DECR1 PE=1 SV=1	21823	0	0	-	72	1	12	0	0	-
F5H4I5	Integral membrane protein 2 (Fragment) OS=Homo sapiens OX=9606 GN=ITM2C PE=1 SV=1	14217	0	0	-	72	2	12	32	1	12
H7BYN3	Transcription factor A, mitochondrial (Fragment) OS=Homo sapiens OX=9606 GN=TFAM PE=1 SV=1	25662	0	0	-	72	2	14	0	0	-
A0A3B3ITT5	60S ribosomal protein L29 OS=Homo sapiens OX=9606 GN=RPL29 PE=1 SV=1	18500	0	0	-	72	2	15	0	0	-
A0A0A0MRJ3	Neuron navigator 1 OS=Homo sapiens OX=9606 GN=NAV1 PE=1 SV=1	197283	39	1	5	71	2	5	69	2	6
F8WE06	Non-SMC condensin II complex subunit G2 OS=Homo sapiens OX=9606 GN=NCAPG2 PE=1 SV=1	45366	0	0	-	71	1	6	0	0	-
H0YGW7	ATP binding cassette subfamily F member 1 (Fragment) OS=Homo sapiens OX=9606 GN=ABCF1 PE=1 SV=1	67619	45	1	6	71	2	6	45	1	6
H3BNS8	Ubiquitin specific peptidase 10 (Fragment) OS=Homo sapiens OX=9606 GN=USP10 PE=1 SV=1	8414	72	1	6	71	1	6	0	0	-
A0A087WT27	phosphoacetylglucosamine mutase OS=Homo sapiens OX=9606 GN=PGM3 PE=1 SV=2	46584	0	0	-	71	2	9	37	1	9
Q5SX87	Rab GDP dissociation inhibitor (Fragment) OS=Homo sapiens OX=9606 GN=GDI2 PE=1 SV=1	29837	0	0	-	71	1	9	0	0	-
Q92828	Coronin-2A OS=Homo sapiens OX=9606 GN=CORO2A PE=1 SV=2	59725	0	0	-	71	1	9	0	0	-
A0A7I2V2U2	Small glutamine rich tetratricopeptide repeat co-chaperone alpha OS=Homo sapiens OX=9606 GN=SGTA PE=1 SV=1	30949	0	0	-	71	2	11	0	0	-
Q5TAW7	Calcium binding protein 39 like (Fragment) OS=Homo sapiens OX=9606 GN=CAB39L PE=1 SV=1	32403	57	1	11	71	2	11	53	1	11
Q01081	Splicing factor U2AF 35 kDa subunit OS=Homo sapiens OX=9606 GN=U2AF1 PE=1 SV=3	27854	0	0	-	71	1	12	0	0	-
A0A087X1P5	COP9 signalosome subunit 7B OS=Homo sapiens OX=9606 GN=COPS7B PE=1 SV=1	23541	0	0	-	71	1	13	0	0	-
H0Y6Y8	Large ribosomal subunit protein mL43 (Fragment) OS=Homo sapiens OX=9606 GN=MRPL43 PE=1 SV=1	18757	0	0	-	71	2	15	33	1	15
P00441	Superoxide dismutase [Cu-Zn] OS=Homo sapiens OX=9606 GN=SOD1 PE=1 SV=2	15926	66	2	15	71	2	15	33	1	15
P28072	Proteasome subunit beta type-6 OS=Homo sapiens OX=9606 GN=PSMB6 PE=1 SV=4	25341	0	0	-	71	1	15	70	1	15
P60602	Reactive oxygen species modulator 1 OS=Homo sapiens OX=9606 GN=ROMO1 PE=1 SV=1	8177	0	0	-	71	2	18	0	0	-
P03886	NADH-ubiquinone oxidoreductase chain 1 OS=Homo sapiens OX=9606 GN=MT-ND1 PE=1 SV=1	35637	0	0	-	70	2	1	27	1	1
B5MCW2	Ribosomal protein L3 (Fragment) OS=Homo sapiens OX=9606 GN=RPL3 PE=1 SV=1	31224	0	0	-	70	2	3	64	2	10
Q96AY3	Peptidyl-prolyl cis-trans isomerase FKBP10 OS=Homo sapiens OX=9606 GN=FKBP10 PE=1 SV=1	64204	0	0	-	70	2	8	0	0	-
Q96LB0	Mas-related G-protein coupled receptor member X3 OS=Homo sapiens OX=9606 GN=MRGPRX3 PE=1 SV=2	36459	0	0	-	70	2	9	36	1	4
A0A0A0MQX2	Magnesium transporter OS=Homo sapiens OX=9606 GN=MRS2 PE=1 SV=1	44249	0	0	-	70	2	10	0	0	-
F5H1S9	Pseudouridine synthase 1 OS=Homo sapiens OX=9606 GN=PUS1 PE=1 SV=1	41703	0	0	-	70	1	10	129	2	11
A0A1B0GVN9	Uroporphyrinogen decarboxylase OS=Homo sapiens OX=9606 GN=UROD PE=1 SV=1	33154	0	0	-	70	1	11	0	0	-
Q5VST6	Alpha/beta hydrolase domain-containing protein 17B OS=Homo sapiens OX=9606 GN=ABHD17B PE=1 SV=1	32194	0	0	-	70	1	13	0	0	-
Q8N490-2	Isoform 2 of Probable hydrolase PNKD OS=Homo sapiens OX=9606 GN=PNKD	15387	0	0	-	70	1	15	63	1	16
Q5T8U2	60S ribosomal protein L7a OS=Homo sapiens OX=9606 GN=RPL7A PE=1 SV=1	16529	0	0	-	70	1	16	52	1	16
P20042	Eukaryotic translation initiation factor 2 subunit 2 OS=Homo sapiens OX=9606 GN=EIF2S2 PE=1 SV=2	38364	0	0	-	69	2	10	0	0	-
Q9BYE2	Transmembrane protease serine 13 OS=Homo sapiens OX=9606 GN=TMPRSS13 PE=1 SV=5	63127	0	0	-	69	2	10	0	0	-
A0A3B3IUC0	Integral membrane protein 2 OS=Homo sapiens OX=9606 GN=ITM2B PE=1 SV=1	24184	0	0	-	69	2	11	96	2	11
Q5TEJ7	Replication protein A2 (Fragment) OS=Homo sapiens OX=9606 GN=RPA2 PE=1 SV=1	19421	30	1	13	69	2	13	0	0	-
Q99943	1-acyl-sn-glycerol-3-phosphate acyltransferase alpha OS=Homo sapiens OX=9606 GN=AGPAT1 PE=1 SV=2	31696	0	0	-	69	1	14	58	1	15
C9J712	Profilin OS=Homo sapiens OX=9606 GN=PFN2 PE=1 SV=1	9792	181	4	16	69	2	17	101	2	17
Q5SRE5	Nucleoporin NUP188 OS=Homo sapiens OX=9606 GN=NUP188 PE=1 SV=1	195917	0	0	-	68	2	4	31	1	1
E7EP17	Dynein axonemal heavy chain 9 OS=Homo sapiens OX=9606 GN=DNAH9 PE=1 SV=1	503026	0	0	-	68	2	6	0	0	-
H0Y430	Sulfhydryl oxidase (Fragment) OS=Homo sapiens OX=9606 GN=QSOX2 PE=1 SV=1	32549	0	0	-	68	2	7	0	0	-
A0A494C0D4	Protoporphyrinogen oxidase (Fragment) OS=Homo sapiens OX=9606 GN=PPOX PE=1 SV=1	40292	35	1	6	68	1	10	30	1	7
D6R9T5	OCIA domain containing 1 (Fragment) OS=Homo sapiens OX=9606 GN=OCIAD1 PE=1 SV=2	18278	0	0	-	68	1	10	93	2	16
U3KQ64	FKBP prolyl isomerase 8 (Fragment) OS=Homo sapiens OX=9606 GN=FKBP8 PE=1 SV=1	19964	0	0	-	68	2	10	0	0	-
A0A087WWT3	Albumin OS=Homo sapiens OX=9606 GN=ALB PE=1 SV=1	45118	58	1	5	68	1	11	56	1	7
H7BZ75	Glycine C-acetyltransferase (Fragment) OS=Homo sapiens OX=9606 GN=GCAT PE=1 SV=1	26261	0	0	-	68	2	11	46	1	10
B1AMV7	Sideroflexin 4 (Fragment) OS=Homo sapiens OX=9606 GN=SFXN4 PE=1 SV=1	19640	0	0	-	68	2	13	149	3	13
A6NMQ1	DNA polymerase OS=Homo sapiens OX=9606 GN=POLA1 PE=1 SV=1	166351	0	0	-	68	2	14	0	0	-
Q9UL25	Ras-related protein Rab-21 OS=Homo sapiens OX=9606 GN=RAB21 PE=1 SV=3	24332	0	0	-	68	1	14	0	0	-
A0A2R8Y7G7	RAB15, member RAS oncogene family OS=Homo sapiens OX=9606 GN=RAB15 PE=1 SV=1	18347	0	0	-	68	1	15	0	0	-
O60869	Endothelial differentiation-related factor 1 OS=Homo sapiens OX=9606 GN=EDF1 PE=1 SV=1	16359	0	0	-	68	1	15	0	0	-
H0Y886	NADH dehydrogenase [ubiquinone] 1 beta subcomplex subunit 5, mitochondrial (Fragment) OS=Homo sapiens OX=9606 GN=NDUFB5 PE=1 SV=1	23530	36	1	16	68	2	16	74	2	16
P86397	Hydroxyacyl-thioester dehydratase type 2, mitochondrial OS=Homo sapiens OX=9606 GN=HTD2 PE=1 SV=1	18547	0	0	-	68	1	16	0	0	-
Q9UKG1	DCC-interacting protein 13-alpha OS=Homo sapiens OX=9606 GN=APPL1 PE=1 SV=1	79614	0	0	-	67	2	7	0	0	-
E7ENJ6	AP-1 complex subunit mu-1 OS=Homo sapiens OX=9606 GN=AP1M1 PE=1 SV=1	42609	0	0	-	67	2	10	0	0	-
Q96GJ1	tRNA (uracil-5-)-methyltransferase homolog B OS=Homo sapiens OX=9606 GN=TRMT2B PE=1 SV=1	56440	0	0	-	67	1	10	100	1	10
A0A0U1RQT9	Synaptophysin like 1 (Fragment) OS=Homo sapiens OX=9606 GN=SYPL1 PE=1 SV=1	14957	0	0	-	67	1	11	0	0	-
A0A5F9ZHC5	Aminoacyl tRNA synthetase complex interacting multifunctional protein 1 OS=Homo sapiens OX=9606 GN=AIMP1 PE=1 SV=1	29901	0	0	-	67	1	11	104	2	11
Q9NSS8	Small nuclear ribonucleoprotein U5 subunit 40 OS=Homo sapiens OX=9606 GN=SNRNP40 PE=1 SV=1	14253	0	0	-	67	2	11	0	0	-
B7Z8R2	Pentatricopeptide repeat domain 2 OS=Homo sapiens OX=9606 GN=PTCD2 PE=1 SV=1	18338	0	0	-	67	2	12	29	1	12
Q00403	Transcription initiation factor IIB OS=Homo sapiens OX=9606 GN=GTF2B PE=1 SV=1	34811	0	0	-	67	2	12	0	0	-
F8VR50	Actin related protein 2/3 complex subunit 3 (Fragment) OS=Homo sapiens OX=9606 GN=ARPC3 PE=1 SV=1	9720	67	1	15	67	1	15	56	1	15
A6ND22	Small ribosomal subunit protein bS16m OS=Homo sapiens OX=9606 GN=MRPS16 PE=1 SV=1	11143	0	0	-	67	2	16	0	0	-
H7BXZ6	Mitochondrial Rho GTPase OS=Homo sapiens OX=9606 GN=RHOT1 PE=1 SV=2	68406	0	0	-	66	1	7	0	0	-
H0Y8C4	Protein phosphatase 2 regulatory subunit B~delta (Fragment) OS=Homo sapiens OX=9606 GN=PPP2R5D PE=1 SV=1	59409	0	0	-	66	1	8	0	0	-
Q9NUQ8	ATP-binding cassette sub-family F member 3 OS=Homo sapiens OX=9606 GN=ABCF3 PE=1 SV=2	79695	0	0	-	66	1	8	0	0	-
A0A6Q8PF30	Ankyrin repeat domain containing 26 (Fragment) OS=Homo sapiens OX=9606 GN=ANKRD26 PE=1 SV=1	85401	53	2	9	66	2	9	56	2	9
Q9UJ83	2-hydroxyacyl-CoA lyase 1 OS=Homo sapiens OX=9606 GN=HACL1 PE=1 SV=2	63687	0	0	-	66	1	9	64	1	9
Q16186	Proteasomal ubiquitin receptor ADRM1 OS=Homo sapiens OX=9606 GN=ADRM1 PE=1 SV=2	42127	99	3	10	66	2	10	88	3	10
D6RF62	Bifunctional phosphoribosylaminoimidazole carboxylase/phosphoribosylaminoimidazole succinocarboxamide synthetase OS=Homo sapiens OX=9606 GN=PAICS PE=1 SV=1	37088	0	0	-	66	2	11	35	1	11
D6RCD0	Hydroxysteroid 17-beta dehydrogenase 11 OS=Homo sapiens OX=9606 GN=HSD17B11 PE=1 SV=2	28084	0	0	-	66	2	12	383	9	13
Q8IZV5	Retinol dehydrogenase 10 OS=Homo sapiens OX=9606 GN=RDH10 PE=1 SV=1	38062	0	0	-	66	2	12	78	2	12
Q8N5Y8	Protein mono-ADP-ribosyltransferase PARP16 OS=Homo sapiens OX=9606 GN=PARP16 PE=1 SV=2	36360	0	0	-	66	1	12	101	2	13
Q96SZ5	2-aminoethanethiol dioxygenase OS=Homo sapiens OX=9606 GN=ADO PE=1 SV=2	29732	0	0	-	66	1	12	55	1	12
A0A3B3IRR6	Chromosome 8 open reading frame 33 OS=Homo sapiens OX=9606 GN=C8orf33 PE=1 SV=1	24450	0	0	-	66	1	13	36	1	13
A0A2R8Y6X2	D-aminoacyl-tRNA deacylase OS=Homo sapiens OX=9606 GN=DTD1 PE=1 SV=1	23952	0	0	-	66	1	14	0	0	-
H7C5M9	Programmed cell death 10 (Fragment) OS=Homo sapiens OX=9606 GN=PDCD10 PE=1 SV=1	14220	0	0	-	66	1	14	0	0	-
M0QYF7	Ribosomal protein S19 (Fragment) OS=Homo sapiens OX=9606 GN=RPS19 PE=1 SV=1	11598	0	0	-	66	2	15	36	1	17
P15170	Eukaryotic peptide chain release factor GTP-binding subunit ERF3A OS=Homo sapiens OX=9606 GN=GSPT1 PE=1 SV=1	55720	195	4	7	65	2	7	88	2	7
E9PCB6	Neurolysin OS=Homo sapiens OX=9606 GN=NLN PE=1 SV=1	68823	0	0	-	65	2	8	0	0	-
A0A7P0T947	Recombination signal binding protein for immunoglobulin kappa J region (Fragment) OS=Homo sapiens OX=9606 GN=RBPJ PE=1 SV=1	51658	0	0	-	65	2	9	31	1	9
A0A087WTC0	Zn regulated GTPase metalloprotein activator 1A OS=Homo sapiens OX=9606 GN=ZNG1A PE=1 SV=1	17397	0	0	-	65	1	10	0	0	-
Q9NP92	Large ribosomal subunit protein mL65 OS=Homo sapiens OX=9606 GN=MRPS30 PE=1 SV=2	50333	39	1	9	65	2	10	76	2	10
H0YDE4	Protein arginine methyltransferase 1 (Fragment) OS=Homo sapiens OX=9606 GN=PRMT1 PE=1 SV=1	27003	0	0	-	65	2	11	0	0	-
A0A0J9YXC7	LIM and senescent cell antigen-like-containing domain protein OS=Homo sapiens OX=9606 GN=LIMS3 PE=1 SV=1	45694	0	0	-	65	3	12	0	0	-
H3BPK3	Hydroxyacylglutathione hydrolase (Fragment) OS=Homo sapiens OX=9606 GN=HAGH PE=1 SV=1	26399	0	0	-	65	2	13	64	2	14
M0R047	Mitochondrial import inner membrane translocase subunit TIM50 (Fragment) OS=Homo sapiens OX=9606 GN=TIMM50 PE=1 SV=1	25124	0	0	-	65	1	13	0	0	-
G5E9T8	Golgi SNAP receptor complex member 1 (Fragment) OS=Homo sapiens OX=9606 GN=GOSR1 PE=1 SV=2	29065	0	0	-	65	2	14	0	0	-
Q96HR9	Receptor expression-enhancing protein 6 OS=Homo sapiens OX=9606 GN=REEP6 PE=1 SV=2	23403	0	0	-	65	1	15	0	0	-
D3DTZ5	SPT4 homolog, DSIF elongation factor subunit OS=Homo sapiens OX=9606 GN=SUPT4H1 PE=1 SV=1	8500	0	0	-	65	2	16	62	2	16
F6U0C2	Selenoprotein T OS=Homo sapiens OX=9606 GN=SELENOT PE=1 SV=1	15834	0	0	-	65	1	16	0	0	-
A0A0G2JQH2	40S ribosomal protein S18 OS=Homo sapiens OX=9606 GN=RPS18 PE=1 SV=1	3774	0	0	-	65	1	17	0	0	-
A8MXR1	SET and MYND domain containing 3 (Fragment) OS=Homo sapiens OX=9606 GN=SMYD3 PE=1 SV=9	17068	70	2	17	65	2	17	68	3	17
X6R5E5	UBA domain containing 2 (Fragment) OS=Homo sapiens OX=9606 GN=UBAC2 PE=1 SV=1	23060	0	0	-	64	2	1	0	0	-
A0A7P0T890	Dystonin OS=Homo sapiens OX=9606 GN=DST PE=1 SV=1	887829	0	0	-	64	2	5	0	0	-
A0A8V8TMD9	Regulatory associated protein of MTOR complex 1 OS=Homo sapiens OX=9606 GN=RPTOR PE=1 SV=1	150976	0	0	-	64	1	5	50	1	5
A0A7P0T8C6	Zinc finger CCCH-type containing, antiviral 1 OS=Homo sapiens OX=9606 GN=ZC3HAV1 PE=1 SV=1	85142	0	0	-	64	1	9	0	0	-
M0QX84	Glomulin, FKBP associated protein (Fragment) OS=Homo sapiens OX=9606 GN=GLMN PE=1 SV=1	28536	0	0	-	64	1	9	0	0	-
A0A6Q8PFM8	Sodium channel protein OS=Homo sapiens OX=9606 GN=SCN11A PE=1 SV=1	190615	0	0	-	64	2	10	0	0	-
F5GZT0	Meiotic double-stranded break formation protein 1 OS=Homo sapiens OX=9606 GN=MEI1 PE=1 SV=1	56208	0	0	-	64	2	10	68	2	10
Q06609	DNA repair protein RAD51 homolog 1 OS=Homo sapiens OX=9606 GN=RAD51 PE=1 SV=1	36943	0	0	-	64	1	11	0	0	-
A0A087WVZ1	DEAD-box helicase 3 X-linked (Fragment) OS=Homo sapiens OX=9606 GN=DDX3X PE=1 SV=2	20403	63	1	15	64	1	13	117	2	15
A0A0A0MRF4	Large ribosomal subunit protein bL19m OS=Homo sapiens OX=9606 GN=MRPL19 PE=1 SV=1	19119	0	0	-	64	2	13	0	0	-
E7EUT5	Glyceraldehyde-3-phosphate dehydrogenase OS=Homo sapiens OX=9606 GN=GAPDH PE=1 SV=1	27853	389	9	12	64	2	13	268	5	12
Q7Z7H5	Transmembrane emp24 domain-containing protein 4 OS=Homo sapiens OX=9606 GN=TMED4 PE=1 SV=1	25926	0	0	-	64	2	14	0	0	-
H7C4H2	Signal recognition particle receptor subunit beta (Fragment) OS=Homo sapiens OX=9606 GN=SRPRB PE=1 SV=1	17602	0	0	-	64	1	15	71	1	15
S4R3N1	10 kDa heat shock protein, mitochondrial OS=Homo sapiens OX=9606 GN=HSPE1-MOB4 PE=3 SV=1	29718	69	1	18	64	1	16	59	1	18
E0CX11	Short transmembrane mitochondrial protein 1 OS=Homo sapiens OX=9606 GN=STMP1 PE=1 SV=1	5262	69	2	17	64	2	17	68	3	17
O75531	Barrier-to-autointegration factor OS=Homo sapiens OX=9606 GN=BANF1 PE=1 SV=1	10052	0	0	-	64	1	17	0	0	-
A0A0J9YY17	Dynein axonemal heavy chain 10 (Fragment) OS=Homo sapiens OX=9606 GN=DNAH10 PE=1 SV=1	366273	33	1	10	63	4	5	58	2	6
E9PI86	Nuclear autoantigenic sperm protein (Fragment) OS=Homo sapiens OX=9606 GN=NASP PE=1 SV=1	28179	0	0	-	63	1	8	0	0	-
O94776	Metastasis-associated protein MTA2 OS=Homo sapiens OX=9606 GN=MTA2 PE=1 SV=1	74976	0	0	-	63	2	8	0	0	-
P02787	Serotransferrin OS=Homo sapiens OX=9606 GN=TF PE=1 SV=4	77000	63	2	8	63	2	8	0	0	-
Q10472	Polypeptide N-acetylgalactosaminyltransferase 1 OS=Homo sapiens OX=9606 GN=GALNT1 PE=1 SV=1	64177	0	0	-	63	2	8	0	0	-
A0A9L9PXB4	Protein kinase cAMP-dependent type II regulatory subunit alpha (Fragment) OS=Homo sapiens OX=9606 GN=PRKAR2A PE=1 SV=1	41313	0	0	-	63	2	9	0	0	-
E7ERK9	Eukaryotic translation initiation factor 2B subunit delta OS=Homo sapiens OX=9606 GN=EIF2B4 PE=1 SV=1	59677	0	0	-	63	1	9	0	0	-
H0YDU8	Serine/threonine-protein phosphatase (Fragment) OS=Homo sapiens OX=9606 GN=PPP5C PE=1 SV=1	55172	92	2	9	63	1	9	0	0	-
Q8WVY7	Ubiquitin-like domain-containing CTD phosphatase 1 OS=Homo sapiens OX=9606 GN=UBLCP1 PE=1 SV=2	36781	47	1	10	63	1	10	0	0	-
A0A8Q3SIE5	Methionine adenosyltransferase 2 subunit beta OS=Homo sapiens OX=9606 GN=MAT2B PE=1 SV=1	15125	0	0	-	63	1	11	0	0	-
B4DXC8	Nucleoside diphosphate kinase 7 OS=Homo sapiens OX=9606 GN=NME7 PE=1 SV=1	38179	93	2	11	63	1	11	0	0	-
A0A0A0MRF6	A-kinase anchoring protein 9 OS=Homo sapiens OX=9606 GN=AKAP9 PE=1 SV=2	455637	0	0	-	63	3	14	70	2	10
A0A0U1RRM8	FERM domain containing kindlin 2 (Fragment) OS=Homo sapiens OX=9606 GN=FERMT2 PE=1 SV=1	61868	0	0	-	63	3	14	0	0	-
A0A804HLF6	Collagen type IV alpha 4 chain (Fragment) OS=Homo sapiens OX=9606 GN=COL4A4 PE=1 SV=1	24474	0	0	-	63	3	14	0	0	-
K7EIU7	Asparaginyl-tRNA synthetase 1 (Fragment) OS=Homo sapiens OX=9606 GN=NARS1 PE=1 SV=1	18706	0	0	-	63	3	14	0	0	-
Q9Y696	Chloride intracellular channel protein 4 OS=Homo sapiens OX=9606 GN=CLIC4 PE=1 SV=4	28754	0	0	-	63	2	14	0	0	-
Q53S33	BolA-like protein 3 OS=Homo sapiens OX=9606 GN=BOLA3 PE=1 SV=1	12106	29	1	17	63	2	17	33	1	17
Q709C8	Intermembrane lipid transfer protein VPS13C OS=Homo sapiens OX=9606 GN=VPS13C PE=1 SV=1	422124	0	0	-	62	2	1	68	2	9
Q8TBR7	TLC domain-containing protein 3A OS=Homo sapiens OX=9606 GN=TLCD3A PE=1 SV=2	29363	0	0	-	62	1	1	0	0	-
Q6AI08	HEAT repeat-containing protein 6 OS=Homo sapiens OX=9606 GN=HEATR6 PE=1 SV=1	128699	0	0	-	62	1	6	77	1	6
J3KSW6	DEAH-box helicase 40 (Fragment) OS=Homo sapiens OX=9606 GN=DHX40 PE=1 SV=1	29934	0	0	-	62	1	7	62	1	7
Q86X55	Histone-arginine methyltransferase CARM1 OS=Homo sapiens OX=9606 GN=CARM1 PE=1 SV=3	65811	31	1	9	62	2	9	0	0	-
I3L404	Small ribosomal subunit protein uS5 (Fragment) OS=Homo sapiens OX=9606 GN=RPS2 PE=1 SV=1	16555	0	0	-	62	2	11	0	0	-
Q8TD22	Sideroflexin-5 OS=Homo sapiens OX=9606 GN=SFXN5 PE=1 SV=1	37101	0	0	-	62	2	11	0	0	-
M0R027	NSF attachment protein alpha (Fragment) OS=Homo sapiens OX=9606 GN=NAPA PE=1 SV=1	11575	0	0	-	62	1	12	0	0	-
P07686	Beta-hexosaminidase subunit beta OS=Homo sapiens OX=9606 GN=HEXB PE=1 SV=4	63097	0	0	-	62	2	14	0	0	-
P00846	ATP synthase subunit a OS=Homo sapiens OX=9606 GN=MT-ATP6 PE=1 SV=1	24801	0	0	-	62	1	15	0	0	-
P36406	E3 ubiquitin-protein ligase TRIM23 OS=Homo sapiens OX=9606 GN=TRIM23 PE=1 SV=1	64025	0	0	-	62	1	15	0	0	-
O15230	Laminin subunit alpha-5 OS=Homo sapiens OX=9606 GN=LAMA5 PE=1 SV=8	399479	0	0	-	62	2	16	46	1	14
A0A0J9YW64	Dedicator of cytokinesis 11 (Fragment) OS=Homo sapiens OX=9606 GN=DOCK11 PE=1 SV=1	218048	0	0	-	61	1	3	0	0	-
A0A8V8TL97	SKI2 subunit of superkiller complex OS=Homo sapiens OX=9606 GN=SKIC2 PE=1 SV=1	134899	0	0	-	61	1	5	0	0	-
A0A8I5KND9	RNA helicase OS=Homo sapiens OX=9606 GN=DDX21 PE=1 SV=1	73844	0	0	-	61	2	7	0	0	-
Q6NUM9	All-trans-retinol 13,14-reductase OS=Homo sapiens OX=9606 GN=RETSAT PE=1 SV=2	66777	0	0	-	61	1	9	45	1	9
A0A3B3ISJ8	CAP-Gly domain containing linker protein 1 (Fragment) OS=Homo sapiens OX=9606 GN=CLIP1 PE=1 SV=1	99405	0	0	-	61	3	10	0	0	-
H0Y8B3	Adenosylhomocysteinase like 2 (Fragment) OS=Homo sapiens OX=9606 GN=AHCYL2 PE=1 SV=1	58078	61	1	10	61	1	10	0	0	-
A0A6Q8PGH5	KH RNA binding domain containing, signal transduction associated 2 OS=Homo sapiens OX=9606 GN=KHDRBS2 PE=1 SV=1	33914	0	0	-	61	2	11	0	0	-
A0A7P0MKV3	Mitochondrial ribosomal protein S22 OS=Homo sapiens OX=9606 GN=MRPS22 PE=1 SV=1	41183	0	0	-	61	1	11	106	2	11
H0Y4E0	ubiquitinyl hydrolase 1 (Fragment) OS=Homo sapiens OX=9606 GN=UCHL5 PE=1 SV=1	21519	0	0	-	61	1	11	41	1	11
A8MV33	pyridoxal kinase OS=Homo sapiens OX=9606 GN=PDXK PE=1 SV=1	9632	0	0	-	61	1	12	0	0	-
P35219	Carbonic anhydrase-related protein OS=Homo sapiens OX=9606 GN=CA8 PE=1 SV=3	32953	0	0	-	61	1	12	0	0	-
Q9UBZ9	DNA repair protein REV1 OS=Homo sapiens OX=9606 GN=REV1 PE=1 SV=1	138161	64	3	13	61	3	13	62	3	13
M0R1L2	6-phosphogluconolactonase (Fragment) OS=Homo sapiens OX=9606 GN=PGLS PE=1 SV=1	16354	0	0	-	61	1	14	0	0	-
A6NIR2	Chromosome 1 open reading frame 41, isoform CRA_b OS=Homo sapiens OX=9606 GN=IFT25 PE=1 SV=1	13020	0	0	-	61	1	15	73	1	15
O15235	Small ribosomal subunit protein uS12m OS=Homo sapiens OX=9606 GN=MRPS12 PE=1 SV=1	15163	0	0	-	61	2	16	67	2	16
A0A087X0N2	Leptin receptor overlapping transcript OS=Homo sapiens OX=9606 GN=LEPROT PE=1 SV=1	15418	0	0	-	60	1	1	0	0	-
A0A024R4E5	High density lipoprotein binding protein OS=Homo sapiens OX=9606 GN=HDLBP PE=1 SV=1	141352	0	0	-	60	2	5	0	0	-
A0A0C4DG98	THO complex subunit 2 OS=Homo sapiens OX=9606 GN=THOC2 PE=1 SV=1	169475	0	0	-	60	1	5	0	0	-
A0A804HL01	Adducin 1 OS=Homo sapiens OX=9606 GN=ADD1 PE=1 SV=1	87645	0	0	-	60	1	6	0	0	-
Q15031	Leucine--tRNA ligase, mitochondrial OS=Homo sapiens OX=9606 GN=LARS2 PE=1 SV=2	101911	0	0	-	60	2	7	0	0	-
A0A1B0GU27	Ryanodine receptor 3 (Fragment) OS=Homo sapiens OX=9606 GN=RYR3 PE=4 SV=1	3993	59	2	9	60	3	9	60	2	9
H7BZK6	Ubiquitin specific peptidase 46 OS=Homo sapiens OX=9606 GN=USP46 PE=1 SV=1	39474	59	1	11	60	1	11	60	1	11
E9PDU6	Calponin (Fragment) OS=Homo sapiens OX=9606 GN=CNN3 PE=1 SV=1	20195	215	6	11	60	1	14	63	1	14
S4R3T6	NADH dehydrogenase [ubiquinone] 1 alpha subcomplex subunit 3 OS=Homo sapiens OX=9606 GN=NDUFA3 PE=1 SV=1	7995	0	0	-	60	3	17	0	0	-
Q9BU23	Lipase maturation factor 2 OS=Homo sapiens OX=9606 GN=LMF2 PE=1 SV=2	79647	0	0	-	59	1	2	28	1	1
A0A2R8Y6P0	DNA mismatch repair protein OS=Homo sapiens OX=9606 GN=MSH2 PE=1 SV=1	103321	0	0	-	59	1	7	419	8	6
A0A499FJS7	IkappaB kinase OS=Homo sapiens OX=9606 GN=IKBKB PE=1 SV=1	79054	0	0	-	59	1	7	83	2	7
Q93084	Sarcoplasmic/endoplasmic reticulum calcium ATPase 3 OS=Homo sapiens OX=9606 GN=ATP2A3 PE=1 SV=3	109186	34	1	9	59	2	7	33	1	7
Q9HAU5	Regulator of nonsense transcripts 2 OS=Homo sapiens OX=9606 GN=UPF2 PE=1 SV=1	147717	0	0	-	59	2	8	32	1	13
A0A7I2V3G8	Coenzyme Q8B OS=Homo sapiens OX=9606 GN=COQ8B PE=1 SV=1	43115	0	0	-	59	1	9	0	0	-
Q8WU90	Zinc finger CCCH domain-containing protein 15 OS=Homo sapiens OX=9606 GN=ZC3H15 PE=1 SV=1	48573	0	0	-	59	1	9	0	0	-
A0A0G2JQ92	Phosphatidate cytidylyltransferase, mitochondrial (Fragment) OS=Homo sapiens OX=9606 GN=TAMM41 PE=1 SV=1	26706	0	0	-	59	1	12	61	1	12
Q8WXX0	Dynein axonemal heavy chain 7 OS=Homo sapiens OX=9606 GN=DNAH7 PE=1 SV=2	460862	0	0	-	59	2	13	0	0	-
J3QL56	Synthesis of cytochrome C oxidase 1 OS=Homo sapiens OX=9606 GN=SCO1 PE=1 SV=1	30160	0	0	-	59	1	14	0	0	-
A0A3B3ISV4	vitamin-K-epoxide reductase (warfarin-sensitive) OS=Homo sapiens OX=9606 GN=VKORC1L1 PE=1 SV=1	23484	0	0	-	59	1	15	58	1	15
A0A8V8TM96	Essential for reactive oxygen species protein OS=Homo sapiens OX=9606 GN=CYBC1 PE=1 SV=1	18406	0	0	-	59	3	15	31	1	1
Q9BZ95	Histone-lysine N-methyltransferase NSD3 OS=Homo sapiens OX=9606 GN=NSD3 PE=1 SV=1	161509	0	0	-	59	2	15	0	0	-
Q6EEV6	Small ubiquitin-related modifier 4 OS=Homo sapiens OX=9606 GN=SUMO4 PE=1 SV=3	10646	61	1	15	59	1	16	71	1	15
Q7Z7F7	Large ribosomal subunit protein mL55 OS=Homo sapiens OX=9606 GN=MRPL55 PE=1 SV=1	15119	0	0	-	59	2	16	0	0	-
H0YDD8	Large ribosomal subunit protein P2 (Fragment) OS=Homo sapiens OX=9606 GN=RPLP2 PE=1 SV=1	9091	0	0	-	59	1	17	0	0	-
Q9H4I9	Essential MCU regulator, mitochondrial OS=Homo sapiens OX=9606 GN=SMDT1 PE=1 SV=1	11434	0	0	-	59	3	17	52	2	18
A0A087WW06	Tetratricopeptide repeat domain 28 OS=Homo sapiens OX=9606 GN=TTC28 PE=1 SV=1	256707	0	0	-	58	1	3	0	0	-
Q9BZ23	Pantothenate kinase 2, mitochondrial OS=Homo sapiens OX=9606 GN=PANK2 PE=1 SV=3	62641	0	0	-	58	2	5	60	2	14
A0A0U1RR22	Protein kinase C and casein kinase substrate in neurons 2 (Fragment) OS=Homo sapiens OX=9606 GN=PACSIN2 PE=1 SV=1	51796	0	0	-	58	1	8	0	0	-
F8W9T3	Sorting nexin 4 (Fragment) OS=Homo sapiens OX=9606 GN=SNX4 PE=1 SV=1	18552	0	0	-	58	1	9	0	0	-
A0A3B3ITF0	m7GpppX diphosphatase OS=Homo sapiens OX=9606 GN=DCPS PE=1 SV=1	28579	0	0	-	58	1	11	0	0	-
Q92905	COP9 signalosome complex subunit 5 OS=Homo sapiens OX=9606 GN=COPS5 PE=1 SV=4	37555	55	1	11	58	1	11	54	1	11
A0A0A0MR25	Fibroblast growth factor receptor OS=Homo sapiens OX=9606 GN=FGFR2 PE=1 SV=1	92012	50	1	13	58	1	13	56	1	13
A0A3B3ISE5	Guided entry of tail-anchored proteins factor 1 OS=Homo sapiens OX=9606 GN=GET1 PE=1 SV=1	6522	0	0	-	58	2	15	59	2	15
E7ESE2	Prohibitin (Fragment) OS=Homo sapiens OX=9606 GN=PHB PE=1 SV=2	22385	49	1	14	58	1	15	266	6	14
G3V4W4	Glucosamine 6-phosphate N-acetyltransferase (Fragment) OS=Homo sapiens OX=9606 GN=GNPNAT1 PE=1 SV=1	18045	54	1	15	58	1	15	70	1	15
H0YKE7	Calcineurin like EF-hand protein 1 OS=Homo sapiens OX=9606 GN=CHP1 PE=1 SV=1	14261	0	0	-	58	1	15	99	2	14
Q9HD33	Large ribosomal subunit protein uL29m OS=Homo sapiens OX=9606 GN=MRPL47 PE=1 SV=2	29432	0	0	-	58	2	15	55	2	15
Q96EL3	Large ribosomal subunit protein mL53 OS=Homo sapiens OX=9606 GN=MRPL53 PE=1 SV=1	12099	0	0	-	58	1	16	57	1	16
C9J8T0	Eukaryotic elongation factor, selenocysteine-tRNA specific OS=Homo sapiens OX=9606 GN=EEFSEC PE=1 SV=1	47846	0	0	-	57	1	8	0	0	-
E7EPI0	Inhibitor of Bruton tyrosine kinase OS=Homo sapiens OX=9606 GN=IBTK PE=1 SV=1	148921	0	0	-	57	2	11	0	0	-
Q96EE3	Nucleoporin SEH1 OS=Homo sapiens OX=9606 GN=SEH1L PE=1 SV=3	39623	0	0	-	57	2	12	28	1	12
C9J8H1	ATPase H+ transporting V1 subunit E1 (Fragment) OS=Homo sapiens OX=9606 GN=ATP6V1E1 PE=1 SV=1	23525	0	0	-	57	1	13	67	1	13
Q02539	Histone H1.1 OS=Homo sapiens OX=9606 GN=H1-1 PE=1 SV=3	21829	0	0	-	57	1	15	0	0	-
P43378	Tyrosine-protein phosphatase non-receptor type 9 OS=Homo sapiens OX=9606 GN=PTPN9 PE=1 SV=1	67977	60	1	9	56	1	9	82	2	9
A0A087X1E4	ADP ribosylation factor interacting protein 2 OS=Homo sapiens OX=9606 GN=ARFIP2 PE=1 SV=1	41569	0	0	-	56	1	10	0	0	-
Q15118	[Pyruvate dehydrogenase (acetyl-transferring)] kinase isozyme 1, mitochondrial OS=Homo sapiens OX=9606 GN=PDK1 PE=1 SV=1	49213	43	1	10	56	1	10	0	0	-
Q15120	[Pyruvate dehydrogenase (acetyl-transferring)] kinase isozyme 3, mitochondrial OS=Homo sapiens OX=9606 GN=PDK3 PE=1 SV=1	46909	0	0	-	56	1	10	47	1	10
A0A1B0GU83	Hydroxysteroid 17-beta dehydrogenase 12 OS=Homo sapiens OX=9606 GN=HSD17B12 PE=1 SV=1	11305	0	0	-	56	1	11	0	0	-
A0A994J440	Heterogeneous nuclear ribonucleoprotein D OS=Homo sapiens OX=9606 GN=HNRNPD PE=1 SV=1	29264	204	4	10	56	1	11	142	3	10
Q03113	Guanine nucleotide-binding protein subunit alpha-12 OS=Homo sapiens OX=9606 GN=GNA12 PE=1 SV=4	44251	61	1	10	56	1	11	51	1	10
P35914	Hydroxymethylglutaryl-CoA lyase, mitochondrial OS=Homo sapiens OX=9606 GN=HMGCL PE=1 SV=2	34338	0	0	-	56	1	12	57	1	13
Q5T2J8	Ring finger protein 17 (Fragment) OS=Homo sapiens OX=9606 GN=RNF17 PE=1 SV=2	97657	0	0	-	56	3	12	0	0	-
A0A8J9FJK1	Gem-associated protein 2 OS=Homo sapiens OX=9606 GN=GEMIN2 PE=1 SV=1	28685	0	0	-	56	1	13	0	0	-
E5RIW9	Peroxisomal biogenesis factor 2 (Fragment) OS=Homo sapiens OX=9606 GN=PEX2 PE=1 SV=8	20735	0	0	-	56	1	13	0	0	-
F2Z2Q9	Acid phosphatase 1 OS=Homo sapiens OX=9606 GN=ACP1 PE=1 SV=1	7496	30	1	16	56	1	16	63	1	16
J3QRU4	Vesicle associated membrane protein 2 OS=Homo sapiens OX=9606 GN=VAMP2 PE=3 SV=2	12243	0	0	-	56	1	16	0	0	-
O15116	U6 snRNA-associated Sm-like protein LSm1 OS=Homo sapiens OX=9606 GN=LSM1 PE=1 SV=1	15170	0	0	-	56	1	16	54	1	16
D6RB59	Exocyst complex component 3 OS=Homo sapiens OX=9606 GN=EXOC3 PE=1 SV=1	53208	0	0	-	55	1	7	50	1	7
P46063	ATP-dependent DNA helicase Q1 OS=Homo sapiens OX=9606 GN=RECQL PE=1 SV=3	73410	121	3	8	55	1	8	0	0	-
F2Z3A8	Nephrocystin 3 OS=Homo sapiens OX=9606 GN=NPHP3 PE=1 SV=1	60461	0	0	-	55	2	9	0	0	-
Q9NZM3	Intersectin-2 OS=Homo sapiens OX=9606 GN=ITSN2 PE=1 SV=3	193340	36	1	15	55	2	9	39	1	15
A0A087WTB6	G protein subunit alpha o1 OS=Homo sapiens OX=9606 GN=GNAO1 PE=1 SV=2	8998	0	0	-	55	1	12	0	0	-
H7C374	Dynein axonemal heavy chain 14 (Fragment) OS=Homo sapiens OX=9606 GN=DNAH14 PE=1 SV=1	14625	0	0	-	55	3	12	57	2	10
J3KRU4	RING-type E3 ubiquitin transferase (Fragment) OS=Homo sapiens OX=9606 GN=RNF138 PE=1 SV=1	9428	0	0	-	55	1	12	71	1	12
A0A087WZX2	NADH dehydrogenase [ubiquinone] 1 beta subcomplex subunit 6 OS=Homo sapiens OX=9606 GN=NDUFB6 PE=1 SV=1	11708	0	0	-	55	2	15	0	0	-
D6RBL5	Annexin OS=Homo sapiens OX=9606 GN=ANXA5 PE=1 SV=1	29319	212	5	12	55	1	15	279	6	13
B7Z4C8	Large ribosomal subunit protein eL31 OS=Homo sapiens OX=9606 GN=RPL31 PE=1 SV=1	15109	0	0	-	55	2	16	30	1	16
H3BMF1	Nuclear envelope phosphatase-regulatory subunit 1 (Fragment) OS=Homo sapiens OX=9606 GN=CNEP1R1 PE=1 SV=1	8947	0	0	-	55	1	16	49	1	16
A0A0B4J239	Dolichyl-diphosphooligosaccharide--protein glycosyltransferase subunit DAD1 OS=Homo sapiens OX=9606 GN=DAD1 PE=1 SV=1	8522	0	0	-	55	1	17	48	1	17
A0A087WV01	Elongation factor 1-alpha OS=Homo sapiens OX=9606 GN=EEF1A1 PE=1 SV=1	46331	201	4	2	55	1	18	367	8	15
A0A2R8Y6J3	Ribosomal protein L5 (Fragment) OS=Homo sapiens OX=9606 GN=RPL5 PE=1 SV=1	27028	194	6	12	54	1	1	0	0	-
A0A804HHW7	Tubulin-specific chaperone D OS=Homo sapiens OX=9606 GN=TBCD PE=1 SV=1	135935	0	0	-	54	1	6	0	0	-
A0A8I5KPV0	Lysine demethylase 1A OS=Homo sapiens OX=9606 GN=KDM1A PE=1 SV=1	63779	0	0	-	54	1	6	0	0	-
Q99523	Sortilin OS=Homo sapiens OX=9606 GN=SORT1 PE=1 SV=3	92009	0	0	-	54	1	6	0	0	-
H0YLY0	non-specific serine/threonine protein kinase OS=Homo sapiens OX=9606 GN=CDC42BPB PE=1 SV=9	191528	39	1	7	54	1	7	0	0	-
A0A8V8TKT5	non-specific serine/threonine protein kinase OS=Homo sapiens OX=9606 GN=STK39 PE=1 SV=1	57245	0	0	-	54	1	8	29	1	8
Q12874	Splicing factor 3A subunit 3 OS=Homo sapiens OX=9606 GN=SF3A3 PE=1 SV=1	58812	0	0	-	54	1	9	66	2	9
E9PEX6	Dihydrolipoyl dehydrogenase OS=Homo sapiens OX=9606 GN=DLD PE=1 SV=1	51783	276	5	9	54	1	10	314	6	9
O00442	RNA 3~-terminal phosphate cyclase OS=Homo sapiens OX=9606 GN=RTCA PE=1 SV=1	39311	66	2	10	54	1	10	39	1	10
E5RFX4	PDZ binding kinase (Fragment) OS=Homo sapiens OX=9606 GN=PBK PE=1 SV=2	17064	0	0	-	54	2	11	0	0	-
U3KQ56	Glyoxylate and hydroxypyruvate reductase OS=Homo sapiens OX=9606 GN=GRHPR PE=1 SV=1	38671	38	1	11	54	1	11	50	1	12
P04818	Thymidylate synthase OS=Homo sapiens OX=9606 GN=TYMS PE=1 SV=3	35693	0	0	-	54	1	12	0	0	-
Q9H5V9	STING ER exit protein OS=Homo sapiens OX=9606 GN=STEEP1 PE=1 SV=1	25608	0	0	-	54	1	13	29	1	13
Q96A35	Large ribosomal subunit protein uL24m OS=Homo sapiens OX=9606 GN=MRPL24 PE=1 SV=1	24899	0	0	-	54	1	14	0	0	-
A0A1B0GVU7	Talin-2 OS=Homo sapiens OX=9606 GN=TLN2 PE=1 SV=1	164586	48	1	15	54	2	15	46	1	15
Q99735	Microsomal glutathione S-transferase 2 OS=Homo sapiens OX=9606 GN=MGST2 PE=1 SV=1	16610	0	0	-	54	1	16	54	1	16
I3L3B4	vitamin-K-epoxide reductase (warfarin-sensitive) (Fragment) OS=Homo sapiens OX=9606 PE=3 SV=1	11076	0	0	-	53	1	3	70	1	16
A0A8V8TNI3	Nicastrin OS=Homo sapiens OX=9606 GN=NCSTN PE=1 SV=1	74700	0	0	-	53	1	5	0	0	-
A0A087WUV8	Basigin (Ok blood group) OS=Homo sapiens OX=9606 GN=BSG PE=1 SV=1	20529	51	1	9	53	1	7	46	1	11
O14975	Long-chain fatty acid transport protein 2 OS=Homo sapiens OX=9606 GN=SLC27A2 PE=1 SV=2	70267	0	0	-	53	1	8	0	0	-
P55010	Eukaryotic translation initiation factor 5 OS=Homo sapiens OX=9606 GN=EIF5 PE=1 SV=2	49192	0	0	-	53	1	9	0	0	-
O00151	PDZ and LIM domain protein 1 OS=Homo sapiens OX=9606 GN=PDLIM1 PE=1 SV=4	36049	49	1	11	53	1	11	0	0	-
A0A0C4DGN4	Zymogen granule protein 16B OS=Homo sapiens OX=9606 GN=ZG16B PE=4 SV=2	18867	0	0	-	53	1	12	64	1	12
A0A0G2JNQ3	Heterogeneous nuclear ribonucleoprotein C-like 2 OS=Homo sapiens OX=9606 GN=HNRNPCL2 PE=1 SV=1	32034	95	2	10	53	1	12	66	1	11
A0A8Q3SHP9	Mitochondrial carrier 1 OS=Homo sapiens OX=9606 GN=MTCH1 PE=1 SV=1	39327	0	0	-	53	1	12	0	0	-
S4R3P5	Metabolism of cobalamin associated B OS=Homo sapiens OX=9606 GN=MMAB PE=1 SV=1	21762	52	1	15	53	1	14	51	1	14
A0A804HIB9	Ras-related protein Rab-18 OS=Homo sapiens OX=9606 GN=RAB18 PE=1 SV=1	14831	0	0	-	53	1	15	154	3	15
M0QZ52	Calmodulin 3 OS=Homo sapiens OX=9606 GN=CALM3 PE=1 SV=1	9348	0	0	-	53	1	15	0	0	-
[truncated: 2,087 more rows]
