# Supplementary material for: A TBC1D9-Rab29 axis controls homeostatic NF-κB signaling and selective IL-6 production in epithelial cells
Source: Front Cell Infect Microbiol. 2025 Nov 11;15:1688013. doi: 10.3389/fcimb.2025.1688013 (PMC12643979; doi:10.3389/fcimb.2025.1688013)
Supplement: Supplementary file 2 [file DataSheet2.xlsx]

## Sheet: gene_fpkm_diff
Data S2: Summary of Differentially Expressed Genes Identified by Transcriptome Analysis
gene_id	gene_name	chr	gene_type	exon_length_gtf	gene_length	baseMean	log2FoldChange	lfcSE	pvalue	padj	diff_flag	sig_flag
ENSG00000238009				3569	3569	1.37398	3.70156	1.13708	0.00113269	0.00160174	sig	up
ENSG00000233750	CICP27	chr1	processed_pseudogene	3812	3812	1.28936	2.64247	0.909523	0.00366851	0.00485839	sig	up
ENSG00000241860		chr1	lncRNA	6195	6195	14.3354	2.97768	0.536595	2.86959e-08	7.66118e-08	sig	up
ENSG00000241599		chr1	lncRNA	457	457	7.33567	5.99224	0.908227	4.17471e-11	1.60775e-10	sig	up
ENSG00000228463		chr1	transcribed_processed_pseudogene	3954	3954	10.5109	2.01884	0.566615	0.000366666	0.000552195	sig	up
ENSG00000225630	MTND2P28	chr1	unprocessed_pseudogene	1044	1044	1497.59	-2.47415	0.367168	1.60055e-11	6.45604e-11	sig	down
ENSG00000229344	MTCO2P12	chr1	unprocessed_pseudogene	682	682	15.0288	3.25774	0.340095	9.80875e-22	9.74584e-21	sig	up
ENSG00000240409	MTATP8P1	chr1	unprocessed_pseudogene	207	207	8.00322	4.80855	0.578584	9.49752e-17	6.44808e-16	sig	up
ENSG00000198744	MTCO3P12	chr1	unprocessed_pseudogene	547	547	23.9897	3.40903	0.422321	6.90823e-16	4.33643e-15	sig	up
ENSG00000229376	CICP3	chr1	processed_pseudogene	2455	2455	1.14326	3.65843	0.916441	6.55187e-05	0.000109481	sig	up
ENSG00000235373				4860	4860	2.78187	2.8968	0.906948	0.00140314	0.00195921	sig	up
ENSG00000223181	RNU6-1199P	chr1	snRNA	104	104	0.934146	3.39319	1.48149	0.0219991	0.0265228	sig	up
ENSG00000228327		chr1	transcribed_unprocessed_pseudogene	1317	1317	4.78847	2.85275	0.525754	5.76268e-08	1.47267e-07	sig	up
ENSG00000237491	LINC01409	chr1	lncRNA	5517	5517	44.0495	2.19835	0.211552	2.70942e-25	3.48437e-24	sig	up
ENSG00000177757	FAM87B	chr1	lncRNA	1944	1944	12.4786	2.92505	0.38354	2.4129e-14	1.31322e-13	sig	up
ENSG00000234711	TUBB8P11	chr1	unprocessed_pseudogene	1058	1058	2.47864	2.12409	0.928706	0.0221871	0.0267357	sig	up
ENSG00000272438		chr1	lncRNA	351	351	3.25133	2.85971	1.37621	0.0377128	0.0443764	sig	up
ENSG00000187961	KLHL17	chr1	protein_coding	3395	3395	127.549	-2.80922	0.226537	2.59061e-35	6.11495e-34	sig	down
ENSG00000187583	PLEKHN1	chr1	protein_coding	2833	2833	469.185	-4.7066	0.329463	2.68925e-46	1.14697e-44	sig	down
ENSG00000187642	PERM1	chr1	protein_coding	3081	3081	252.161	-3.76251	0.501026	5.93096e-14	3.09935e-13	sig	down
ENSG00000188290	HES4	chr1	protein_coding	1118	1118	191.834	-2.26459	0.54627	3.38992e-05	5.89067e-05	sig	down
ENSG00000187608	ISG15	chr1	protein_coding	711	711	283.378	3.66998	0.442658	1.1251e-16	7.58544e-16	sig	up
ENSG00000188157	AGRN	chr1	protein_coding	10756	10756	1165.99	-2.28631	0.37723	1.35457e-09	4.31303e-09	sig	down
ENSG00000237330	RNF223	chr1	protein_coding	1902	1902	45.6567	-3.99479	0.553784	5.44822e-13	2.58763e-12	sig	down
ENSG00000131591	C1orf159	chr1	protein_coding	6322	6322	179.976	-2.11929	0.316259	2.06852e-11	8.2401e-11	sig	down
ENSG00000223823	LINC01342	chr1	lncRNA	1620	1620	7.94984	6.44376	1.04503	6.99964e-10	2.31207e-09	sig	up
ENSG00000207730	MIR200B	chr1	miRNA	95	95	2.40535	-4.31079	0.609751	1.55206e-12	7.0053e-12	sig	down
ENSG00000207607	MIR200A	chr1	miRNA	90	90	6.71689	-4.22251	0.561107	5.259e-14	2.76603e-13	sig	down
ENSG00000198976	MIR429	chr1	miRNA	83	83	5.8917	-5.24025	0.521069	8.57927e-24	9.93094e-23	sig	down
ENSG00000272141		chr1	lncRNA	987	987	68.6502	-4.70447	0.498166	3.60317e-21	3.42228e-20	sig	down
ENSG00000186891	TNFRSF18	chr1	protein_coding	1370	1370	208.805	-4.9157	0.393239	7.41327e-36	1.8082e-34	sig	down
ENSG00000184163	C1QTNF12	chr1	protein_coding	1794	1794	54.1842	-4.79144	0.323018	8.91636e-50	4.46439e-48	sig	down
ENSG00000230415	LINC01786	chr1	lncRNA	513	513	7.10675	-2.1087	0.51483	4.20514e-05	7.22065e-05	sig	down
ENSG00000131584	ACAP3	chr1	protein_coding	8809	8809	2062.39	-4.69867	0.197463	3.74706e-125	4.28626e-122	sig	down
ENSG00000169972	PUSL1	chr1	protein_coding	2489	2489	93.7476	-2.51128	0.143804	2.73283e-68	3.22531e-66	sig	down
ENSG00000240731		chr1	lncRNA	386	386	37.154	-2.90589	0.205919	3.21198e-45	1.28976e-43	sig	down
ENSG00000224051	CPTP	chr1	protein_coding	2556	2556	302.319	-3.68786	0.135189	7.45948e-164	2.21855e-160	sig	down
ENSG00000107404	DVL1	chr1	protein_coding	3486	3486	795.974	-3.38951	0.298397	6.68717e-30	1.15096e-28	sig	down
ENSG00000162576	MXRA8	chr1	protein_coding	3371	3371	511.732	-3.47321	0.286199	6.83616e-34	1.47473e-32	sig	down
ENSG00000235098	ANKRD65	chr1	protein_coding	2644	2644	49.2404	-2.36404	0.401996	4.08387e-09	1.22029e-08	sig	down
ENSG00000205116	TMEM88B	chr1	protein_coding	492	492	5.30587	-2.1692	0.592404	0.000250559	0.000385791	sig	down
ENSG00000179403	VWA1	chr1	protein_coding	5065	5065	337.197	-2.16018	0.22992	5.70306e-21	5.34058e-20	sig	down
ENSG00000160072	ATAD3B	chr1	protein_coding	7748	7748	299.913	-2.39201	0.143218	1.27055e-62	1.1639e-60	sig	down
ENSG00000205090	TMEM240	chr1	protein_coding	752	752	6.92259	-3.04155	0.420036	4.4483e-13	2.1295e-12	sig	down
ENSG00000228594	FNDC10	chr1	protein_coding	2085	2085	106.138	-4.07929	0.375675	1.81587e-27	2.6727e-26	sig	down
ENSG00000272106		chr1	lncRNA	2038	2038	93.2706	-2.5326	0.239052	3.16578e-26	4.32961e-25	sig	down
ENSG00000197530	MIB2	chr1	protein_coding	8767	8767	804.979	-3.37341	0.17186	8.77538e-86	2.35836e-83	sig	down
ENSG00000189409	MMP23B	chr1	protein_coding	2273	2273	6.67371	-2.51358	0.562321	7.82192e-06	1.4901e-05	sig	down
ENSG00000189339	SLC35E2B	chr1	protein_coding	7790	7790	421.708	-2.30271	0.199203	6.59763e-31	1.20136e-29	sig	down
ENSG00000008130	NADK	chr1	protein_coding	5637	5637	1825.11	2.14206	0.354208	1.47133e-09	4.66286e-09	sig	up
ENSG00000231050	GNB1-DT	chr1	lncRNA	906	906	8.32975	2.09879	0.487754	1.6852e-05	3.05673e-05	sig	up
ENSG00000142609	CFAP74	chr1	protein_coding	10416	10416	56.2276	3.54667	0.711196	6.13535e-07	1.36732e-06	sig	up
ENSG00000233542		chr1	lncRNA	1954	1954	11.4962	2.72634	0.756282	0.000312241	0.000475109	sig	up
ENSG00000226969	PRKCZ-DT	chr1	lncRNA	538	538	3.7236	4.75389	1.14612	3.35689e-05	5.83691e-05	sig	up
ENSG00000271806		chr1	lncRNA	4196	4196	12.7076	2.72493	0.614922	9.36515e-06	1.76383e-05	sig	up
ENSG00000234396		chr1	lncRNA	326	326	3.20416	-2.15957	0.641334	0.000759052	0.00109716	sig	down
ENSG00000272161		chr1	lncRNA	493	493	2.85686	2.55988	1.19042	0.0315232	0.0373563	sig	up
ENSG00000149527	PLCH2	chr1	protein_coding	10781	10781	1428.5	-5.44484	0.414039	1.68982e-39	5.1353e-38	sig	down
ENSG00000229393		chr1	lncRNA	514	514	15.1314	-3.4266	0.580736	3.62534e-09	1.09191e-08	sig	down
ENSG00000197921	HES5	chr1	protein_coding	1306	1306	23.0771	-3.55487	0.454893	5.50799e-15	3.18747e-14	sig	down
ENSG00000238164	TNFRSF14-AS1	chr1	lncRNA	6137	6137	70.2104	2.05632	0.380283	6.39666e-08	1.62399e-07	sig	up
ENSG00000225931		chr1	TEC	1297	1297	16.6146	4.14176	0.604809	7.48695e-12	3.13799e-11	sig	up
ENSG00000228037		chr1	lncRNA	626	626	9.95934	3.20482	0.515249	4.97346e-10	1.67277e-09	sig	up
ENSG00000142606	MMEL1	chr1	protein_coding	3896	3896	24.3665	3.51673	0.567194	5.63836e-10	1.88475e-09	sig	up
ENSG00000215912	TTC34	chr1	protein_coding	5900	5900	40.0011	3.18034	0.519416	9.18759e-10	2.99006e-09	sig	up
ENSG00000233234		chr1	lncRNA	607	607	2.41035	4.85697	1.50745	0.00127307	0.00178867	sig	up
ENSG00000169717	ACTRT2	chr1	protein_coding	1420	1420	6.01438	6.22785	1.50303	3.41993e-05	5.93982e-05	sig	up
ENSG00000142611	PRDM16	chr1	protein_coding	9770	9770	55.5552	2.31984	0.420683	3.49855e-08	9.21952e-08	sig	up
ENSG00000226286		chr1	lncRNA	469	469	1.51613	4.05222	1.21225	0.000829613	0.00119312	sig	up
ENSG00000272235		chr1	lncRNA	3461	3461	18.1029	7.28755	0.86446	3.45158e-17	2.42682e-16	sig	up
ENSG00000130762	ARHGEF16	chr1	protein_coding	5563	5563	87.9045	-2.22741	0.464382	1.61452e-06	3.39381e-06	sig	down
ENSG00000162591	MEGF6	chr1	protein_coding	7039	7039	1675.42	-5.4982	0.368621	2.60924e-50	1.3457e-48	sig	down
ENSG00000078900	TP73	chr1	protein_coding	6763	6763	183.706	-2.35785	0.561455	2.67453e-05	4.71717e-05	sig	down
ENSG00000227589	TP73-AS3	chr1	lncRNA	754	754	3.93326	5.42346	1.10141	8.47373e-07	1.85345e-06	sig	up
ENSG00000235131	TP73-AS2	chr1	lncRNA	351	351	4.39578	3.08658	0.996924	0.00196079	0.00268757	sig	up
ENSG00000162592	CCDC27	chr1	protein_coding	2318	2318	14.6875	6.31294	1.0688	3.49295e-09	1.05481e-08	sig	up
ENSG00000130764	LRRC47	chr1	protein_coding	2854	2854	484.56	-2.15781	0.197701	9.82577e-28	1.47443e-26	sig	down
ENSG00000236423	LINC01134	chr1	lncRNA	4064	4064	7.85065	5.52151	0.939586	4.18944e-09	1.24983e-08	sig	up
ENSG00000233304	LINC01346	chr1	lncRNA	3571	3571	26.1102	7.06763	1.18649	2.57285e-09	7.9055e-09	sig	up
ENSG00000226374	LINC01345	chr1	lncRNA	937	937	5.76739	5.99286	1.41213	2.19723e-05	3.92296e-05	sig	up
ENSG00000235054	LINC01777	chr1	lncRNA	2077	2077	21.4702	8.07417	1.18807	1.07552e-11	4.41978e-11	sig	up
ENSG00000227169		chr1	lncRNA	356	356	1.39115	4.13939	1.72175	0.0162092	0.0198366	sig	up
ENSG00000232596	LINC01646	chr1	lncRNA	682	682	7.55674	6.56353	1.49565	1.14173e-05	2.12194e-05	sig	up
ENSG00000196581	AJAP1	chr1	protein_coding	12405	12405	102.428	3.23355	0.539518	2.05492e-09	6.39916e-09	sig	up
ENSG00000231510	LINC02782	chr1	lncRNA	449	449	2.28326	4.82377	1.55414	0.00191039	0.00262154	sig	up
ENSG00000260972		chr1	lncRNA	1697	1697	12.5607	6.95238	1.11124	3.93923e-10	1.3414e-09	sig	up
ENSG00000236948				363	363	1.59676	4.25323	1.77143	0.0163493	0.019996	sig	up
ENSG00000069424	KCNAB2	chr1	protein_coding	9253	9253	1263.11	2.19595	0.383375	1.01653e-08	2.88428e-08	sig	up
ENSG00000116254	CHD5	chr1	protein_coding	9890	9890	52.7181	3.43542	0.541077	2.16403e-10	7.62633e-10	sig	up
ENSG00000225077	ICMT-DT	chr1	lncRNA	1685	1685	15.6688	5.18693	0.785293	3.97295e-11	1.53389e-10	sig	up
ENSG00000158292	GPR153	chr1	protein_coding	4082	4082	316.427	-3.82237	0.288332	4.11694e-40	1.2916e-38	sig	down
ENSG00000097021	ACOT7	chr1	protein_coding	4892	4892	191.962	-2.18358	0.267437	3.21842e-16	2.08117e-15	sig	down
ENSG00000069812	HES2	chr1	protein_coding	5407	5407	418.705	-3.95228	0.576934	7.36015e-12	3.08746e-11	sig	down
ENSG00000187017	ESPN	chr1	protein_coding	4109	4109	664.335	-5.63551	0.559551	7.38555e-24	8.58703e-23	sig	down
ENSG00000231868		chr1	lncRNA	351	351	18.4021	-5.79815	0.458163	1.04679e-36	2.69005e-35	sig	down
ENSG00000215788	TNFRSF25	chr1	protein_coding	3918	3918	813.525	-4.62604	0.351892	1.7896e-39	5.42007e-38	sig	down
ENSG00000171680	PLEKHG5	chr1	protein_coding	6954	6954	2255.84	-5.26882	0.298032	6.11579e-70	7.70728e-68	sig	down
ENSG00000173662	TAS1R1	chr1	protein_coding	2892	2892	23.7859	2.79502	0.520136	7.71706e-08	1.94055e-07	sig	up
ENSG00000228750	LINC01672	chr1	lncRNA	2065	2065	15.5481	6.70778	1.06203	2.68466e-10	9.34154e-10	sig	up
ENSG00000227950		chr1	processed_pseudogene	286	286	4.49776	5.65057	0.734227	1.4046e-14	7.82235e-14	sig	up
ENSG00000237365	CAMTA1-AS3	chr1	lncRNA	349	349	1.65904	4.32847	1.4129	0.00218741	0.00298014	sig	up
ENSG00000237402	CAMTA1-IT1	chr1	lncRNA	365	365	5.00787	4.26117	0.824815	2.38884e-07	5.62676e-07	sig	up
ENSG00000237728	CAMTA1-AS2	chr1	lncRNA	743	743	4.88754	5.73307	1.09008	1.44611e-07	3.50486e-07	sig	up
ENSG00000225126	CAMTA1-AS1	chr1	lncRNA	361	361	2.68051	4.63196	1.23561	0.000177734	0.000279468	sig	up
ENSG00000270171		chr1	lncRNA	1721	1721	25.3294	4.22418	0.857885	8.48164e-07	1.85482e-06	sig	up
ENSG00000049246	PER3	chr1	protein_coding	8059	8059	572.315	-2.27511	0.240106	2.65642e-21	2.55626e-20	sig	down
ENSG00000049247	UTS2	chr1	protein_coding	1783	1783	5.23889	3.15911	0.954816	0.000937618	0.00133999	sig	up
ENSG00000049249	TNFRSF9	chr1	protein_coding	2284	2284	38.4485	5.06774	0.510581	3.22668e-23	3.57016e-22	sig	up
ENSG00000270330		chr1	processed_pseudogene	355	355	4.8732	5.20715	1.22434	2.10895e-05	3.77304e-05	sig	up
ENSG00000238290	ERRFI1-DT	chr1	lncRNA	2044	2044	13.7919	5.71924	0.768074	9.60666e-14	4.92216e-13	sig	up
ENSG00000232848	RPL7AP18	chr1	processed_pseudogene	800	800	11.0596	4.82158	0.923858	1.79929e-07	4.31003e-07	sig	up
ENSG00000229305		chr1	processed_pseudogene	1075	1075	5.72635	6.15726	1.4653	2.64522e-05	4.66879e-05	sig	up
ENSG00000200975	RNU1-7P	chr1	snRNA	164	164	13.6843	7.38431	0.870927	2.27757e-17	1.62364e-16	sig	up
ENSG00000227634	LINC01714	chr1	lncRNA	497	497	5.67794	5.95444	1.17647	4.16498e-07	9.49939e-07	sig	up
ENSG00000233645		chr1	lncRNA	477	477	5.28526	6.03951	1.19177	4.02684e-07	9.20504e-07	sig	up
ENSG00000232912	RERE-AS1	chr1	lncRNA	702	702	20.688	4.02486	0.397653	4.43372e-24	5.21892e-23	sig	up
ENSG00000221083		chr1	snoRNA	125	125	1.50778	3.35126	0.830632	5.4696e-05	9.24875e-05	sig	up
ENSG00000270282		chr1	processed_pseudogene	369	369	3.52244	4.91585	0.889747	3.29491e-08	8.71274e-08	sig	up
ENSG00000234619	RPL7P11	chr1	processed_pseudogene	658	658	7.63288	4.16631	0.635903	5.68457e-11	2.14915e-10	sig	up
ENSG00000224315	RPL7P7	chr1	processed_pseudogene	703	703	11.4245	5.1915	0.550115	3.83111e-21	3.63568e-20	sig	up
ENSG00000222511	Y_RNA	chr1	misc_RNA	99	99	1.37886	3.45007	0.857982	5.7916e-05	9.75736e-05	sig	up
ENSG00000226545		chr1	unprocessed_pseudogene	415	415	5.62837	2.99544	0.650998	4.19863e-06	8.31598e-06	sig	up
ENSG00000228423		chr1	lncRNA	353	353	6.30438	3.44129	0.470379	2.55463e-13	1.25349e-12	sig	up
ENSG00000229716	RPL23AP19	chr1	processed_pseudogene	369	369	2.80298	4.5748	1.14879	6.8256e-05	0.000113714	sig	up
ENSG00000236269				744	744	90.9648	5.86696	0.547011	7.72707e-27	1.09748e-25	sig	up
ENSG00000201725	RNU6-304P	chr1	snRNA	107	107	1.64218	3.25724	0.979119	0.000878798	0.00126024	sig	up
ENSG00000238249	HMGN2P17	chr1	processed_pseudogene	743	743	4.04807	4.65568	1.20156	0.000106758	0.000173152	sig	up
ENSG00000232208		chr1	transcribed_processed_pseudogene	352	352	1.9839	4.63194	1.52517	0.00238946	0.00324057	sig	up
ENSG00000232663		chr1	processed_pseudogene	163	163	2.3097	4.48034	1.38847	0.00125176	0.00176073	sig	up
ENSG00000131686	CA6	chr1	protein_coding	2662	2662	123.864	-2.57969	0.605363	2.0316e-05	3.64385e-05	sig	down
ENSG00000265141	RN7SL451P	chr1	misc_RNA	297	297	11.8036	4.89374	0.794947	7.45813e-10	2.45606e-09	sig	up
ENSG00000197241	SLC2A7	chr1	protein_coding	1539	1539	6.92463	6.2627	1.24083	4.48395e-07	1.01821e-06	sig	up
ENSG00000142583	SLC2A5	chr1	protein_coding	6854	6854	275.658	2.72013	0.356084	2.18916e-14	1.19538e-13	sig	up
ENSG00000180758	GPR157	chr1	protein_coding	5372	5372	721.967	-2.39602	0.283589	2.93944e-17	2.07688e-16	sig	down
ENSG00000207865				110	110	3.37445	2.92016	0.71437	4.35585e-05	7.46249e-05	sig	up
ENSG00000228526	MIR34AHG	chr1	lncRNA	450	450	3.63395	5.34529	0.728223	2.13292e-13	1.05387e-12	sig	up
ENSG00000235263		chr1	lncRNA	708	708	9.13817	5.92069	1.26464	2.84477e-06	5.77288e-06	sig	up
ENSG00000231181		chr1	processed_pseudogene	559	559	5.4307	2.98752	0.536925	2.63455e-08	7.06581e-08	sig	up
ENSG00000171608	PIK3CD	chr1	protein_coding	6593	6593	789.84	2.99641	0.33064	1.27569e-19	1.08382e-18	sig	up
ENSG00000179840	PIK3CD-AS1	chr1	lncRNA	1823	1823	52.7753	7.91966	0.629284	2.54702e-36	6.39796e-35	sig	up
ENSG00000233268		chr1	processed_pseudogene	421	421	7.67214	6.2232	0.697813	4.74107e-19	3.84491e-18	sig	up
ENSG00000231789	PIK3CD-AS2	chr1	lncRNA	939	939	19.479	3.31806	0.400116	1.10657e-16	7.46957e-16	sig	up
ENSG00000171603	CLSTN1	chr1	protein_coding	5559	5559	2653.48	-3.0743	0.211011	4.39734e-48	2.05203e-46	sig	down
ENSG00000271264	MZT1P1	chr1	processed_pseudogene	246	246	1.78253	3.91319	0.948706	3.71106e-05	6.41449e-05	sig	up
ENSG00000178585	CTNNBIP1	chr1	protein_coding	3343	3343	3173.03	-5.60782	0.182744	8.57249e-207	9.56089e-203	sig	down
ENSG00000228150		chr1	lncRNA	440	440	4.99129	2.06338	0.576841	0.000347518	0.000525238	sig	up
ENSG00000202415	RN7SKP269	chr1	misc_RNA	319	319	22.2055	5.73037	0.587772	1.85706e-22	1.95164e-21	sig	up
ENSG00000265521	MIR5697	chr1	miRNA	78	78	1.65192	4.36	0.950024	4.44611e-06	8.77149e-06	sig	up
ENSG00000225786				237	237	3.26732	5.33787	1.29471	3.74264e-05	6.46681e-05	sig	up
ENSG00000224340	RPL21P21	chr1	processed_pseudogene	337	337	1.45605	2.40035	0.801871	0.00275852	0.00371287	sig	up
ENSG00000233623	PGAM1P11	chr1	processed_pseudogene	680	680	7.88424	3.32378	0.50907	6.61554e-11	2.48303e-10	sig	up
ENSG00000199562	RNU6-37P	chr1	snRNA	107	107	7.33071	3.75266	0.529234	1.33407e-12	6.06683e-12	sig	up
ENSG00000142657	PGD	chr1	protein_coding	3171	3171	2861.3	2.54267	0.319629	1.79021e-15	1.08556e-14	sig	up
ENSG00000243267	RN7SL614P	chr1	misc_RNA	278	278	4.01609	4.1993	0.912376	4.17253e-06	8.26796e-06	sig	up
ENSG00000130940	CASZ1	chr1	protein_coding	11336	11336	862.221	-3.24004	0.322311	8.95544e-24	1.03395e-22	sig	down
ENSG00000225158	HSPE1P24	chr1	processed_pseudogene	238	238	2.84625	5.13486	1.3493	0.000141483	0.000225536	sig	up
ENSG00000175262	C1orf127	chr1	protein_coding	3573	3573	20.9793	4.30991	0.638898	1.52121e-11	6.15271e-11	sig	up
ENSG00000271895				870	870	96.0362	-2.1673	0.173472	8.08395e-36	1.96428e-34	sig	down
ENSG00000230337	EXOSC10-AS1	chr1	lncRNA	536	536	6.8381	3.43819	0.783529	1.14351e-05	2.12507e-05	sig	up
ENSG00000225602	MTOR-AS1	chr1	lncRNA	763	763	7.15523	4.57391	0.674372	1.18133e-11	4.83546e-11	sig	up
ENSG00000253086	RNU6-537P	chr1	snRNA	103	103	7.40116	6.53674	0.73899	9.11176e-19	7.23814e-18	sig	up
ENSG00000238173	RPL39P6	chr1	processed_pseudogene	150	150	6.10055	4.97706	0.850765	4.91295e-09	1.4515e-08	sig	up
ENSG00000238199	UBE2V2P3	chr1	processed_pseudogene	437	437	3.61777	3.97054	0.744249	9.55654e-08	2.37341e-07	sig	up
ENSG00000224338	MTCYBP45	chr1	processed_pseudogene	565	565	1.88539	4.55721	1.74681	0.00908412	0.0114396	sig	up
ENSG00000204624	DISP3	chr1	protein_coding	6146	6146	28.9449	7.2104	0.83679	6.88892e-18	5.11277e-17	sig	up
ENSG00000235643	LINC01647	chr1	lncRNA	1285	1285	8.00646	6.63417	1.23657	8.09587e-08	2.03043e-07	sig	up
ENSG00000116661	FBXO2	chr1	protein_coding	2333	2333	101.943	-3.29162	0.430142	1.97249e-14	1.08224e-13	sig	down
ENSG00000132879	FBXO44	chr1	protein_coding	3527	3527	282.488	-2.80705	0.238764	6.53076e-32	1.2569e-30	sig	down
ENSG00000162490	DRAXIN	chr1	protein_coding	7346	7346	65.8801	4.74472	0.500983	2.77637e-21	2.66593e-20	sig	up
ENSG00000215910	C1orf167	chr1	protein_coding	6505	6505	16.8378	6.56499	0.927613	1.46997e-12	6.65025e-12	sig	up
ENSG00000177553	C1orf167-AS1	chr1	lncRNA	1868	1868	2.24901	4.75141	1.17564	5.31017e-05	8.9986e-05	sig	up
ENSG00000175206	NPPA	chr1	protein_coding	1120	1120	9.49692	3.14525	0.412899	2.58685e-14	1.40268e-13	sig	up
ENSG00000120937	NPPB	chr1	protein_coding	694	694	1.56644	4.1016	1.22526	0.000815323	0.00117386	sig	up
ENSG00000224904	SBF1P2	chr1	processed_pseudogene	2637	2637	7.63807	5.87473	0.916251	1.43899e-10	5.17922e-10	sig	up
ENSG00000199347	RNU5E-1	chr1	snRNA	120	120	319.652	11.9711	0.770157	1.7558e-54	1.13522e-52	sig	up
ENSG00000201801	RNU5E-4P	chr1	snRNA	120	120	7.73418	6.05291	0.817765	1.34384e-13	6.77874e-13	sig	up
ENSG00000202461	Y_RNA	chr1	misc_RNA	113	113	1.1159	2.31736	0.963741	0.0161925	0.0198179	sig	up
ENSG00000243539	RN7SL649P	chr1	misc_RNA	273	273	2.36111	4.82954	1.09937	1.11785e-05	2.08118e-05	sig	up
ENSG00000120949	TNFRSF8	chr1	protein_coding	3738	3738	120.474	3.83164	0.395466	3.36113e-22	3.46137e-21	sig	up
ENSG00000201135	RNU6-777P	chr1	snRNA	104	104	3.60981	5.49313	1.41983	0.00010935	0.000177123	sig	up
ENSG00000227875	RPL23AP89	chr1	processed_pseudogene	255	255	1.85207	4.34621	1.35075	0.00129254	0.00181386	sig	up
ENSG00000028137	TNFRSF1B	chr1	protein_coding	3766	3766	3983.65	4.81043	0.44605	4.07364e-27	5.88134e-26	sig	up
ENSG00000263676	MIR4632	chr1	miRNA	61	61	3.97048	4.92208	1.07565	4.74187e-06	9.32447e-06	sig	up
ENSG00000239149	SNORA59A	chr1	snoRNA	152	152	1.33476	-2.10911	0.812768	0.00945995	0.0118871	sig	down
ENSG00000229484	LINC02766	chr1	lncRNA	438	438	4.14319	2.17448	0.587742	0.000215845	0.000335714	sig	up
ENSG00000272482				345	345	4.34507	2.40301	0.662137	0.000284325	0.000434766	sig	up
ENSG00000204518	AADACL4	chr1	protein_coding	1575	1575	16.3988	3.88142	1.08295	0.00033822	0.000512001	sig	up
ENSG00000188984	AADACL3	chr1	protein_coding	4049	4049	273.27	-2.29544	0.912395	0.0118749	0.0147587	sig	down
ENSG00000157330	CFAP107	chr1	protein_coding	4333	4333	28.4672	2.47515	0.940832	0.00851827	0.0107605	sig	up
ENSG00000116726	PRAMEF12	chr1	protein_coding	1786	1786	13.312	6.6556	1.1335	4.31309e-09	1.2838e-08	sig	up
ENSG00000116721	PRAMEF1	chr1	protein_coding	2439	2439	8.53981	6.73784	1.32924	4.00029e-07	9.14809e-07	sig	up
ENSG00000204513				1839	1839	5.51738	5.93384	1.39882	2.21497e-05	3.95241e-05	sig	up
ENSG00000231103	PRAMEF30P	chr1	unprocessed_pseudogene	1417	1417	5.6313	6.12925	1.1895	2.56635e-07	6.01976e-07	sig	up
ENSG00000179172	HNRNPCL1	chr1	protein_coding	1108	1108	8.68643	6.02746	1.07623	2.13699e-08	5.80782e-08	sig	up
ENSG00000120952	PRAMEF2	chr1	protein_coding	1642	1642	9.80022	6.9381	1.34028	2.25942e-07	5.34053e-07	sig	up
ENSG00000243073	PRAMEF4	chr1	protein_coding	1828	1828	1.44827	4.01058	1.74002	0.0211719	0.0255676	sig	up
ENSG00000207434	RNU6-1072P	chr1	snRNA	107	107	2.76136	4.94632	1.31325	0.000165577	0.000261459	sig	up
ENSG00000232423	PRAMEF6	chr1	protein_coding	3838	3838	2.13008	4.69135	1.93897	0.0155417	0.0190611	sig	up
ENSG00000179412	HNRNPCL4	chr1	protein_coding	1156	1156	13.114	7.35833	1.25902	5.08084e-09	1.49902e-08	sig	up
ENSG00000229571	PRAMEF25	chr1	protein_coding	1476	1476	1.70825	4.34836	1.76763	0.0138939	0.0171377	sig	up
ENSG00000162494	LRRC38	chr1	protein_coding	2209	2209	15.9551	3.38791	0.767987	1.027e-05	1.92288e-05	sig	up
ENSG00000162493	PDPN	chr1	protein_coding	3707	3707	522.39	2.18603	0.291496	6.41408e-14	3.34243e-13	sig	up
ENSG00000231606		chr1	lncRNA	282	282	2.81718	4.24857	1.05711	5.84365e-05	9.83836e-05	sig	up
ENSG00000234593	KAZN-AS1	chr1	lncRNA	579	579	4.97174	4.39728	0.707234	5.04895e-10	1.69662e-09	sig	up
ENSG00000235829	TBCAP2	chr1	processed_pseudogene	326	326	3.88941	5.18969	0.808423	1.36702e-10	4.9313e-10	sig	up
ENSG00000204464	TMEM51-AS2	chr1	lncRNA	559	559	21.035	5.19129	0.461698	2.4816e-29	4.13711e-28	sig	up
ENSG00000215720	MFFP1	chr1	processed_pseudogene	710	710	11.3217	6.43496	0.75515	1.57581e-17	1.13846e-16	sig	up
ENSG00000142621	FHAD1	chr1	protein_coding	12805	12805	190.103	7.09504	0.526234	1.97849e-41	6.6215e-40	sig	up
ENSG00000233485	FHAD1-AS1	chr1	lncRNA	3105	3105	4.45843	5.78333	1.24908	3.65512e-06	7.30174e-06	sig	up
ENSG00000236045		chr1	lncRNA	727	727	1.94537	3.06101	1.07425	0.00437964	0.00574576	sig	up
ENSG00000228140	EFHD2-AS1	chr1	lncRNA	5178	5178	40.9088	5.58465	0.601958	1.73526e-20	1.56391e-19	sig	up
ENSG00000162438	CTRC	chr1	protein_coding	3486	3486	33.6943	3.81445	0.542918	2.12802e-12	9.46231e-12	sig	up
ENSG00000142615	CELA2A	chr1	protein_coding	1519	1519	3.5868	4.92943	0.852774	7.44946e-09	2.15341e-08	sig	up
ENSG00000215704	CELA2B	chr1	protein_coding	1457	1457	11.6603	4.88824	0.683785	8.75408e-13	4.05837e-12	sig	up
ENSG00000251866	SCARNA21B	chr1	scaRNA	140	140	2.93031	5.05488	1.00136	4.46423e-07	1.01399e-06	sig	up
ENSG00000272510		chr1	lncRNA	346	346	1.52188	2.83193	0.785864	0.000313849	0.000477359	sig	up
ENSG00000116771	AGMAT	chr1	protein_coding	2500	2500	28.3805	3.68739	0.379947	2.87093e-22	2.97164e-21	sig	up
ENSG00000237301		chr1	lncRNA	2845	2845	14.2851	4.3288	0.690826	3.70162e-10	1.26522e-09	sig	up
ENSG00000271742		chr1	lncRNA	256	256	9.08285	5.62631	0.958108	4.29744e-09	1.27931e-08	sig	up
ENSG00000224459	SLC25A34-AS1	chr1	lncRNA	639	639	1.10296	3.84239	1.40605	0.00628072	0.00807203	sig	up
ENSG00000162460	TMEM82	chr1	protein_coding	1520	1520	3.83232	5.2288	0.958767	4.93399e-08	1.27249e-07	sig	up
ENSG00000224321	RPL12P14	chr1	processed_pseudogene	490	490	8.4016	4.85305	0.968191	5.3731e-07	1.20758e-06	sig	up
ENSG00000238818				101	101	2.133	4.29739	0.815617	1.37259e-07	3.33574e-07	sig	up
ENSG00000270620		chr1	unprocessed_pseudogene	211	211	5.23496	5.86668	0.63088	1.41509e-20	1.28522e-19	sig	up
ENSG00000234607		chr1	processed_pseudogene	563	563	10.1331	6.07354	0.599682	4.15304e-24	4.89757e-23	sig	up
ENSG00000224966	TBC1D3P6	chr1	unprocessed_pseudogene	962	962	5.02887	5.96772	1.46098	4.41276e-05	7.55274e-05	sig	up
ENSG00000183888	SRARP	chr1	protein_coding	3039	3039	15.8747	7.63401	1.17313	7.64664e-11	2.84632e-10	sig	up
ENSG00000173641	HSPB7	chr1	protein_coding	3910	3910	318.267	2.32595	0.65316	0.00036935	0.000555919	sig	up
ENSG00000186510	CLCNKA	chr1	protein_coding	3476	3476	25.8923	3.5423	0.791913	7.70989e-06	1.46995e-05	sig	up
ENSG00000184908	CLCNKB	chr1	protein_coding	2898	2898	14.2027	3.85932	0.808143	1.79228e-06	3.74331e-06	sig	up
ENSG00000142627	EPHA2	chr1	protein_coding	4159	4159	366.318	-2.98263	0.226174	1.03814e-39	3.19623e-38	sig	down
ENSG00000224621				544	544	11.5341	2.2978	0.771839	0.00291034	0.00390637	sig	up
ENSG00000142632	ARHGEF19	chr1	protein_coding	3745	3745	385.271	-3.37364	0.304216	1.40885e-28	2.22632e-27	sig	down
ENSG00000226457	RPL22P3	chr1	processed_pseudogene	381	381	6.72762	3.12994	0.458967	9.13305e-12	3.78243e-11	sig	up
ENSG00000187144	SPATA21	chr1	protein_coding	4506	4506	38.9811	4.85522	0.514699	3.98041e-21	3.77095e-20	sig	up
ENSG00000206652	RNU1-1	chr1	snRNA	164	164	16.336	7.35845	0.755756	2.10603e-22	2.20498e-21	sig	up
ENSG00000261135				1110	1110	4.88408	2.06878	0.835811	0.0133171	0.0164585	sig	up
ENSG00000224174		chr1	lncRNA	327	327	3.90354	5.41468	1.36288	7.09864e-05	0.000117972	sig	up
ENSG00000233421	LINC01783	chr1	lncRNA	1563	1563	3.15379	3.9264	0.938131	2.84736e-05	5.004e-05	sig	up
ENSG00000225710	PDE4DIPP8	chr1	unprocessed_pseudogene	882	882	1.43976	4.18933	1.71205	0.0144064	0.0177325	sig	up
ENSG00000271732		chr1	lncRNA	339	339	5.67322	3.14712	0.646387	1.12287e-06	2.41181e-06	sig	up
ENSG00000058453	CROCC	chr1	protein_coding	8871	8871	578.092	-3.13651	0.205915	2.16675e-52	1.24245e-50	sig	down
ENSG00000230239	PDE4DIPP9	chr1	unprocessed_pseudogene	882	882	5.09767	4.56334	1.07589	2.22077e-05	3.96197e-05	sig	up
ENSG00000228549	LINC03126	chr1	lncRNA	2963	2963	19.4787	4.45592	0.616141	4.75994e-13	2.27234e-12	sig	up
ENSG00000207005	RNU1-2	chr1	snRNA	164	164	1.29195	4.14554	0.906543	4.81003e-06	9.44809e-06	sig	up
ENSG00000272426		chr1	lncRNA	438	438	4.36439	2.89899	0.597415	1.21879e-06	2.60343e-06	sig	up
ENSG00000117115	PADI2	chr1	protein_coding	6002	6002	798.487	3.80097	0.401456	2.8534e-21	2.73695e-20	sig	up
ENSG00000204362	LINC02783	chr1	lncRNA	4676	4676	37.3229	3.77748	0.751803	5.04599e-07	1.13865e-06	sig	up
ENSG00000142623	PADI1	chr1	protein_coding	5061	5061	189.674	-2.24673	0.688675	0.00110477	0.00156399	sig	down
ENSG00000159339	PADI4	chr1	protein_coding	2971	2971	733.964	7.26366	0.665858	1.04709e-27	1.56702e-26	sig	up
ENSG00000269468				339	339	3.154	4.52712	0.876881	2.43352e-07	5.7253e-07	sig	up
ENSG00000256049				2397	2397	17.6101	7.26629	1.00493	4.80709e-13	2.29363e-12	sig	up
ENSG00000179051	RCC2	chr1	protein_coding	4126	4126	1161.88	-2.1347	0.249963	1.34117e-17	9.73357e-17	sig	down
ENSG00000074964	ARHGEF10L	chr1	protein_coding	7847	7847	1053.41	-2.00337	0.213495	6.37037e-21	5.9368e-20	sig	down
ENSG00000236648	LINC02810	chr1	lncRNA	610	610	3.3974	2.91016	1.14403	0.0109657	0.0136775	sig	up
ENSG00000117148	ACTL8	chr1	protein_coding	1861	1861	12.4167	4.48719	1.00057	7.30465e-06	1.39745e-05	sig	up
ENSG00000261781	LINC01654	chr1	lncRNA	2471	2471	15.4037	7.59176	1.1594	5.83e-11	2.20059e-10	sig	up
ENSG00000117154	IGSF21	chr1	protein_coding	3085	3085	39.3928	2.45399	0.572735	1.82995e-05	3.30129e-05	sig	up
ENSG00000230035	IGSF21-AS1	chr1	lncRNA	430	430	2.28072	4.79397	1.42578	0.000772825	0.00111613	sig	up
ENSG00000225387		chr1	lncRNA	491	491	7.14636	6.4824	1.62158	6.3993e-05	0.0001071	sig	up
ENSG00000179023	KLHDC7A	chr1	protein_coding	5055	5055	23.5072	3.5363	0.863309	4.19966e-05	7.21179e-05	sig	up
ENSG00000225478		chr1	processed_pseudogene	223	223	4.95667	5.91058	1.79142	0.000968955	0.00138225	sig	up
ENSG00000009709	PAX7	chr1	protein_coding	6313	6313	45.5164	7.02313	0.831936	3.12205e-17	2.20068e-16	sig	up
ENSG00000179002	TAS1R2	chr1	protein_coding	2542	2542	8.87145	3.42547	1.04444	0.00103906	0.00147588	sig	up
ENSG00000255275				4369	4369	8.56474	4.37158	0.755654	7.24421e-09	2.09802e-08	sig	up
ENSG00000159423	ALDH4A1	chr1	protein_coding	3687	3687	175.549	-3.1352	0.341073	3.84982e-20	3.38087e-19	sig	down
ENSG00000169991	IFFO2	chr1	protein_coding	6188	6188	4526.2	-6.00017	0.211847	1.7954e-176	8.00962e-173	sig	down
ENSG00000127481	UBR4	chr1	protein_coding	24695	24695	7018.55	2.28025	0.281549	5.54326e-16	3.50923e-15	sig	up
ENSG00000266098				100	100	2.02763	2.31967	0.974415	0.0172857	0.0210858	sig	up
ENSG00000230424	EMC1-AS1	chr1	lncRNA	507	507	4.41701	3.63219	0.668259	5.47037e-08	1.40223e-07	sig	up
ENSG00000053371	AKR7A2	chr1	protein_coding	1781	1781	239.763	-2.0128	0.174581	9.3907e-31	1.69405e-29	sig	down
ENSG00000200403	RNU6-1099P	chr1	snRNA	107	107	107.161	7.86323	0.760848	4.90305e-25	6.15808e-24	sig	up
ENSG00000265192				256	256	3.00071	3.77346	0.856705	1.0597e-05	1.9807e-05	sig	up
ENSG00000240490	RN7SL277P	chr1	misc_RNA	286	286	21.0665	7.02073	0.675558	2.68287e-25	3.45341e-24	sig	up
ENSG00000235185	MICOS10-DT	chr1	lncRNA	207	207	2.33964	4.65571	1.27088	0.000248912	0.000383442	sig	up
ENSG00000158747	NBL1	chr1	protein_coding	3461	3461	475.69	-4.70013	0.244229	1.56192e-82	3.44953e-80	sig	down
ENSG00000158748	HTR6	chr1	protein_coding	1984	1984	6.90429	3.24941	0.802501	5.14135e-05	8.73076e-05	sig	up
ENSG00000178828	RNF186	chr1	protein_coding	1249	1249	2.46695	3.79123	1.3079	0.00374686	0.00495788	sig	up
ENSG00000188784	PLA2G2E	chr1	protein_coding	785	785	4.80721	4.11352	1.21123	0.000683421	0.000993508	sig	up
ENSG00000242688	RN7SL304P	chr1	misc_RNA	299	299	4.54002	5.80461	0.944693	8.02454e-10	2.63178e-09	sig	up
ENSG00000188257	PLA2G2A	chr1	protein_coding	1654	1654	499.21	2.71356	0.60305	6.80424e-06	1.30773e-05	sig	up
ENSG00000127472	PLA2G5	chr1	protein_coding	2607	2607	37.4003	3.91955	0.649672	1.60832e-09	5.06997e-09	sig	up
ENSG00000117215	PLA2G2D	chr1	protein_coding	2672	2672	32.2913	4.38821	0.766493	1.03406e-08	2.93067e-08	sig	up
ENSG00000158786	PLA2G2F	chr1	protein_coding	6440	6440	287.012	-2.05838	0.542913	0.000149821	0.000238045	sig	down
ENSG00000227066		chr1	lncRNA	2639	2639	20.1914	6.52134	0.847088	1.37627e-14	7.6719e-14	sig	up
ENSG00000187980	PLA2G2C	chr1	protein_coding	3298	3298	25.3042	6.01496	0.777962	1.06124e-14	5.97776e-14	sig	up
ENSG00000228105	LINC01757	chr1	lncRNA	480	480	2.7214	5.08169	1.31993	0.000118138	0.000190293	sig	up
ENSG00000158816	VWA5B1	chr1	protein_coding	6377	6377	47.651	6.69608	0.917911	2.98852e-13	1.45281e-12	sig	up
ENSG00000226664		chr1	lncRNA	229	229	2.60488	4.80344	1.17056	4.0685e-05	7.0003e-05	sig	up
ENSG00000236963	LINC01141	chr1	lncRNA	3172	3172	23.5091	6.83626	0.939842	3.4941e-13	1.68718e-12	sig	up
ENSG00000215520	RPS4XP4	chr1	processed_pseudogene	763	763	5.20315	5.65346	1.12841	5.43953e-07	1.22159e-06	sig	up
ENSG00000235432		chr1	unprocessed_pseudogene	479	479	1.72952	4.44844	1.91615	0.020257	0.024514	sig	up
ENSG00000189410	SH2D5	chr1	protein_coding	4423	4423	17.4642	3.50175	0.686472	3.37729e-07	7.79772e-07	sig	up
ENSG00000233072	RPS15AP6	chr1	processed_pseudogene	385	385	15.0396	2.72873	0.346458	3.37845e-15	1.99285e-14	sig	up
ENSG00000236073		chr1	processed_pseudogene	115	115	23.5353	7.70454	0.612702	2.90928e-36	7.27517e-35	sig	up
ENSG00000235112	HSPE1P27	chr1	processed_pseudogene	296	296	12.6639	4.41985	0.488953	1.57509e-19	1.32806e-18	sig	up
ENSG00000236936		chr1	lncRNA	723	723	35.0655	6.40582	0.584306	5.74776e-28	8.74553e-27	sig	up
ENSG00000231105	ECE1-AS1	chr1	lncRNA	2479	2479	49.6661	4.3336	0.443672	1.55131e-22	1.6392e-21	sig	up
ENSG00000236216	PPP1R11P1	chr1	processed_pseudogene	376	376	1.72125	3.94184	1.36928	0.00399229	0.00526499	sig	up
ENSG00000228823	PDE4DIPP10	chr1	unprocessed_pseudogene	649	649	3.22949	5.33127	1.47831	0.000310568	0.000472723	sig	up
ENSG00000236009		chr1	lncRNA	761	761	5.36683	6.06513	1.36278	8.56447e-06	1.62186e-05	sig	up
ENSG00000187952	HS6ST1P1	chr1	processed_pseudogene	1235	1235	2.25536	2.19855	1.01396	0.0301369	0.0358009	sig	up
ENSG00000186543	CROCCP5	chr1	transcribed_unprocessed_pseudogene	830	830	2.44571	3.28559	1.13369	0.00375388	0.00496628	sig	up
ENSG00000162551	ALPL	chr1	protein_coding	3014	3014	1911.55	7.21474	0.46793	1.23052e-53	7.63186e-52	sig	up
ENSG00000233431	LINC02596	chr1	lncRNA	821	821	7.18707	6.47003	0.832166	7.549e-15	4.31488e-14	sig	up
ENSG00000231978		chr1	processed_pseudogene	307	307	1.36406	3.51312	0.910199	0.000113516	0.000183338	sig	up
ENSG00000232037	RPL21P29	chr1	processed_pseudogene	483	483	3.09294	3.14931	0.595354	1.22448e-07	2.99442e-07	sig	up
ENSG00000219073	CELA3B	chr1	protein_coding	1541	1541	5.31105	5.88391	1.19281	8.10547e-07	1.77743e-06	sig	up
ENSG00000142789	CELA3A	chr1	protein_coding	1224	1224	4.64822	5.86146	1.46144	6.05289e-05	0.000101695	sig	up
ENSG00000228397	LINC01635	chr1	lncRNA	615	615	3.91143	4.54072	1.28032	0.000390306	0.000585485	sig	up
ENSG00000230068	CDC42-IT1	chr1	lncRNA	692	692	11.3968	3.65016	0.40341	1.45254e-19	1.22822e-18	sig	up
ENSG00000271428	MPHOSPH6P1	chr1	processed_pseudogene	488	488	19.4149	3.85249	0.345973	8.45095e-29	1.35519e-27	sig	up
ENSG00000271840				748	748	31.4854	5.29728	0.46297	2.58057e-30	4.55218e-29	sig	up
ENSG00000162552	WNT4	chr1	protein_coding	4527	4527	886.869	-4.12546	0.295043	1.99183e-44	7.74713e-43	sig	down
ENSG00000237200	ZBTB40-IT1	chr1	lncRNA	273	273	10.1264	2.91925	0.529495	3.5225e-08	9.27879e-08	sig	up
ENSG00000070886	EPHA8	chr1	protein_coding	5358	5358	25.1544	6.02577	0.92142	6.16604e-11	2.32037e-10	sig	up
ENSG00000173369	C1QB	chr1	protein_coding	1601	1601	816.977	3.42122	0.532553	1.32568e-10	4.78994e-10	sig	up
ENSG00000225952		chr1	lncRNA	480	480	2.6178	4.28639	1.06627	5.81991e-05	9.80284e-05	sig	up
ENSG00000272796				4819	4819	34.8914	4.54509	0.67855	2.10952e-11	8.39817e-11	sig	up
ENSG00000215906	LACTBL1	chr1	protein_coding	1641	1641	5.09813	5.9862	1.14783	1.83599e-07	4.39039e-07	sig	up
ENSG00000227868	TEX46	chr1	protein_coding	609	609	5.21604	3.71156	0.881067	2.52471e-05	4.46617e-05	sig	up
ENSG00000240553		chr1	lncRNA	666	666	11.3128	6.4256	0.754404	1.63111e-17	1.1767e-16	sig	up
ENSG00000266802		chr1	miRNA	77	77	0.767604	2.55303	1.1131	0.0218118	0.0263098	sig	up
ENSG00000229010		chr1	processed_pseudogene	818	818	6.22263	3.59009	0.530619	1.32528e-11	5.39396e-11	sig	up
ENSG00000206935	RNU6-514P	chr1	snRNA	107	107	2.89521	4.81704	0.835649	8.19319e-09	2.3536e-08	sig	up
ENSG00000252578	RNU6-135P	chr1	snRNA	101	101	2.85368	5.00442	0.914297	4.41177e-08	1.14556e-07	sig	up
ENSG00000179546	HTR1D	chr1	protein_coding	2849	2849	25.934	6.191	0.886692	2.90724e-12	1.2728e-11	sig	up
ENSG00000204219	TCEA3	chr1	protein_coding	3515	3515	483.791	-2.12967	0.329909	1.07986e-10	3.94746e-10	sig	down
ENSG00000088280	ASAP3	chr1	protein_coding	4988	4988	1071.3	-2.88545	0.236835	3.81346e-34	8.35589e-33	sig	down
ENSG00000235052		chr1	lncRNA	456	456	4.44457	3.46204	1.00856	0.000597673	0.000875587	sig	up
ENSG00000117318	ID3	chr1	protein_coding	1797	1797	233.555	-2.54785	0.252632	6.42207e-24	7.48241e-23	sig	down
ENSG00000197880	MDS2	chr1	lncRNA	2142	2142	15.4371	5.96445	0.738369	6.59068e-16	4.14526e-15	sig	up
ENSG00000229239	EEF1A1P48	chr1	unprocessed_pseudogene	1186	1186	10.4392	7.03324	1.37093	2.89328e-07	6.74127e-07	sig	up
ENSG00000244609				281	281	8.89608	2.64148	0.642094	3.89119e-05	6.71179e-05	sig	up
ENSG00000188822	CNR2	chr1	protein_coding	5468	5468	27.1073	4.6602	0.712684	6.1959e-11	2.33101e-10	sig	up
ENSG00000229106	BTBD6P1	chr1	processed_pseudogene	1267	1267	8.32743	6.16325	0.867798	1.22816e-12	5.60576e-12	sig	up
ENSG00000264926	MIR378F	chr1	miRNA	78	78	2.03995	4.66347	1.76133	0.00810416	0.0102661	sig	up
ENSG00000225315		chr1	lncRNA	454	454	1.97931	3.5698	1.28233	0.00537197	0.00696913	sig	up
ENSG00000142661	MYOM3	chr1	protein_coding	9371	9371	148.709	2.04311	0.55858	0.000254496	0.000391516	sig	up
ENSG00000142677	IL22RA1	chr1	protein_coding	2798	2798	625.209	-4.13694	0.639867	1.01084e-10	3.70701e-10	sig	down
ENSG00000230023	LINC02800	chr1	lncRNA	1849	1849	16.2491	5.18094	0.90579	1.06649e-08	3.01663e-08	sig	up
ENSG00000232298	GRHL3-AS1	chr1	lncRNA	856	856	6.50482	2.91804	0.738784	7.82216e-05	0.00012925	sig	up
ENSG00000158055	GRHL3	chr1	protein_coding	3940	3940	635.303	-4.24503	0.557817	2.73935e-14	1.48167e-13	sig	down
ENSG00000266551				260	260	1.24294	-3.02971	0.896933	0.000730529	0.00105786	sig	down
ENSG00000264443				1445	1445	2.70462	5.07881	1.5459	0.00101861	0.00144873	sig	up
ENSG00000184454	NCMAP	chr1	protein_coding	4122	4122	30.4249	2.74473	0.710306	0.000111474	0.000180276	sig	up
ENSG00000227312		chr1	processed_pseudogene	348	348	1.99594	4.62025	1.41711	0.00111277	0.00157482	sig	up
ENSG00000238986				105	105	2.14276	4.71251	0.886586	1.06456e-07	2.62563e-07	sig	up
ENSG00000169504	CLIC4	chr1	protein_coding	4495	4495	3689.74	2.08734	0.274086	2.6241e-14	1.4214e-13	sig	up
ENSG00000238482	RNU6-1208P	chr1	snRNA	107	107	1.07384	3.67641	0.861291	1.96806e-05	3.53715e-05	sig	up
ENSG00000229162	RUNX3-AS1	chr1	lncRNA	820	820	12.0419	3.59005	0.637842	1.8185e-08	4.98934e-08	sig	up
ENSG00000261025		chr1	lncRNA	2443	2443	13.9808	7.27929	1.2182	2.29461e-09	7.09748e-09	sig	up
ENSG00000233755		chr1	lncRNA	863	863	7.17553	4.97536	0.997984	6.18307e-07	1.37734e-06	sig	up
ENSG00000233419	IFITM3P7	chr1	processed_pseudogene	402	402	3.70319	4.86407	1.19106	4.43014e-05	7.58132e-05	sig	up
ENSG00000231953		chr1	lncRNA	420	420	2.87706	4.56614	1.37045	0.000862674	0.00123824	sig	up
ENSG00000187010	RHD	chr1	protein_coding	3313	3313	31.449	2.47614	0.541935	4.89896e-06	9.61388e-06	sig	up
ENSG00000252515	RNU6-1171P	chr1	snRNA	64	64	4.53918	4.82628	0.628436	1.59308e-14	8.81333e-14	sig	up
ENSG00000238889				104	104	2.71386	3.125	0.746953	2.86843e-05	5.03824e-05	sig	up
ENSG00000188672	RHCE	chr1	protein_coding	2433	2433	15.1337	2.18062	0.519839	2.73117e-05	4.81117e-05	sig	up
ENSG00000157978	LDLRAP1	chr1	protein_coding	5397	5397	334.809	-2.22049	0.160076	9.43109e-44	3.53266e-42	sig	down
ENSG00000233478		chr1	lncRNA	2224	2224	24.9792	3.26995	0.465265	2.09293e-12	9.30904e-12	sig	up
ENSG00000272478		chr1	lncRNA	222	222	1.61682	3.97381	1.76244	0.024151	0.028991	sig	up
ENSG00000127423	AUNIP	chr1	protein_coding	2352	2352	30.8877	2.48959	0.387435	1.31159e-10	4.74095e-10	sig	up
ENSG00000236528		chr1	lncRNA	849	849	6.60727	5.82194	0.848376	6.7684e-12	2.84807e-11	sig	up
ENSG00000182749	PAQR7	chr1	protein_coding	3297	3297	461.223	-3.38539	0.220761	4.45545e-53	2.66086e-51	sig	down
ENSG00000229786	SNRPFP2	chr1	processed_pseudogene	251	251	3.78629	4.98614	1.14438	1.31828e-05	2.42771e-05	sig	up
ENSG00000223624		chr1	processed_pseudogene	140	140	6.08519	5.0882	0.989569	2.7207e-07	6.36174e-07	sig	up
ENSG00000252190		chr1	scaRNA	125	125	4.87691	5.74557	1.21842	2.41015e-06	4.94238e-06	sig	up
ENSG00000188782	CATSPER4	chr1	protein_coding	2030	2030	16.865	4.49873	0.906887	7.02657e-07	1.55414e-06	sig	up
ENSG00000236155	ZPLD2P	chr1	transcribed_unitary_pseudogene	3191	3191	24.9153	6.54246	0.875468	7.83305e-14	4.045e-13	sig	up
ENSG00000270733		chr1	processed_pseudogene	358	358	4.5333	4.37052	0.807157	6.1388e-08	1.56271e-07	sig	up
ENSG00000176092	CRYBG2	chr1	protein_coding	5135	5135	484.162	-3.77306	0.52594	7.28684e-13	3.40505e-12	sig	down
ENSG00000131914	LIN28A	chr1	protein_coding	4008	4008	31.0432	5.72124	0.705286	4.98167e-16	3.169e-15	sig	up
ENSG00000223583	RPL17P9	chr1	processed_pseudogene	535	535	11.1063	3.21808	0.407755	2.96927e-15	1.76221e-14	sig	up
ENSG00000225891	DHDDS-AS1	chr1	lncRNA	529	529	20.2542	3.19606	0.301803	3.32006e-26	4.53226e-25	sig	up
ENSG00000224129	DPPA2P2	chr1	processed_pseudogene	897	897	3.81446	5.57272	1.17029	1.91857e-06	3.9897e-06	sig	up
ENSG00000238705	MIR1976	chr1	miRNA	52	52	3.13191	5.09324	1.28011	6.92788e-05	0.00011531	sig	up
ENSG00000243905	RN7SL679P	chr1	misc_RNA	301	301	2.543	4.96727	0.955401	2.00204e-07	4.76473e-07	sig	up
ENSG00000266138				279	279	4.4523	4.22365	0.837771	4.61832e-07	1.04707e-06	sig	up
ENSG00000241188	RN7SL165P	chr1	misc_RNA	289	289	7.26093	2.99832	0.785067	0.000133893	0.00021411	sig	up
ENSG00000175793	SFN	chr1	protein_coding	1315	1315	6793.39	-5.15002	0.734349	2.33196e-12	1.03152e-11	sig	down
ENSG00000131910	NR0B2	chr1	protein_coding	1156	1156	4.09481	4.26894	1.04104	4.11979e-05	7.08419e-05	sig	up
ENSG00000175707	KDF1	chr1	protein_coding	1793	1793	122.475	-3.28365	0.521439	3.02891e-10	1.04724e-09	sig	down
ENSG00000224064	RPL32P6	chr1	transcribed_processed_pseudogene	397	397	6.84114	2.99106	0.801487	0.000190047	0.000297695	sig	up
ENSG00000225294	OSTCP2	chr1	processed_pseudogene	444	444	7.95801	3.43035	0.897627	0.0001326	0.000212187	sig	up
ENSG00000253368	TRNP1	chr1	protein_coding	1976	1976	70.9288	-2.77684	0.355349	5.52204e-15	3.19436e-14	sig	down
ENSG00000158246	TENT5B	chr1	protein_coding	2368	2368	843.531	-6.28631	0.480276	3.80765e-39	1.1332e-37	sig	down
ENSG00000229985		chr1	processed_pseudogene	527	527	2.22249	4.30907	1.38857	0.0019142	0.00262652	sig	up
ENSG00000214973	CHCHD3P3	chr1	processed_pseudogene	640	640	7.53426	6.55039	0.65273	1.06552e-23	1.22103e-22	sig	up
ENSG00000225159	NPM1P39	chr1	processed_pseudogene	867	867	4.84183	2.98862	0.631493	2.21633e-06	4.56697e-06	sig	up
ENSG00000252098	Y_RNA	chr1	misc_RNA	104	104	2.3106	3.97486	0.906661	1.16484e-05	2.16209e-05	sig	up
ENSG00000243659		chr1	processed_pseudogene	282	282	4.66019	2.6515	0.606371	1.22698e-05	2.271e-05	sig	up
ENSG00000206888	RNU6-48P	chr1	snRNA	107	107	1.8971	3.95834	0.768634	2.60713e-07	6.11029e-07	sig	up
ENSG00000142765	SYTL1	chr1	protein_coding	5575	5575	1229.09	-4.00021	0.303558	1.17898e-39	3.62486e-38	sig	down
ENSG00000142733	MAP3K6	chr1	protein_coding	4951	4951	1269.88	-3.92366	0.138711	5.0568e-176	2.05085e-172	sig	down
ENSG00000142748	FCN3	chr1	protein_coding	2167	2167	33.5475	3.02841	0.479903	2.78201e-10	9.66822e-10	sig	up
ENSG00000231207		chr1	processed_pseudogene	355	355	4.06603	5.46316	1.41631	0.000114639	0.000185032	sig	up
ENSG00000181773	GPR3	chr1	protein_coding	2115	2115	17.6596	2.62626	0.519121	4.21367e-07	9.60161e-07	sig	up
ENSG00000241169		chr1	lncRNA	428	428	27.9772	6.57307	0.519396	1.04667e-36	2.69005e-35	sig	up
ENSG00000237429		chr1	lncRNA	283	283	3.60776	2.06972	0.772961	0.0074141	0.00944079	sig	up
ENSG00000126705	AHDC1	chr1	protein_coding	7157	7157	774.806	-3.631	0.168242	2.64749e-103	1.29791e-100	sig	down
ENSG00000000938	FGR	chr1	protein_coding	3474	3474	3820.46	6.67992	0.449744	6.67872e-50	3.35531e-48	sig	up
ENSG00000235912		chr1	transcribed_processed_pseudogene	192	192	3.34698	2.08633	0.54139	0.000116367	0.000187604	sig	up
ENSG00000233975	LINC02574	chr1	lncRNA	441	441	3.94042	5.07975	0.982161	2.3158e-07	5.46626e-07	sig	up
ENSG00000126709	IFI6	chr1	protein_coding	865	865	946.263	2.79111	0.473699	3.81175e-09	1.14427e-08	sig	up
ENSG00000225886		chr1	lncRNA	489	489	17.3852	3.68832	0.592838	4.92538e-10	1.6576e-09	sig	up
ENSG00000230833	RPEP3	chr1	processed_pseudogene	676	676	5.77201	3.65469	0.698495	1.67481e-07	4.02569e-07	sig	up
ENSG00000269971		chr1	lncRNA	184	184	10.3295	5.92502	0.548326	3.23653e-27	4.69861e-26	sig	up
ENSG00000223062	RNU6-1245P	chr1	snRNA	106	106	3.15611	4.60869	0.871112	1.21926e-07	2.9826e-07	sig	up
ENSG00000252947	SCARNA1	chr1	scaRNA	166	166	430.77	12.2294	0.680787	3.75813e-72	5.1587e-70	sig	up
ENSG00000130775	THEMIS2	chr1	protein_coding	4620	4620	2374.04	5.74816	0.344515	1.69142e-62	1.54626e-60	sig	up
ENSG00000238231		chr1	processed_pseudogene	367	367	8.23896	2.97512	0.525672	1.51684e-08	4.20699e-08	sig	up
ENSG00000240750	RN7SL559P	chr1	misc_RNA	295	295	52.6234	7.47461	0.64095	1.9984e-31	3.75538e-30	sig	up
ENSG00000228589	SPCS2P4	chr1	transcribed_processed_pseudogene	1352	1352	18.3163	5.4362	0.492996	2.83578e-28	4.37296e-27	sig	up
ENSG00000228943		chr1	processed_pseudogene	235	235	9.19321	6.66978	0.970625	6.34723e-12	2.6802e-11	sig	up
ENSG00000214812	ARL8BP2	chr1	processed_pseudogene	557	557	26.3883	7.11244	0.801681	7.19066e-19	5.76028e-18	sig	up
ENSG00000253005	RNU6-176P	chr1	snRNA	105	105	2.89776	4.2343	0.741709	1.13745e-08	3.20678e-08	sig	up
ENSG00000252429	RNU7-29P	chr1	snRNA	62	62	1.93674	3.84748	1.01567	0.000151788	0.000241006	sig	up
ENSG00000169403	PTAFR	chr1	protein_coding	4706	4706	1510.39	3.03425	0.352077	6.80365e-18	5.05033e-17	sig	up
ENSG00000271398		chr1	lncRNA	425	425	2.20888	4.83068	0.904985	9.40514e-08	2.33764e-07	sig	up
ENSG00000206779	Y_RNA	chr1	misc_RNA	101	101	1.19866	2.9994	0.956114	0.00170644	0.00235675	sig	up
ENSG00000229820	DNAJC8P4	chr1	processed_pseudogene	394	394	5.93284	3.98597	0.610008	6.39082e-11	2.40212e-10	sig	up
ENSG00000221216	RNU6ATAC27P	chr1	snRNA	119	119	4.2224	2.83456	0.586602	1.35058e-06	2.86723e-06	sig	up
ENSG00000242125	SNHG3	chr1	lncRNA	4088	4088	2004.22	3.43367	0.290889	3.71975e-32	7.28151e-31	sig	up
ENSG00000200087	SNORA73B	chr1	snoRNA	204	204	2423.06	10.3091	0.41566	8.58042e-136	1.47227e-132	sig	up
ENSG00000238821				100	100	2.45705	4.61489	1.01548	5.50526e-06	1.0723e-05	sig	up
ENSG00000231468	PRDX3P2	chr1	processed_pseudogene	611	611	4.76498	2.63694	0.641182	3.91193e-05	6.74574e-05	sig	up
ENSG00000197989	SNHG12	chr1	lncRNA	3377	3377	17336.9	6.76406	0.332006	2.88487e-92	1.01339e-89	sig	up
ENSG00000221539	SNORD99	chr1	snoRNA	74	74	297.559	6.95402	0.37784	1.20534e-75	1.94828e-73	sig	up
ENSG00000188060	RAB42	chr1	protein_coding	2180	2180	27.0444	2.10329	0.408576	2.63466e-07	6.17059e-07	sig	up
ENSG00000229388	TAF12-DT	chr1	lncRNA	978	978	16.9378	3.90329	0.45918	1.88678e-17	1.35588e-16	sig	up
ENSG00000270103		chr1	lncRNA	134	134	3895.78	13.8971	0.726215	1.25891e-81	2.64918e-79	sig	up
ENSG00000252777		chr1	scaRNA	130	130	1.24045	3.36682	1.06177	0.00151942	0.00211226	sig	up
ENSG00000116329	OPRD1	chr1	protein_coding	1774	1774	2.35614	4.88258	1.59965	0.00227111	0.00308823	sig	up
ENSG00000226852				1747	1747	9.35968	6.70034	1.22786	4.84486e-08	1.25138e-07	sig	up
ENSG00000233427		chr1	lncRNA	1085	1085	1.64653	4.16422	1.6352	0.0108775	0.0135724	sig	up
ENSG00000225616		chr1	processed_pseudogene	331	331	137.226	9.89461	0.66964	2.09231e-49	1.02913e-47	sig	up
ENSG00000225750		chr1	lncRNA	279	279	8.41669	5.64833	0.720438	4.50087e-15	2.62372e-14	sig	up
ENSG00000227637				320	320	12.7053	4.90539	0.488264	9.50835e-24	1.09355e-22	sig	up
ENSG00000237934		chr1	lncRNA	573	573	7.73236	2.70727	0.460239	4.04555e-09	1.20965e-08	sig	up
ENSG00000230523	LINC01756	chr1	lncRNA	2148	2148	14.6855	7.5212	1.22369	7.93093e-10	2.60292e-09	sig	up
ENSG00000225011		chr1	unprocessed_pseudogene	349	349	2.58344	4.80305	1.52849	0.00167597	0.00231726	sig	up
ENSG00000228176		chr1	lncRNA	498	498	2.00287	4.62218	1.55933	0.00303465	0.00406418	sig	up
ENSG00000233399	LINC01648	chr1	lncRNA	1519	1519	9.87074	6.94837	1.26118	3.59998e-08	9.47338e-08	sig	up
ENSG00000233372		chr1	lncRNA	551	551	3.56823	5.29449	1.49526	0.000398838	0.00059756	sig	up
ENSG00000231251		chr1	processed_pseudogene	93	93	1.94789	4.58568	1.7769	0.00985941	0.0123608	sig	up
ENSG00000236335		chr1	lncRNA	507	507	10.2441	6.99924	1.27534	4.06195e-08	1.06071e-07	sig	up
ENSG00000231949		chr1	lncRNA	481	481	4.936	5.92875	1.15302	2.7196e-07	6.35952e-07	sig	up
ENSG00000162510	MATN1	chr1	protein_coding	4606	4606	27.2054	3.95793	0.56973	3.73041e-12	1.61449e-11	sig	up
ENSG00000162511	LAPTM5	chr1	protein_coding	3274	3274	4212.19	3.48241	0.324415	7.01343e-27	9.97397e-26	sig	up
ENSG00000264773	MIR4420	chr1	miRNA	77	77	2.37694	4.83948	0.847985	1.14966e-08	3.23873e-08	sig	up
ENSG00000229607		chr1	lncRNA	444	444	1.58494	4.3248	1.93821	0.0256585	0.0307288	sig	up
ENSG00000223382	LINC01778	chr1	lncRNA	1326	1326	9.81777	4.46749	0.949887	2.56147e-06	5.23298e-06	sig	up
ENSG00000222784	RN7SKP91	chr1	misc_RNA	288	288	5.70732	6.10414	0.774588	3.26079e-15	1.92625e-14	sig	up
ENSG00000235143		chr1	lncRNA	1747	1747	14.6043	7.50785	1.03706	4.50106e-13	2.15383e-12	sig	up
ENSG00000200181				73	73	92.2284	10.0055	0.717431	3.31208e-44	1.27929e-42	sig	up
ENSG00000237329		chr1	processed_pseudogene	507	507	9.35668	4.70789	0.574119	2.3999e-16	1.56871e-15	sig	up
ENSG00000232768		chr1	processed_pseudogene	163	163	12.3387	5.43186	0.564027	5.94414e-22	6.01043e-21	sig	up
ENSG00000225142	RPL21P22	chr1	processed_pseudogene	436	436	2.64564	4.67985	0.924045	4.09429e-07	9.35012e-07	sig	up
ENSG00000229447		chr1	processed_pseudogene	437	437	12.057	2.27458	0.325923	2.97545e-12	1.30074e-11	sig	up
ENSG00000229044		chr1	lncRNA	439	439	4.45731	5.0493	0.863818	5.05579e-09	1.49232e-08	sig	up
ENSG00000121769	FABP3	chr1	protein_coding	1026	1026	134.439	2.87722	0.490513	4.47154e-09	1.32786e-08	sig	up
ENSG00000168528	SERINC2	chr1	protein_coding	3520	3520	44.6786	-5.04656	0.296184	4.24728e-65	4.37598e-63	sig	down
ENSG00000229167		chr1	lncRNA	591	591	4.19197	3.0719	0.892065	0.000574072	0.000842396	sig	up
ENSG00000121764	HCRTR1	chr1	protein_coding	2506	2506	18.5642	3.46994	0.536702	1.01096e-10	3.70711e-10	sig	up
ENSG00000264078				480	480	1.45731	2.14938	0.880433	0.0146353	0.0179999	sig	up
ENSG00000084636	COL16A1	chr1	protein_coding	9365	9365	1685.49	-2.39681	0.291694	2.0887e-16	1.37233e-15	sig	down
ENSG00000254545		chr1	lncRNA	537	537	3.5361	5.42357	0.996348	5.22597e-08	1.34306e-07	sig	up
ENSG00000134668	SPOCD1	chr1	protein_coding	7085	7085	59.6529	4.40716	0.475062	1.74268e-20	1.56996e-19	sig	up
ENSG00000203620		chr1	lncRNA	2257	2257	14.0911	7.28652	1.03743	2.16216e-12	9.60646e-12	sig	up
ENSG00000269967		chr1	lncRNA	587	587	19.892	3.7289	0.368061	4.01732e-24	4.74129e-23	sig	up
ENSG00000212673				1572	1572	74.9205	4.7557	0.231397	7.36364e-94	2.64925e-91	sig	up
ENSG00000228634		chr1	lncRNA	517	517	19.9802	5.05927	0.415474	4.11668e-34	9.01586e-33	sig	up
ENSG00000203325		chr1	lncRNA	624	624	11.3532	4.12212	0.526503	4.90839e-15	2.85307e-14	sig	up
ENSG00000222046	DCDC2B	chr1	protein_coding	1869	1869	23.7546	2.01115	0.340854	3.62765e-09	1.09246e-08	sig	up
ENSG00000252450	Y_RNA	chr1	misc_RNA	110	110	1.54494	4.27417	1.97712	0.0306322	0.0363516	sig	up
ENSG00000233775		chr1	lncRNA	687	687	7.61611	6.21239	0.966657	1.30426e-10	4.71559e-10	sig	up
ENSG00000225828	FAM229A	chr1	protein_coding	2845	2845	79.4074	-2.95269	0.240473	1.17932e-34	2.67066e-33	sig	down
ENSG00000224333	GAPDHP20	chr1	processed_pseudogene	1007	1007	5.52208	5.18822	1.20286	1.60883e-05	2.92533e-05	sig	up
ENSG00000270850		chr1	processed_pseudogene	341	341	3.43758	5.41429	1.4031	0.000113945	0.000183978	sig	up
ENSG00000229259	LRRC37A12P	chr1	unprocessed_pseudogene	1801	1801	22.9272	7.28683	1.23038	3.17229e-09	9.62736e-09	sig	up
ENSG00000263529	RN7SL122P	chr1	misc_RNA	298	298	9.29426	6.83195	0.888929	1.52276e-14	8.4452e-14	sig	up
ENSG00000273274	ZBTB8B	chr1	protein_coding	12834	12834	57.3371	7.54266	0.82256	4.74191e-20	4.13742e-19	sig	up
ENSG00000200591	Y_RNA	chr1	misc_RNA	102	102	2.54461	2.36536	0.59338	6.71275e-05	0.000111939	sig	up
ENSG00000162522	NHSL3	chr1	protein_coding	5965	5965	2419.61	-5.47107	0.223048	7.30981e-133	1.08702e-129	sig	down
ENSG00000121905	HPCA	chr1	protein_coding	1991	1991	11.7805	3.44035	0.726019	2.15151e-06	4.44306e-06	sig	up
ENSG00000121900	TMEM54	chr1	protein_coding	1417	1417	393.425	-4.66357	0.220605	3.41895e-99	1.43893e-96	sig	down
ENSG00000221423				106	106	1.54736	3.59238	1.26218	0.00442465	0.00580191	sig	up
ENSG00000116514	RNF19B	chr1	protein_coding	2610	2610	1637.25	2.55624	0.316654	6.87788e-16	4.31859e-15	sig	up
ENSG00000267885				375	375	1.28918	2.78878	0.8596	0.0011775	0.0016622	sig	up
ENSG00000217644		chr1	processed_pseudogene	531	531	3.47732	3.16923	0.842441	0.000168589	0.000265895	sig	up
ENSG00000239670		chr1	transcribed_unprocessed_pseudogene	863	863	10.3234	4.40875	0.592556	1.00514e-13	5.13824e-13	sig	up
ENSG00000236065		chr1	lncRNA	1680	1680	41.9094	6.68059	0.55909	6.56813e-33	1.34043e-31	sig	up
ENSG00000116525	TRIM62	chr1	protein_coding	3646	3646	298.491	-2.08761	0.205466	2.97981e-24	3.54211e-23	sig	down
ENSG00000270115		chr1	lncRNA	469	469	7.05875	2.4283	0.519981	3.0122e-06	6.09186e-06	sig	up
ENSG00000184389	A3GALT2	chr1	protein_coding	1055	1055	9.06524	4.51834	0.683938	3.939e-11	1.52144e-10	sig	up
ENSG00000225313		chr1	lncRNA	1082	1082	80.8351	3.93001	0.362431	2.14236e-27	3.13771e-26	sig	up
ENSG00000134686	PHC2	chr1	protein_coding	5410	5410	2025.66	2.17351	0.319201	9.81274e-12	4.04777e-11	sig	up
ENSG00000266239				100	100	19.4118	5.75598	0.720541	1.36693e-15	8.38696e-15	sig	up
ENSG00000222112	RN7SKP16	chr1	misc_RNA	299	299	68.0728	6.33367	0.503691	2.91544e-36	7.28647e-35	sig	up
ENSG00000233246	PHC2-AS1	chr1	lncRNA	490	490	2.55179	4.1149	0.773374	1.03366e-07	2.55378e-07	sig	up
ENSG00000234512	TLR12P	chr1	unitary_pseudogene	2706	2706	18.3915	7.85114	1.30824	1.95751e-09	6.11286e-09	sig	up
ENSG00000121903	ZSCAN20	chr1	protein_coding	5308	5308	87.2348	2.57934	0.229225	2.25238e-29	3.76201e-28	sig	up
ENSG00000235907		chr1	processed_pseudogene	736	736	3.41375	3.66691	0.883262	3.30222e-05	5.74656e-05	sig	up
ENSG00000121904	CSMD2	chr1	protein_coding	18147	18147	165.441	4.58569	0.513153	4.02417e-19	3.28983e-18	sig	up
ENSG00000227000	HSPD1P14	chr1	processed_pseudogene	1618	1618	7.58457	6.5544	1.16318	1.75136e-08	4.81581e-08	sig	up
ENSG00000176256	HMGB4	chr1	protein_coding	2561	2561	30.6933	8.41596	1.0667	3.02812e-15	1.79427e-14	sig	up
ENSG00000231163	CSMD2-AS1	chr1	lncRNA	2253	2253	33.9891	8.73498	0.955152	5.95634e-20	5.15958e-19	sig	up
ENSG00000142698	C1orf94	chr1	protein_coding	2576	2576	19.4	7.22697	1.04161	3.97025e-12	1.71297e-11	sig	up
ENSG00000270241		chr1	processed_pseudogene	434	434	4.07426	5.65327	1.4347	8.13474e-05	0.000134117	sig	up
ENSG00000189280	GJB5	chr1	protein_coding	1355	1355	442.923	-5.07208	0.524357	3.92836e-22	4.02274e-21	sig	down
ENSG00000189433	GJB4	chr1	protein_coding	2840	2840	409.549	-3.66722	0.554644	3.79559e-11	1.46847e-10	sig	down
ENSG00000188910	GJB3	chr1	protein_coding	2387	2387	1280.77	-6.67525	0.412027	4.96119e-59	3.91732e-57	sig	down
ENSG00000116544	DLGAP3	chr1	protein_coding	3977	3977	25.4735	2.44835	0.582632	2.64314e-05	4.6655e-05	sig	up
ENSG00000233940	RPL12P45	chr1	processed_pseudogene	478	478	2.62241	5.04374	1.37935	0.000255567	0.000393069	sig	up
ENSG00000228348	EFCAB14P1	chr1	processed_pseudogene	463	463	6.88612	5.04624	0.973812	2.19586e-07	5.19802e-07	sig	up
ENSG00000240374	RN7SL503P	chr1	misc_RNA	299	299	3.43282	5.19311	0.728434	1.00992e-12	4.64958e-12	sig	up
ENSG00000201542	SNORA62	chr1	snoRNA	152	152	1.74663	4.07192	0.859614	2.16994e-06	4.47862e-06	sig	up
ENSG00000229994	RPL5P4	chr1	processed_pseudogene	886	886	19.0941	2.56861	0.265669	4.10557e-22	4.19605e-21	sig	up
ENSG00000227409	ZMYM4-AS1	chr1	lncRNA	459	459	3.73102	4.50942	0.660628	8.73419e-12	3.62802e-11	sig	up
ENSG00000236274		chr1	processed_pseudogene	1003	1003	11.5599	5.22825	0.577608	1.40959e-19	1.19348e-18	sig	up
ENSG00000116819	TFAP2E	chr1	protein_coding	2189	2189	84.3856	-2.00784	0.286787	2.53879e-12	1.11818e-11	sig	down
ENSG00000092853	CLSPN	chr1	protein_coding	5411	5411	132.945	2.50309	0.380854	4.95406e-11	1.88866e-10	sig	up
ENSG00000232335		chr1	lncRNA	539	539	1.34888	3.0966	1.01878	0.00236948	0.00321474	sig	up
ENSG00000271164	CFAP97P1	chr1	processed_pseudogene	483	483	6.04405	6.05296	0.997232	1.28098e-09	4.09042e-09	sig	up
ENSG00000271554		chr1	lncRNA	659	659	17.6215	4.22363	0.377722	5.00366e-29	8.16769e-28	sig	up
ENSG00000232862		chr1	transcribed_processed_pseudogene	1543	1543	7.58279	4.32185	0.843313	2.97775e-07	6.92797e-07	sig	up
ENSG00000171812	COL8A2	chr1	protein_coding	4670	4670	205.062	-2.44663	0.248447	7.0123e-23	7.58015e-22	sig	down
ENSG00000231849	UBE2V2P4	chr1	processed_pseudogene	259	259	3.65679	5.34852	0.686741	6.79411e-15	3.89633e-14	sig	up
ENSG00000142694	EVA1B	chr1	protein_coding	1211	1211	98.514	-2.61877	0.268909	2.06623e-22	2.16586e-21	sig	down
ENSG00000201448	SNORA63C	chr1	snoRNA	129	129	2.12643	3.70756	0.671183	3.31516e-08	8.76368e-08	sig	up
ENSG00000119535	CSF3R	chr1	protein_coding	8426	8426	9861.12	8.06249	0.484175	2.92532e-62	2.61532e-60	sig	up
ENSG00000230214	FTLP18	chr1	processed_pseudogene	523	523	2.16316	4.75525	1.29236	0.000233671	0.000361624	sig	up
ENSG00000234481		chr1	lncRNA	463	463	5.24192	6.02805	1.49206	5.34284e-05	9.0502e-05	sig	up
ENSG00000163873	GRIK3	chr1	protein_coding	10111	10111	82.9658	3.0584	0.668567	4.77202e-06	9.37881e-06	sig	up
ENSG00000223944		chr1	lncRNA	596	596	3.87584	5.58692	1.2593	9.14218e-06	1.72467e-05	sig	up
ENSG00000232273	FTH1P1	chr1	processed_pseudogene	532	532	15.1901	5.28646	0.563283	6.28667e-21	5.86248e-20	sig	up
ENSG00000237749	RPS27P9	chr1	processed_pseudogene	266	266	8.46354	3.35804	0.577269	5.98746e-09	1.75098e-08	sig	up
ENSG00000163879	DNALI1	chr1	protein_coding	4456	4456	63.9271	2.03159	0.339076	2.0785e-09	6.46672e-09	sig	up
ENSG00000183317	EPHA10	chr1	protein_coding	8151	8151	48.1274	3.57522	0.721832	7.3089e-07	1.61274e-06	sig	up
ENSG00000214141	ACTN4P2	chr1	processed_pseudogene	1892	1892	3.32909	4.8286	1.28881	0.000179281	0.000281747	sig	up
ENSG00000188786	MTF1	chr1	protein_coding	8024	8024	2269.31	3.03364	0.341994	7.28598e-19	5.83035e-18	sig	up
ENSG00000230610				45	45	12.0815	7.20455	0.8327	5.05875e-18	3.79806e-17	sig	up
ENSG00000235673		chr1	processed_pseudogene	691	691	34.0354	8.54712	0.784664	1.24865e-27	1.85992e-26	sig	up
ENSG00000252448	SNORA63	chr1	snoRNA	81	81	1.11531	2.01773	0.919419	0.0281946	0.0336009	sig	up
ENSG00000212541	RNU6-510P	chr1	snRNA	108	108	86.7598	5.93569	0.567707	1.38193e-25	1.81378e-24	sig	up
ENSG00000185668	POU3F1	chr1	protein_coding	2928	2928	884.919	-6.94674	0.536074	2.10166e-38	6.00637e-37	sig	down
ENSG00000224592	MIR3659HG	chr1	lncRNA	684	684	40.2793	-2.68657	0.639799	2.67994e-05	4.72616e-05	sig	down
ENSG00000237290	LINC01343	chr1	lncRNA	2283	2283	24.5902	2.47486	0.714816	0.000535722	0.000789183	sig	up
ENSG00000238063	LINC01685	chr1	lncRNA	790	790	4.92694	5.9373	1.46646	5.1494e-05	8.74277e-05	sig	up
ENSG00000215895	HSPA5P1	chr1	processed_pseudogene	1960	1960	16.9814	4.09744	0.621635	4.35732e-11	1.67346e-10	sig	up
ENSG00000228436	RRAGC-DT	chr1	lncRNA	976	976	24.2458	3.36144	0.310144	2.26578e-27	3.31304e-26	sig	up
ENSG00000131233	GJA9	chr1	protein_coding	3250	3250	2.39584	2.11291	0.634157	0.000862737	0.00123829	sig	up
ENSG00000158315	RHBDL2	chr1	protein_coding	2914	2914	170.849	-2.52466	0.23484	5.89068e-27	8.40138e-26	sig	down
ENSG00000199963	RNU6-605P	chr1	snRNA	108	108	1.64111	3.65747	1.03011	0.000384395	0.000577201	sig	up
ENSG00000206654	RNU6-608P	chr1	snRNA	104	104	3.488	4.91246	0.766269	1.44679e-10	5.20518e-10	sig	up
ENSG00000270040				446	446	5.38958	3.54	0.45322	5.68407e-15	3.28426e-14	sig	up
ENSG00000226438		chr1	lncRNA	558	558	12.0203	4.30102	0.538098	1.31682e-15	8.09175e-15	sig	up
ENSG00000217897	HSPE1P8	chr1	processed_pseudogene	288	288	9.92851	5.00356	0.530529	4.05123e-21	3.83398e-20	sig	up
ENSG00000255103				6004	6004	299.089	3.57834	0.187847	6.66792e-81	1.36454e-78	sig	up
ENSG00000228060	PABPC4-AS1	chr1	lncRNA	551	551	6.34771	2.78248	0.407754	8.85808e-12	3.6764e-11	sig	up
ENSG00000201457	SNORA55	chr1	snoRNA	135	135	4029.25	12.7418	0.594484	6.52827e-102	3.03374e-99	sig	up
ENSG00000225903		chr1	lncRNA	304	304	4.79418	5.90412	1.1134	1.14063e-07	2.80008e-07	sig	up
ENSG00000116981	NT5C1A	chr1	protein_coding	1107	1107	6.88757	6.429	1.23771	2.05526e-07	4.88488e-07	sig	up
ENSG00000116983	HPCAL4	chr1	protein_coding	4856	4856	38.3151	5.09622	0.71842	1.30611e-12	5.94635e-12	sig	up
ENSG00000225333		chr1	processed_pseudogene	568	568	6.13319	6.24161	1.16422	8.2671e-08	2.07023e-07	sig	up
ENSG00000202222	Y_RNA	chr1	misc_RNA	113	113	2.3598	3.51554	0.661703	1.07918e-07	2.65887e-07	sig	up
ENSG00000116990	MYCL	chr1	protein_coding	5065	5065	556.697	-3.65189	0.380182	7.56973e-22	7.58878e-21	sig	down
ENSG00000236546	MYCL-AS1	chr1	lncRNA	785	785	7.00294	3.89842	1.04405	0.000188517	0.000295487	sig	up
ENSG00000168389	MFSD2A	chr1	protein_coding	3987	3987	912.353	-2.79625	0.338566	1.46805e-16	9.79989e-16	sig	down
ENSG00000226745	OAZ1P1	chr1	transcribed_processed_pseudogene	685	685	2.30574	2.29674	0.89638	0.0104	0.0130031	sig	up
ENSG00000117000	RLF	chr1	protein_coding	6246	6246	2314.2	2.96749	0.331337	3.36342e-19	2.76946e-18	sig	up
ENSG00000207508	RNU6-1237P	chr1	snRNA	107	107	16.443	6.42967	0.737924	2.95447e-18	2.25115e-17	sig	up
ENSG00000188800	TMCO2	chr1	protein_coding	889	889	11.4103	5.49624	0.809319	1.11205e-11	4.56443e-11	sig	up
ENSG00000231296		chr1	processed_pseudogene	313	313	4.962	4.82437	0.726178	3.06302e-11	1.19667e-10	sig	up
ENSG00000084070	SMAP2	chr1	protein_coding	3436	3436	2842.02	2.45569	0.316507	8.57974e-15	4.87281e-14	sig	up
ENSG00000213172		chr1	processed_pseudogene	418	418	20.2175	7.8261	0.843899	1.79729e-20	1.61654e-19	sig	up
ENSG00000187801	ZFP69B	chr1	protein_coding	2386	2386	56.2415	2.73541	0.277264	5.8603e-23	6.37503e-22	sig	up
ENSG00000260920		chr1	lncRNA	2446	2446	53.8826	2.29564	0.270314	2.02284e-17	1.45015e-16	sig	up
ENSG00000236505		chr1	unprocessed_pseudogene	126	126	2.40847	4.73006	1.44321	0.00104749	0.00148714	sig	up
ENSG00000233910	GTF2F2P2	chr1	processed_pseudogene	721	721	2.40479	4.46536	1.25006	0.000354108	0.000534474	sig	up
ENSG00000207962	MIR30C1	chr1	miRNA	89	89	4.64051	5.15423	0.767851	1.91279e-11	7.64909e-11	sig	up
ENSG00000264582	RN7SL326P	chr1	misc_RNA	294	294	3.66007	5.17364	0.960381	7.16167e-08	1.8093e-07	sig	up
ENSG00000179862	CITED4	chr1	protein_coding	1290	1290	252.456	-4.74124	0.363803	7.99827e-39	2.33826e-37	sig	down
ENSG00000229528		chr1	lncRNA	471	471	5.74347	5.98601	1.39799	1.85338e-05	3.34126e-05	sig	up
ENSG00000228940		chr1	transcribed_unprocessed_pseudogene	921	921	5.74364	5.97938	1.27443	2.7081e-06	5.51561e-06	sig	up
ENSG00000171790	SLFNL1	chr1	protein_coding	4310	4310	42.7683	2.39917	0.342655	2.52903e-12	1.11432e-11	sig	up
ENSG00000215893	RPL23AP17	chr1	processed_pseudogene	499	499	4.90111	4.84283	0.868935	2.49961e-08	6.72452e-08	sig	up
ENSG00000235358	SCMH1-DT	chr1	lncRNA	1468	1468	6.66072	4.98108	0.931663	8.97027e-08	2.23528e-07	sig	up
ENSG00000213987	RPL36AP9	chr1	processed_pseudogene	313	313	2.22612	4.80104	1.56355	0.00213628	0.00291485	sig	up
ENSG00000204060	FOXO6	chr1	protein_coding	2398	2398	47.1953	-2.3691	0.500056	2.16178e-06	4.4628e-06	sig	down
ENSG00000229901	FOXO6-AS1	chr1	lncRNA	394	394	3.3008	2.15228	0.820655	0.00872535	0.0110077	sig	up
ENSG00000230881		chr1	lncRNA	265	265	5.2419	2.12898	0.516754	3.79011e-05	6.54427e-05	sig	up
ENSG00000227538	HNRNPFP1	chr1	processed_pseudogene	1133	1133	8.84315	6.78717	1.36123	6.16244e-07	1.37315e-06	sig	up
ENSG00000228776		chr1	processed_pseudogene	454	454	2.85091	5.16144	1.43637	0.000326399	0.000495401	sig	up
ENSG00000044012	GUCA2B	chr1	protein_coding	597	597	2.56053	3.25594	1.20555	0.00691747	0.00884171	sig	up
ENSG00000197273	GUCA2A	chr1	protein_coding	569	569	8.50147	6.72858	1.31306	2.98592e-07	6.94477e-07	sig	up
ENSG00000177181	RIMKLA	chr1	protein_coding	8981	8981	70.8607	3.5879	0.569747	3.02778e-10	1.04701e-09	sig	up
ENSG00000066185	ZMYND12	chr1	protein_coding	2195	2195	23.3813	2.45842	0.499833	8.72201e-07	1.90449e-06	sig	up
ENSG00000186409	CCDC30	chr1	protein_coding	13539	13539	155.808	2.76698	0.291625	2.35204e-21	2.2707e-20	sig	up
ENSG00000230116	RPS3AP11	chr1	processed_pseudogene	755	755	4.27464	4.02802	0.753003	8.8309e-08	2.20264e-07	sig	up
ENSG00000236876	TMSB4XP1	chr1	processed_pseudogene	192	192	5.80115	5.72676	0.792139	4.84823e-13	2.31202e-12	sig	up
ENSG00000236180		chr1	processed_pseudogene	421	421	2.99443	3.2988	0.907023	0.000275879	0.000422648	sig	up
ENSG00000234917		chr1	lncRNA	596	596	18.9302	2.99141	0.563063	1.07985e-07	2.66025e-07	sig	up
ENSG00000164007	CLDN19	chr1	protein_coding	3602	3602	17.3765	3.14243	0.723182	1.39095e-05	2.55393e-05	sig	up
ENSG00000228192	ZNF691-DT	chr1	lncRNA	1617	1617	20.8604	2.70289	0.460155	4.25744e-09	1.26842e-08	sig	up
ENSG00000237090	MKRN8P	chr1	transcribed_processed_pseudogene	1326	1326	13.4771	7.05292	0.973329	4.28677e-13	2.05459e-12	sig	up
ENSG00000225099	ATP6V1E1P1	chr1	processed_pseudogene	681	681	14.8791	4.92785	0.575501	1.10238e-17	8.05293e-17	sig	up
ENSG00000117394	SLC2A1	chr1	protein_coding	4208	4208	2925.91	-3.21642	0.396767	5.20754e-16	3.30327e-15	sig	down
ENSG00000207256	RNU6-880P	chr1	snRNA	107	107	1.94979	2.27909	0.948816	0.016304	0.0199444	sig	up
ENSG00000243710	CFAP57	chr1	protein_coding	5665	5665	54.7712	2.22363	0.681342	0.00110003	0.00155787	sig	up
ENSG00000179178	TMEM125	chr1	protein_coding	2127	2127	88.2389	-3.24927	0.594642	4.64864e-08	1.20384e-07	sig	down
ENSG00000253313	C1orf210	chr1	protein_coding	1516	1516	86.956	-3.37981	0.625759	6.62181e-08	1.67962e-07	sig	down
ENSG00000117400	MPL	chr1	protein_coding	2128	2128	31.7389	3.69166	0.516556	8.89044e-13	4.11816e-12	sig	up
ENSG00000066322	ELOVL1	chr1	protein_coding	2458	2458	1773.8	-2.84517	0.121946	2.13277e-120	2.11439e-117	sig	down
ENSG00000142949	PTPRF	chr1	protein_coding	10719	10719	5483.69	-5.19939	0.299795	2.22163e-67	2.50915e-65	sig	down
ENSG00000229444	ST3GAL3-AS1	chr1	lncRNA	469	469	8.31403	3.71972	0.59324	3.60635e-10	1.23474e-09	sig	up
ENSG00000252201				90	90	5.72512	5.83549	0.839213	3.56253e-12	1.54528e-11	sig	up
ENSG00000233674		chr1	processed_pseudogene	271	271	3.32425	2.97594	0.60111	7.39273e-07	1.63019e-06	sig	up
ENSG00000224751	SHMT1P1	chr1	processed_pseudogene	1312	1312	20.0675	6.44205	0.778266	1.25851e-16	8.46188e-16	sig	up
ENSG00000117411	B4GALT2	chr1	protein_coding	3778	3778	406.593	-2.67131	0.177886	5.68571e-51	3.01965e-49	sig	down
ENSG00000196517	SLC6A9	chr1	protein_coding	5159	5159	750.602	-4.62192	0.437385	4.23161e-26	5.73801e-25	sig	down
ENSG00000230615		chr1	lncRNA	3809	3809	28.2788	5.90633	0.588061	9.78874e-24	1.12492e-22	sig	up
ENSG00000227163		chr1	processed_pseudogene	520	520	3.67871	5.53059	1.21884	5.69016e-06	1.10663e-05	sig	up
ENSG00000239560	RN7SL479P	chr1	misc_RNA	298	298	3.45399	5.41434	1.05703	3.01992e-07	7.01836e-07	sig	up
ENSG00000171872	KLF17	chr1	protein_coding	3131	3131	29.2612	7.62775	1.03579	1.78234e-13	8.87135e-13	sig	up
ENSG00000233514		chr1	processed_pseudogene	360	360	2.35114	2.97124	0.780456	0.000140629	0.000224247	sig	up
ENSG00000239275				320	320	4.71207	5.87439	1.4782	7.06731e-05	0.000117491	sig	up
ENSG00000226804		chr1	processed_pseudogene	1160	1160	4.25889	5.54867	1.29848	1.92697e-05	3.46679e-05	sig	up
ENSG00000238037	OOSP1P1	chr1	processed_pseudogene	274	274	2.33676	4.85302	1.48071	0.00104735	0.00148699	sig	up
ENSG00000271329		chr1	transcribed_processed_pseudogene	796	796	12.3551	5.0256	1.03856	1.30486e-06	2.77519e-06	sig	up
ENSG00000233602	ERI3-IT1	chr1	lncRNA	619	619	4.65796	2.71208	0.547961	7.44395e-07	1.641e-06	sig	up
ENSG00000198520	ARMH1	chr1	protein_coding	3166	3166	62.0758	2.47798	0.353676	2.44599e-12	1.07997e-11	sig	up
ENSG00000199377	RNU5F-1	chr1	snRNA	117	117	24.5259	7.56691	0.644528	7.92648e-32	1.52028e-30	sig	up
ENSG00000200169	RNU5D-1	chr1	snRNA	116	116	23.1784	8.01864	0.747845	7.99637e-27	1.13501e-25	sig	up
ENSG00000200913	SNORD46	chr1	snoRNA	104	104	27.1979	4.56771	0.398503	2.04333e-30	3.62885e-29	sig	up
ENSG00000202031	SNORD38A	chr1	snoRNA	70	70	843.31	7.93334	0.397665	1.50427e-88	4.53437e-86	sig	up
ENSG00000234093	RPS15AP11	chr1	processed_pseudogene	390	390	4.34634	2.73574	0.524763	1.85531e-07	4.43422e-07	sig	up
ENSG00000173846	PLK3	chr1	protein_coding	3479	3479	1419.31	2.03827	0.409992	6.6446e-07	1.47418e-06	sig	up
ENSG00000188396	DYNLT4	chr1	protein_coding	1265	1265	49.7893	3.44612	0.382906	2.25856e-19	1.8844e-18	sig	up
ENSG00000229815	CCNB1IP1P1	chr1	processed_pseudogene	839	839	3.73625	5.20391	0.893657	5.77428e-09	1.69219e-08	sig	up
ENSG00000268949	MRPS17P1	chr1	processed_pseudogene	3130	3130	12.2801	4.95488	0.803899	7.11268e-10	2.3475e-09	sig	up
ENSG00000234315	OSTCP5	chr1	processed_pseudogene	453	453	5.41723	5.53995	1.03095	7.71515e-08	1.94018e-07	sig	up
ENSG00000236872	PPIAP36	chr1	processed_pseudogene	325	325	6.58744	2.5543	0.560008	5.08654e-06	9.95702e-06	sig	up
ENSG00000234379	HMGB1P48	chr1	unprocessed_pseudogene	598	598	3.96483	5.60915	1.46589	0.000130002	0.000208216	sig	up
ENSG00000234329	RPL7AP16	chr1	processed_pseudogene	788	788	36.3564	2.1785	0.236124	2.80645e-20	2.48958e-19	sig	up
ENSG00000236111	RPL6P1	chr1	processed_pseudogene	681	681	2.4467	3.9931	0.963665	3.41809e-05	5.93708e-05	sig	up
ENSG00000232467	TMA16P2	chr1	processed_pseudogene	601	601	8.27618	5.46889	0.679988	8.79405e-16	5.47551e-15	sig	up
ENSG00000117461	PIK3R3	chr1	protein_coding	7676	7676	374.792	2.33551	0.268469	3.33791e-18	2.53379e-17	sig	up
ENSG00000226957		chr1	lncRNA	649	649	3.65498	4.54943	0.792835	9.57021e-09	2.726e-08	sig	up
ENSG00000233114	COX7BP4	chr1	processed_pseudogene	226	226	2.96211	5.21931	0.863825	1.52133e-09	4.81056e-09	sig	up
ENSG00000227857		chr1	lncRNA	339	339	5.87179	4.65972	1.27191	0.000248743	0.000383234	sig	up
ENSG00000250719	P3R3URF	chr1	protein_coding	395	395	2.14444	4.73713	1.31398	0.000311948	0.000474694	sig	up
ENSG00000117480	FAAH	chr1	protein_coding	2776	2776	183.784	-2.73638	0.318657	8.91115e-18	6.56121e-17	sig	down
ENSG00000224863	LINC01398	chr1	lncRNA	1129	1129	10.4274	4.4843	0.929384	1.39992e-06	2.96704e-06	sig	up
ENSG00000225667				354	354	6.31045	5.77069	1.13561	3.74343e-07	8.59373e-07	sig	up
ENSG00000197587	DMBX1	chr1	protein_coding	2896	2896	16.6389	2.16146	0.850756	0.011065	0.0137955	sig	up
ENSG00000269956	MKNK1-AS1	chr1	lncRNA	2445	2445	98.2138	5.03025	0.371598	9.48124e-42	3.22391e-40	sig	up
ENSG00000162456	KNCN	chr1	protein_coding	2810	2810	16.1732	7.49021	1.12704	3.01392e-11	1.17841e-10	sig	up
ENSG00000079277	MKNK1	chr1	protein_coding	8060	8060	1728.81	2.723	0.30341	2.84312e-19	2.35713e-18	sig	up
ENSG00000233647	NENFP1	chr1	processed_pseudogene	466	466	5.66259	5.17272	0.810582	1.75379e-10	6.2472e-10	sig	up
ENSG00000186118	TEX38	chr1	protein_coding	1545	1545	22.2117	5.74766	0.664802	5.34862e-18	4.00558e-17	sig	up
ENSG00000228237	EFCAB14-AS1	chr1	lncRNA	584	584	7.42643	3.51707	0.447181	3.69177e-15	2.17193e-14	sig	up
ENSG00000236476		chr1	processed_pseudogene	805	805	6.17451	6.26236	1.15838	6.44052e-08	1.63476e-07	sig	up
ENSG00000142973	CYP4B1	chr1	protein_coding	3459	3459	283.587	-2.23846	0.552591	5.10343e-05	8.671e-05	sig	down
ENSG00000187048	CYP4A11	chr1	protein_coding	3890	3890	28.0782	5.43253	0.723261	5.8603e-14	3.06494e-13	sig	up
ENSG00000186160	CYP4Z1	chr1	protein_coding	1996	1996	18.8953	2.69511	0.672102	6.07264e-05	0.000102004	sig	up
ENSG00000225506	CYP4A22-AS1	chr1	lncRNA	921	921	7.51668	3.91284	0.736488	1.07935e-07	2.65916e-07	sig	up
ENSG00000162365	CYP4A22	chr1	protein_coding	2937	2937	15.1713	5.23189	0.821273	1.88456e-10	6.68901e-10	sig	up
ENSG00000225514	MTND1P34	chr1	transcribed_processed_pseudogene	671	671	3.43224	5.19496	1.38404	0.000174394	0.000274496	sig	up
ENSG00000224805	LINC00853	chr1	lncRNA	661	661	10.9821	3.13064	0.75167	3.11473e-05	5.44364e-05	sig	up
ENSG00000162366	PDZK1IP1	chr1	protein_coding	1438	1438	382.174	-3.8869	0.40285	4.98769e-22	5.07321e-21	sig	down
ENSG00000226252		chr1	lncRNA	4036	4036	21.8521	3.52371	0.563715	4.08162e-10	1.38714e-09	sig	up
ENSG00000186790	FOXE3	chr1	protein_coding	1980	1980	13.4397	5.34735	0.999451	8.78145e-08	2.19116e-07	sig	up
ENSG00000186564	FOXD2	chr1	protein_coding	4675	4675	23.2585	2.57102	0.467944	3.92276e-08	1.02665e-07	sig	up
ENSG00000271355		chr1	processed_pseudogene	465	465	8.06297	6.65555	1.21932	4.80425e-08	1.24154e-07	sig	up
ENSG00000229554	RPL21P24	chr1	processed_pseudogene	448	448	3.60708	5.43459	1.59264	0.000644128	0.000939694	sig	up
ENSG00000227883	ATP6V0E1P4	chr1	processed_pseudogene	242	242	1.76599	4.46584	2.19066	0.0414916	0.0486242	sig	up
ENSG00000227947	LINC01738	chr1	lncRNA	815	815	7.36342	5.80618	1.30508	8.63147e-06	1.63406e-05	sig	up
ENSG00000225028		chr1	lncRNA	1807	1807	14.6841	5.8162	1.00171	6.38822e-09	1.86257e-08	sig	up
ENSG00000226133	LINC02794	chr1	lncRNA	1119	1119	11.3612	6.97672	1.14907	1.26634e-09	4.04713e-09	sig	up
ENSG00000231413		chr1	lncRNA	292	292	6.65388	6.37325	1.37897	3.80538e-06	7.58458e-06	sig	up
ENSG00000242267	SKINT1L	chr1	transcribed_unprocessed_pseudogene	2010	2010	20.7672	3.08339	0.675502	5.00452e-06	9.80809e-06	sig	up
ENSG00000269709				573	573	11.0103	5.41769	0.980584	3.29548e-08	8.71374e-08	sig	up
ENSG00000224986	PPP1R8P1	chr1	processed_pseudogene	1044	1044	14.7744	5.58554	0.630608	8.19175e-19	6.52939e-18	sig	up
ENSG00000206700	RNU6-723P	chr1	snRNA	107	107	3.45381	5.44138	0.760102	8.14121e-13	3.78526e-12	sig	up
ENSG00000235105		chr1	processed_pseudogene	1257	1257	3.26996	3.58628	0.698471	2.82929e-07	6.60217e-07	sig	up
ENSG00000232514	RPL21P25	chr1	processed_pseudogene	474	474	2.28954	4.82616	1.57258	0.00214812	0.00292975	sig	up
ENSG00000186094	AGBL4	chr1	protein_coding	7540	7540	66.686	4.20182	0.648143	8.99984e-11	3.32066e-10	sig	up
ENSG00000229846		chr1	lncRNA	713	713	3.75021	5.54301	1.27662	1.41227e-05	2.58967e-05	sig	up
ENSG00000239144				112	112	2.03383	4.6653	1.94202	0.0162927	0.0199311	sig	up
ENSG00000230114	AGBL4-AS1	chr1	lncRNA	566	566	5.37339	6.05031	1.33807	6.13568e-06	1.18758e-05	sig	up
ENSG00000225623	AGBL4-IT1	chr1	lncRNA	514	514	2.82589	5.14522	1.54825	0.000889734	0.00127486	sig	up
ENSG00000237478		chr1	processed_pseudogene	262	262	1.83551	4.14853	1.63538	0.011189	0.0139419	sig	up
ENSG00000215887	ZNF859P	chr1	unprocessed_pseudogene	1966	1966	16.1647	7.66417	1.21595	2.91874e-10	1.01119e-09	sig	up
ENSG00000227839				1885	1885	14.5408	7.50523	1.11395	1.61115e-11	6.49586e-11	sig	up
ENSG00000233595	MTND2P29	chr1	processed_pseudogene	412	412	1.89814	4.34129	1.12848	0.000119567	0.000192456	sig	up
ENSG00000162374	ELAVL4	chr1	protein_coding	6936	6936	56.8278	3.36081	0.630573	9.83332e-08	2.43619e-07	sig	up
ENSG00000230828		chr1	processed_pseudogene	346	346	3.54212	5.45005	1.40945	0.000110281	0.000178508	sig	up
ENSG00000237337	ELAVL4-AS1	chr1	lncRNA	858	858	4.70539	5.85895	1.468	6.5765e-05	0.000109839	sig	up
ENSG00000233407		chr1	lncRNA	250	250	1.69275	4.40445	1.95201	0.024048	0.0288698	sig	up
ENSG00000234080		chr1	processed_pseudogene	880	880	6.18641	4.11003	0.919363	7.803e-06	1.48675e-05	sig	up
ENSG00000229316	HMGB1P45	chr1	processed_pseudogene	653	653	5.73932	5.98733	1.31969	5.70803e-06	1.10986e-05	sig	up
ENSG00000225671	FCF1P6	chr1	processed_pseudogene	595	595	4.53001	5.28806	1.36997	0.000113392	0.000183158	sig	up
ENSG00000142700	DMRTA2	chr1	protein_coding	3225	3225	6.9193	6.08868	1.19736	3.67456e-07	8.44431e-07	sig	up
ENSG00000225767	FAF1-AS1	chr1	lncRNA	503	503	13.5526	5.03234	0.470863	1.16487e-26	1.63779e-25	sig	up
ENSG00000207194	RNU6-1026P	chr1	snRNA	108	108	3.59643	4.91224	0.809172	1.27355e-09	4.06844e-09	sig	up
ENSG00000230585	PHB1P12	chr1	processed_pseudogene	811	811	14.8532	4.2563	0.428647	3.09426e-23	3.42534e-22	sig	up
ENSG00000237130	MRPS6P2	chr1	processed_pseudogene	370	370	6.69826	6.14117	0.853677	6.30175e-13	2.96742e-12	sig	up
ENSG00000204006	C1orf185	chr1	protein_coding	1095	1095	4.2768	5.19225	1.18753	1.22936e-05	2.27513e-05	sig	up
ENSG00000213478	CFL1P2	chr1	processed_pseudogene	684	684	5.06686	4.14104	0.869719	1.92295e-06	3.99826e-06	sig	up
ENSG00000203356	LINC01562	chr1	lncRNA	2366	2366	11.3527	5.18649	0.866942	2.19727e-09	6.81911e-09	sig	up
ENSG00000233406		chr1	processed_pseudogene	875	875	7.15482	2.12316	0.477942	8.90022e-06	1.68187e-05	sig	up
ENSG00000236434		chr1	lncRNA	435	435	12.2559	2.5438	0.413581	7.71477e-10	2.53589e-09	sig	up
ENSG00000261664	TTC39A-AS1	chr1	lncRNA	1222	1222	6.60716	3.34896	0.901168	0.000202203	0.000315663	sig	up
ENSG00000232027		chr1	processed_pseudogene	955	955	15.4432	4.38537	0.433785	5.01147e-24	5.88967e-23	sig	up
ENSG00000238140		chr1	lncRNA	678	678	6.72828	3.39784	0.478229	1.20278e-12	5.49383e-12	sig	up
ENSG00000227742	CALR4P	chr1	transcribed_unitary_pseudogene	946	946	8.85701	4.43545	0.855651	2.17508e-07	5.15292e-07	sig	up
ENSG00000236973	GAPDHP51	chr1	processed_pseudogene	1000	1000	11.4425	6.64156	0.690597	6.76926e-22	6.81233e-21	sig	up
ENSG00000232846	SLC25A6P3	chr1	processed_pseudogene	879	879	5.78022	5.82502	0.956932	1.14915e-09	3.69565e-09	sig	up
ENSG00000212624		chr1	snoRNA	122	122	2.67744	5.0425	0.689576	2.62296e-13	1.28405e-12	sig	up
ENSG00000272175		chr1	lncRNA	280	280	7.28193	4.25502	0.590111	5.57279e-13	2.6437e-12	sig	up
ENSG00000230604	TSEN15P2	chr1	processed_pseudogene	358	358	13.9336	5.2491	0.541007	2.94322e-22	3.04364e-21	sig	up
ENSG00000212174				77	77	3.56761	5.46759	0.821168	2.77003e-11	1.08677e-10	sig	up
ENSG00000229032		chr1	processed_pseudogene	342	342	2.41364	3.87872	1.22798	0.00158523	0.00219887	sig	up
ENSG00000223390		chr1	lncRNA	762	762	4.16765	4.59287	0.659639	3.33809e-12	1.45131e-11	sig	up
ENSG00000228369	TXNDC12-AS1	chr1	lncRNA	391	391	5.5339	5.38508	0.717979	6.36612e-14	3.31782e-13	sig	up
ENSG00000241745	RN7SL788P	chr1	misc_RNA	313	313	24.008	7.55711	0.67485	4.16099e-29	6.82966e-28	sig	up
ENSG00000223429		chr1	processed_pseudogene	841	841	12.1729	5.30043	0.72636	2.93709e-13	1.42874e-12	sig	up
ENSG00000224255	PDCL3P6	chr1	processed_pseudogene	706	706	8.47571	3.38096	0.535073	2.63789e-10	9.18742e-10	sig	up
ENSG00000237663	DNAJC19P7	chr1	processed_pseudogene	344	344	3.14326	4.3034	0.877847	9.47597e-07	2.05814e-06	sig	up
ENSG00000213735	ANAPC10P1	chr1	processed_pseudogene	556	556	5.2747	3.388	0.650588	1.91297e-07	4.56444e-07	sig	up
ENSG00000224680	PLA2G12AP1	chr1	transcribed_processed_pseudogene	568	568	7.02746	2.53523	0.570716	8.90461e-06	1.68256e-05	sig	up
ENSG00000239063				81	81	1.81631	2.89174	0.981615	0.00322015	0.00429842	sig	up
ENSG00000272371		chr1	lncRNA	456	456	6.58224	6.16406	0.991126	4.99524e-10	1.67984e-09	sig	up
ENSG00000236290	EEF1GP7	chr1	transcribed_processed_pseudogene	703	703	4.81012	5.54829	1.41942	9.27414e-05	0.000151652	sig	up
ENSG00000182183	SHISAL2A	chr1	protein_coding	2508	2508	23.7829	5.44647	0.596808	7.10771e-20	6.1297e-19	sig	up
ENSG00000233664	NDUFS5P3	chr1	processed_pseudogene	321	321	1.21863	3.76988	1.55386	0.0152607	0.0187329	sig	up
ENSG00000239640	RN7SL62P	chr1	misc_RNA	295	295	5.03335	5.97892	1.35955	1.09395e-05	2.03977e-05	sig	up
ENSG00000252018	RNU2-30P	chr1	snRNA	141	141	4.72147	5.54462	0.86119	1.20804e-10	4.38975e-10	sig	up
ENSG00000206627	RNU6-969P	chr1	snRNA	105	105	3.41849	3.14856	0.641198	9.08738e-07	1.97865e-06	sig	up
ENSG00000203995	ZYG11A	chr1	protein_coding	4694	4694	25.4432	2.72425	0.606602	7.0892e-06	1.35852e-05	sig	up
ENSG00000121310	ECHDC2	chr1	protein_coding	11498	11498	1066.64	-3.02525	0.311095	2.37076e-22	2.47344e-21	sig	down
ENSG00000237279	H3P2	chr1	processed_pseudogene	395	395	3.83483	3.56765	0.941873	0.000151971	0.000241254	sig	up
ENSG00000174348	PODN	chr1	protein_coding	4770	4770	341.489	-2.26951	0.29828	2.76918e-14	1.49726e-13	sig	down
ENSG00000235563		chr1	lncRNA	1871	1871	5.49705	3.23979	0.960721	0.000745562	0.00107857	sig	up
ENSG00000259818	CZIB-DT	chr1	lncRNA	3591	3591	21.8273	5.38097	0.761068	1.54613e-12	6.97926e-12	sig	up
ENSG00000157193	LRP8	chr1	protein_coding	7077	7077	147.049	2.2933	0.217627	5.78527e-26	7.78091e-25	sig	up
ENSG00000228838		chr1	lncRNA	675	675	4.21008	5.52896	1.07373	2.61479e-07	6.12631e-07	sig	up
ENSG00000232762		chr1	lncRNA	752	752	12.3222	4.89373	0.825927	3.1204e-09	9.47698e-09	sig	up
ENSG00000225675	LRP8-DT	chr1	lncRNA	567	567	4.35891	4.86499	0.966587	4.82449e-07	1.09143e-06	sig	up
ENSG00000230138	LINC02812	chr1	lncRNA	850	850	10.8834	2.31045	0.704126	0.00103327	0.00146813	sig	up
ENSG00000236253	SLC25A3P1	chr1	transcribed_processed_pseudogene	3164	3164	23.9124	8.22679	1.28124	1.35415e-10	4.88964e-10	sig	up
ENSG00000143006	DMRTB1	chr1	protein_coding	2440	2440	8.78095	6.7764	1.08045	3.56811e-10	1.2223e-09	sig	up
ENSG00000201003		chr1	snoRNA	136	136	1.81924	4.37757	0.747805	4.80174e-09	1.41996e-08	sig	up
ENSG00000211452	DIO1	chr1	protein_coding	2282	2282	19.7153	3.52643	0.45637	1.10007e-14	6.18869e-14	sig	up
ENSG00000219102	HNRNPA3P12	chr1	processed_pseudogene	1063	1063	14.9137	4.76065	0.711265	2.18324e-11	8.67925e-11	sig	up
ENSG00000203985	LDLRAD1	chr1	protein_coding	932	932	7.4975	3.69121	0.858462	1.70954e-05	3.09735e-05	sig	up
ENSG00000272091				1817	1817	109.404	-2.67027	0.231016	6.66137e-31	1.21247e-29	sig	down
ENSG00000225183	COX7BP3	chr1	processed_pseudogene	238	238	2.13858	4.21347	0.858194	9.12219e-07	1.98575e-06	sig	up
ENSG00000157211	CDCP2	chr1	protein_coding	3123	3123	19.0754	6.29705	1.00879	4.31528e-10	1.46264e-09	sig	up
ENSG00000256407		chr1	protein_coding	2684	2684	4.80157	3.67312	1.00198	0.000246491	0.000379998	sig	up
ENSG00000225632		chr1	lncRNA	1111	1111	7.22854	4.75727	0.613846	9.194e-15	5.20908e-14	sig	up
ENSG00000232245		chr1	lncRNA	289	289	3.96141	5.42522	1.60424	0.000720155	0.00104392	sig	up
ENSG00000227453	HNRNPA1P63	chr1	processed_pseudogene	963	963	10.2918	6.83705	1.24352	3.83772e-08	1.00581e-07	sig	up
ENSG00000162391	FAM151A	chr1	protein_coding	2005	2005	9.10395	2.43844	0.616775	7.70084e-05	0.000127344	sig	up
ENSG00000230728		chr1	lncRNA	623	623	4.41354	2.7476	0.798636	0.000580922	0.000851886	sig	up
ENSG00000271723	MROH7-TTC4	chr1	protein_coding	7090	7090	3.83902	3.70778	1.19244	0.00187459	0.00257486	sig	up
ENSG00000006555	TTC22	chr1	protein_coding	6055	6055	443.963	-3.52229	0.475702	1.3175e-13	6.65418e-13	sig	down
ENSG00000116133	DHCR24	chr1	protein_coding	4441	4441	6412.99	-4.76032	0.300165	1.21813e-56	8.68106e-55	sig	down
ENSG00000162399	BSND	chr1	protein_coding	3472	3472	27.0675	5.08553	0.786391	1.00022e-10	3.67105e-10	sig	up
ENSG00000231090	MIR4422HG	chr1	lncRNA	638	638	1.55668	4.28367	1.59001	0.00705778	0.00900969	sig	up
ENSG00000231095	GYG1P3	chr1	processed_pseudogene	994	994	6.7351	6.04182	1.05665	1.07834e-08	3.04879e-08	sig	up
ENSG00000231900	GOT2P1	chr1	processed_pseudogene	1309	1309	9.55695	6.38647	1.24748	3.06374e-07	7.11338e-07	sig	up
ENSG00000232198	MTCO2P34	chr1	processed_pseudogene	607	607	3.47275	5.40636	1.03702	1.85451e-07	4.43255e-07	sig	up
ENSG00000199831	RN7SKP291	chr1	misc_RNA	327	327	38.8598	8.92894	0.714303	7.44451e-36	1.81483e-34	sig	up
ENSG00000234810				4063	4063	30.0588	4.45793	0.744335	2.10956e-09	6.55785e-09	sig	up
ENSG00000233147				645	645	10.4455	3.46948	0.767346	6.14301e-06	1.18884e-05	sig	up
ENSG00000230250	LINC01753	chr1	lncRNA	631	631	4.45192	5.8032	1.30078	8.1449e-06	1.5476e-05	sig	up
ENSG00000227104	PIGQP1	chr1	transcribed_unprocessed_pseudogene	430	430	2.96893	5.19231	1.45689	0.0003653	0.000550269	sig	up
ENSG00000233079	LINC01755	chr1	lncRNA	453	453	2.62448	4.99922	1.10491	6.05223e-06	1.1725e-05	sig	up
ENSG00000235612		chr1	lncRNA	731	731	4.132	5.1471	1.01255	3.70944e-07	8.5214e-07	sig	up
ENSG00000229871	RPSAP20	chr1	processed_pseudogene	890	890	5.67203	4.73037	0.840514	1.82372e-08	5.00305e-08	sig	up
ENSG00000260971		chr1	lncRNA	1351	1351	15.2487	4.42609	0.492867	2.70033e-19	2.24208e-18	sig	up
ENSG00000223956	LINC01767	chr1	lncRNA	545	545	16.5447	6.22628	0.541833	1.46192e-30	2.614e-29	sig	up
ENSG00000236776	RPL21P23	chr1	processed_pseudogene	460	460	21.5158	6.05879	0.59116	1.19595e-24	1.46175e-23	sig	up
ENSG00000224980	RPL23AP85	chr1	processed_pseudogene	433	433	3.55631	4.5693	1.27567	0.00034114	0.00051614	sig	up
ENSG00000162409	PRKAA2	chr1	protein_coding	9347	9347	72.9774	2.28442	0.364399	3.63362e-10	1.24312e-09	sig	up
ENSG00000187889	FYB2	chr1	protein_coding	4633	4633	27.9569	6.8869	0.874723	3.45582e-15	2.03714e-14	sig	up
ENSG00000229913		chr1	lncRNA	1824	1824	14.6684	7.52057	1.12867	2.67886e-11	1.05285e-10	sig	up
ENSG00000157131	C8A	chr1	protein_coding	2356	2356	15.5166	7.25128	0.930698	6.63597e-15	3.80911e-14	sig	up
ENSG00000021852	C8B	chr1	protein_coding	2729	2729	29.262	8.3467	0.986138	2.58284e-17	1.83364e-16	sig	up
ENSG00000236341		chr1	lncRNA	610	610	1.31655	3.86925	1.33066	0.00364029	0.00482344	sig	up
ENSG00000173406	DAB1	chr1	protein_coding	7846	7846	54.3721	4.97919	0.650857	2.00657e-14	1.09959e-13	sig	up
ENSG00000227935		chr1	lncRNA	708	708	3.36754	5.02255	1.07332	2.87665e-06	5.83625e-06	sig	up
ENSG00000236888	RPS20P5	chr1	processed_pseudogene	360	360	2.44569	4.56579	1.21595	0.000173404	0.000273025	sig	up
ENSG00000226759	DAB1-AS1	chr1	lncRNA	4183	4183	32.5451	8.67208	0.986061	1.43468e-18	1.12091e-17	sig	up
ENSG00000229887	HNRNPA1P6	chr1	transcribed_unprocessed_pseudogene	963	963	8.22641	4.03055	0.818113	8.36579e-07	1.83083e-06	sig	up
ENSG00000235038		chr1	lncRNA	620	620	5.81622	6.17387	1.33123	3.52289e-06	7.05429e-06	sig	up
ENSG00000230546		chr1	unprocessed_pseudogene	141	141	2.0125	4.47193	1.77279	0.0116514	0.014493	sig	up
ENSG00000264128	RN7SL713P	chr1	misc_RNA	304	304	3.34382	5.20921	0.951581	4.39313e-08	1.14125e-07	sig	up
ENSG00000184292	TACSTD2	chr1	protein_coding	2068	2068	5748.43	-7.92193	0.341421	4.26579e-119	4.04906e-116	sig	down
ENSG00000185839		chr1	processed_pseudogene	690	690	5.09038	2.55216	0.583195	1.20786e-05	2.23765e-05	sig	up
ENSG00000234807	JUN-DT	chr1	lncRNA	1123	1123	8.88346	4.40126	0.758578	6.55361e-09	1.90904e-08	sig	up
ENSG00000231740		chr1	lncRNA	395	395	4.37617	5.74876	1.09733	1.61587e-07	3.89345e-07	sig	up
ENSG00000232453	LINC02777	chr1	lncRNA	1249	1249	19.4822	3.39277	0.552787	8.3792e-10	2.74177e-09	sig	up
ENSG00000228121	PHB1P3	chr1	processed_pseudogene	819	819	4.96251	5.42671	1.18965	5.07686e-06	9.93939e-06	sig	up
ENSG00000230812				747	747	9.27019	5.42783	0.730423	1.07716e-13	5.49068e-13	sig	up
ENSG00000241042		chr1	lncRNA	171	171	1.5229	4.25679	1.40129	0.00238339	0.00323293	sig	up
ENSG00000235215				317	317	4.58681	5.47547	0.797524	6.6221e-12	2.79019e-11	sig	up
ENSG00000237352				623	623	6.52988	4.97296	0.942419	1.31457e-07	3.20205e-07	sig	up
ENSG00000224609	FGGY-DT	chr1	lncRNA	2034	2034	10.5832	3.10475	0.719195	1.58185e-05	2.87921e-05	sig	up
ENSG00000270457		chr1	lncRNA	338	338	5.16615	3.374	0.649541	2.05348e-07	4.88118e-07	sig	up
ENSG00000226883		chr1	lncRNA	767	767	11.4696	4.5273	0.673767	1.82493e-11	7.31548e-11	sig	up
ENSG00000231816				547	547	5.59786	2.00521	0.492889	4.736e-05	8.07469e-05	sig	up
ENSG00000134709	HOOK1	chr1	protein_coding	6845	6845	360.49	-2.86688	0.409617	2.57956e-12	1.1349e-11	sig	down
ENSG00000162598	C1orf87	chr1	protein_coding	4422	4422	41.2967	7.05329	0.929299	3.20157e-14	1.72041e-13	sig	up
ENSG00000238242	LINC02778	chr1	lncRNA	683	683	4.46389	5.79236	1.3159	1.07341e-05	2.00389e-05	sig	up
ENSG00000226476	LINC01748	chr1	lncRNA	1798	1798	16.0962	4.90179	0.86463	1.43442e-08	3.99404e-08	sig	up
ENSG00000231252		chr1	lncRNA	2344	2344	13.4449	4.22598	0.76477	3.27945e-08	8.67545e-08	sig	up
ENSG00000237928	NFIA-AS2	chr1	lncRNA	1843	1843	16.198	3.88941	0.732926	1.11638e-07	2.74341e-07	sig	up
ENSG00000270742				470	470	4.96074	3.38543	0.678674	6.09136e-07	1.3582e-06	sig	up
ENSG00000237853	NFIA-AS1	chr1	lncRNA	531	531	5.91664	5.18804	0.758654	8.00389e-12	3.34329e-11	sig	up
ENSG00000223920		chr1	processed_pseudogene	715	715	2.01015	3.56557	0.874472	4.55424e-05	7.78384e-05	sig	up
ENSG00000200575	RNU6-414P	chr1	snRNA	104	104	27.7215	7.9288	0.748522	3.22464e-26	4.40605e-25	sig	up
ENSG00000212360	RNU6-1177P	chr1	snRNA	104	104	3.01235	3.04238	0.840757	0.00029618	0.000451933	sig	up
ENSG00000236646	LAMTOR5P1	chr1	processed_pseudogene	270	270	2.35542	4.10541	1.05703	0.000102791	0.000167075	sig	up
ENSG00000242860	RN7SL180P	chr1	misc_RNA	292	292	3.68161	4.15092	1.05482	8.31274e-05	0.000136789	sig	up
ENSG00000234204	PIGPP2	chr1	processed_pseudogene	458	458	3.25464	5.35192	1.89478	0.00473459	0.00618686	sig	up
ENSG00000234088	RPS15AP7	chr1	processed_pseudogene	405	405	7.51325	6.20919	1.53766	5.38934e-05	9.12202e-05	sig	up
ENSG00000240563	L1TD1	chr1	protein_coding	3849	3849	34.9923	4.54768	0.601786	4.12568e-14	2.19061e-13	sig	up
ENSG00000237227		chr1	processed_pseudogene	307	307	1.46908	4.15989	1.74079	0.0168644	0.0205938	sig	up
ENSG00000132854	KANK4	chr1	protein_coding	5980	5980	50.5962	2.00294	0.596436	0.000784551	0.00113215	sig	up
ENSG00000201153	RNU6-371P	chr1	snRNA	108	108	2.18768	4.73506	1.74259	0.00658271	0.0084368	sig	up
ENSG00000270549		chr1	processed_pseudogene	238	238	2.56231	4.00843	0.742833	6.80929e-08	1.72541e-07	sig	up
ENSG00000132855	ANGPTL3	chr1	protein_coding	3250	3250	23.8767	5.78135	0.455138	5.7329e-37	1.49916e-35	sig	up
ENSG00000269624				1813	1813	17.2834	6.57278	0.577998	5.78961e-30	9.99172e-29	sig	up
ENSG00000213703	RPL13AP9	chr1	processed_pseudogene	546	546	8.35258	3.87033	0.512308	4.19844e-14	2.22712e-13	sig	up
ENSG00000234318		chr1	lncRNA	447	447	4.36655	5.22793	1.09277	1.71752e-06	3.59695e-06	sig	up
ENSG00000237163		chr1	processed_pseudogene	303	303	4.2306	5.71859	1.27279	7.02362e-06	1.34682e-05	sig	up
ENSG00000229225		chr1	lncRNA	157	157	1.75391	4.4624	2.25284	0.0476149	0.055478	sig	up
ENSG00000203605		chr1	lncRNA	823	823	3.16029	5.30004	1.44186	0.000237086	0.000366553	sig	up
ENSG00000271593				690	690	10.8497	6.73365	1.32268	3.56305e-07	8.20158e-07	sig	up
ENSG00000224209	LINC00466	chr1	lncRNA	2240	2240	15.0628	7.04326	1.19517	3.79035e-09	1.13823e-08	sig	up
ENSG00000228734		chr1	lncRNA	859	859	5.08386	5.96361	1.48209	5.72696e-05	9.65649e-05	sig	up
ENSG00000230798	FOXD3-AS1	chr1	lncRNA	1208	1208	12.3073	2.16856	0.683723	0.00151554	0.00210739	sig	up
ENSG00000236674		chr1	processed_pseudogene	1357	1357	5.99697	5.86676	1.19091	8.38159e-07	1.83411e-06	sig	up
ENSG00000251720	RNU7-123P	chr1	snRNA	60	60	2.5567	3.62665	1.08245	0.000806936	0.00116231	sig	up
ENSG00000116652	DLEU2L	chr1	lncRNA	703	703	14.8997	3.14909	0.478734	4.76968e-11	1.82257e-10	sig	up
ENSG00000244256	RN7SL130P	chr1	misc_RNA	303	303	12.1414	4.06995	0.548039	1.11608e-13	5.6819e-13	sig	up
ENSG00000177452		chr1	processed_pseudogene	584	584	4.0571	4.98979	0.94855	1.43712e-07	3.48476e-07	sig	up
ENSG00000228056	CFL1P3	chr1	processed_pseudogene	495	495	6.25199	5.60803	0.969573	7.29371e-09	2.11167e-08	sig	up
ENSG00000207190	RNU6-809P	chr1	snRNA	107	107	1.8482	4.49916	1.38717	0.00118108	0.00166673	sig	up
ENSG00000223949	ROR1-AS1	chr1	lncRNA	3544	3544	30.938	5.83036	0.640409	8.69693e-20	7.45986e-19	sig	up
ENSG00000177414	UBE2U	chr1	protein_coding	1826	1826	10.5568	4.48535	0.899384	6.12808e-07	1.36577e-06	sig	up
ENSG00000234784		chr1	processed_pseudogene	241	241	15.3124	6.86316	0.629115	1.04138e-27	1.55899e-26	sig	up
ENSG00000233877		chr1	processed_pseudogene	387	387	24.5904	6.94199	0.564327	8.90482e-35	2.03828e-33	sig	up
ENSG00000226891	LINC01359	chr1	lncRNA	4326	4326	141.519	4.46365	0.368531	9.12106e-34	1.95441e-32	sig	up
ENSG00000185031	SLC2A3P2	chr1	processed_pseudogene	1480	1480	83.8415	6.5775	0.480887	1.37727e-42	4.91543e-41	sig	up
ENSG00000272506		chr1	lncRNA	618	618	21.4751	3.86657	0.524949	1.76349e-13	8.78524e-13	sig	up
ENSG00000212257	RNU6-1176P	chr1	snRNA	107	107	9.09505	4.82639	0.722418	2.3751e-11	9.4051e-11	sig	up
ENSG00000199135	MIR101-1	chr1	miRNA	75	75	1.527	3.53491	0.962443	0.000239857	0.000370541	sig	up
ENSG00000231485				310	310	21.8025	7.19009	0.667546	4.72265e-27	6.78541e-26	sig	up
ENSG00000234496	MRPS21P1	chr1	processed_pseudogene	223	223	2.06869	4.51256	1.38923	0.00116118	0.00164	sig	up
ENSG00000231622	RPS29P7	chr1	processed_pseudogene	171	171	2.04201	3.83246	1.30386	0.00328936	0.00438463	sig	up
ENSG00000116675	DNAJC6	chr1	protein_coding	6907	6907	91.012	2.16287	0.383088	1.64325e-08	4.53699e-08	sig	up
ENSG00000229294	DNAJC6-AS1	chr1	lncRNA	512	512	6.77742	6.23096	1.16545	8.97269e-08	2.23563e-07	sig	up
ENSG00000237852		chr1	lncRNA	423	423	4.67028	3.91826	0.598495	5.87595e-11	2.21718e-10	sig	up
ENSG00000224570		chr1	processed_pseudogene	1797	1797	18.3124	6.38091	0.810652	3.50893e-15	2.06681e-14	sig	up
ENSG00000239319	RN7SL854P	chr1	misc_RNA	293	293	3.26622	5.33803	0.991008	7.18581e-08	1.81484e-07	sig	up
ENSG00000184588	PDE4B	chr1	protein_coding	8641	8641	3602.87	5.84801	0.367798	6.32906e-57	4.55406e-55	sig	up
ENSG00000227466	PDE4B-AS1	chr1	lncRNA	456	456	7.56479	6.58899	0.89759	2.12385e-13	1.04985e-12	sig	up
ENSG00000223152	RNU4-88P	chr1	snRNA	86	86	1.87535	4.57876	1.06064	1.58177e-05	2.87919e-05	sig	up
ENSG00000118473	SGIP1	chr1	protein_coding	10493	10493	134.174	3.0402	0.344985	1.2232e-18	9.61405e-18	sig	up
ENSG00000248458		chr1	lncRNA	1156	1156	10.6147	6.32771	0.747158	2.47428e-17	1.75908e-16	sig	up
ENSG00000152760	DYNLT5	chr1	protein_coding	3100	3100	32.3355	2.06571	0.306071	1.48745e-11	6.02052e-11	sig	up
ENSG00000172410	INSL5	chr1	protein_coding	715	715	5.33907	4.9308	1.15546	1.97781e-05	3.55353e-05	sig	up
ENSG00000152763	DNAI4	chr1	protein_coding	6700	6700	89.288	2.51576	0.373729	1.67917e-11	6.75728e-11	sig	up
ENSG00000231080		chr1	lncRNA	861	861	1.47604	4.22042	1.43627	0.00329845	0.00439597	sig	up
ENSG00000198160	MIER1	chr1	protein_coding	8273	8273	2241.79	2.49185	0.233161	1.16769e-26	1.64124e-25	sig	up
ENSG00000203963	C1orf141	chr1	protein_coding	5022	5022	20.3308	7.99169	1.18652	1.63456e-11	6.58488e-11	sig	up
ENSG00000162594	IL23R	chr1	protein_coding	2995	2995	25.6276	5.74888	0.815276	1.77063e-12	7.94202e-12	sig	up
ENSG00000228523	DNAJB6P4	chr1	processed_pseudogene	728	728	1.98775	4.45714	1.55848	0.00423747	0.00556858	sig	up
ENSG00000081985	IL12RB2	chr1	protein_coding	4233	4233	98.5083	2.47291	0.37111	2.67299e-11	1.05073e-10	sig	up
ENSG00000223263	RNU6-387P	chr1	snRNA	105	105	3.97802	2.04727	0.447163	4.68663e-06	9.22194e-06	sig	up
ENSG00000235200	LINC01702	chr1	lncRNA	408	408	5.9488	6.20948	1.34429	3.85301e-06	7.67437e-06	sig	up
ENSG00000238139		chr1	processed_pseudogene	374	374	2.63633	5.04486	1.39676	0.000304046	0.000463286	sig	up
ENSG00000242482	RN7SL392P	chr1	misc_RNA	297	297	2.7566	5.10731	1.44834	0.000421364	0.000629471	sig	up
ENSG00000232048	HNRNPCP9	chr1	processed_pseudogene	859	859	14.6129	7.34462	1.06978	6.6233e-12	2.79043e-11	sig	up
ENSG00000172380	GNG12	chr1	protein_coding	4724	4724	2570.54	-2.20258	0.274774	1.09264e-15	6.76263e-15	sig	down
ENSG00000238778	RNU7-80P	chr1	snRNA	61	61	1.17234	3.36972	0.714113	2.373e-06	4.87091e-06	sig	up
ENSG00000235055		chr1	processed_pseudogene	904	904	5.15865	2.51354	0.904146	0.00543557	0.0070461	sig	up
ENSG00000228431	ARL5AP3	chr1	processed_pseudogene	386	386	6.24549	2.83475	0.719226	8.1013e-05	0.0001336	sig	up
ENSG00000116729	WLS	chr1	protein_coding	4513	4513	857.515	-2.12836	0.224601	2.63767e-21	2.53876e-20	sig	down
ENSG00000229133	RPS7P4	chr1	processed_pseudogene	582	582	6.32275	2.55163	0.462777	3.51291e-08	9.25518e-08	sig	up
ENSG00000116745	RPE65	chr1	protein_coding	2610	2610	15.3998	4.74061	0.838693	1.58247e-08	4.37703e-08	sig	up
ENSG00000233589		chr1	lncRNA	960	960	4.89245	3.00256	0.825487	0.00027549	0.000422081	sig	up
ENSG00000234264	DEPDC1-AS1	chr1	lncRNA	1247	1247	6.17792	4.89082	1.02623	1.88111e-06	3.91619e-06	sig	up
ENSG00000223883	LINC01707	chr1	lncRNA	627	627	3.36569	5.37455	1.42109	0.000155574	0.000246622	sig	up
ENSG00000229639	LINC01758	chr1	lncRNA	458	458	2.34355	4.84751	1.61184	0.0026346	0.00355477	sig	up
ENSG00000033122	LRRC7	chr1	protein_coding	14652	14652	104.611	2.80678	0.434122	1.01015e-10	3.70478e-10	sig	up
ENSG00000270615	SGO1P1	chr1	processed_pseudogene	1447	1447	4.42143	5.78805	1.51219	0.000129398	0.000207285	sig	up
ENSG00000240692	RN7SL538P	chr1	misc_RNA	303	303	4.9137	5.61268	0.892034	3.13398e-10	1.08156e-09	sig	up
ENSG00000229359	PIN1P1	chr1	transcribed_processed_pseudogene	996	996	4.61998	5.84638	1.23833	2.3447e-06	4.81659e-06	sig	up
ENSG00000237919	LRRC7-AS1	chr1	lncRNA	948	948	2.0983	4.52345	1.76719	0.0104765	0.0130933	sig	up
ENSG00000244389	RN7SL242P	chr1	misc_RNA	295	295	248.824	11.6086	0.74607	1.36709e-54	8.92801e-53	sig	up
ENSG00000228988		chr1	lncRNA	457	457	2.59662	4.39307	0.794088	3.16197e-08	8.38606e-08	sig	up
ENSG00000233020	CHORDC1P5	chr1	transcribed_processed_pseudogene	967	967	5.51099	6.10923	1.42278	1.75572e-05	3.17625e-05	sig	up
ENSG00000237033	CASP3P1	chr1	processed_pseudogene	609	609	1.69509	4.22103	1.33225	0.00153314	0.00213027	sig	up
ENSG00000229051	LINC01788	chr1	lncRNA	2086	2086	11.8913	6.86521	1.03789	3.72545e-11	1.44296e-10	sig	up
ENSG00000226208		chr1	lncRNA	432	432	1.89661	4.37262	1.98077	0.0272763	0.0325692	sig	up
ENSG00000235782		chr1	lncRNA	749	749	8.0466	4.50146	0.79907	1.76717e-08	4.85629e-08	sig	up
ENSG00000207721	MIR186	chr1	miRNA	86	86	7.04465	-2.21995	0.385917	8.79801e-09	2.51891e-08	sig	down
ENSG00000229956	ZRANB2-DT	chr1	lncRNA	5719	5719	43.0849	4.74661	0.579582	2.61854e-16	1.70488e-15	sig	up
ENSG00000237726				518	518	2.70036	5.07256	1.15365	1.09773e-05	2.04639e-05	sig	up
ENSG00000271618		chr1	processed_pseudogene	182	182	3.20634	5.32427	1.22186	1.31546e-05	2.42311e-05	sig	up
ENSG00000228853	NEGR1-IT1	chr1	lncRNA	534	534	7.62492	6.5652	1.0144	9.67345e-11	3.55655e-10	sig	up
ENSG00000233994	GDI2P2	chr1	processed_pseudogene	608	608	11.4294	3.58712	0.58089	6.60745e-10	2.19014e-09	sig	up
ENSG00000225087		chr1	lncRNA	499	499	2.15261	4.09001	1.37761	0.00298843	0.00400552	sig	up
ENSG00000227016	LINC02796	chr1	lncRNA	593	593	2.99283	5.20779	1.63792	0.00147526	0.00205387	sig	up
ENSG00000229636	KRT8P21	chr1	processed_pseudogene	1491	1491	6.86812	6.4184	1.44439	8.84296e-06	1.67183e-05	sig	up
ENSG00000251825	RN7SKP19	chr1	misc_RNA	252	252	2.1989	4.75921	1.47174	0.00122182	0.00172166	sig	up
ENSG00000233973	LINC01360	chr1	lncRNA	4632	4632	17.0331	7.73814	1.18199	5.88122e-11	2.21899e-10	sig	up
ENSG00000223479	LINC02238	chr1	lncRNA	819	819	6.18944	6.27194	1.62274	0.00011107	0.000179694	sig	up
ENSG00000162620	LRRIQ3	chr1	protein_coding	8759	8759	29.6012	4.49981	0.578503	7.3464e-15	4.20338e-14	sig	up
ENSG00000116783	TNNI3K	chr1	protein_coding	5075	5075	14.9438	3.56891	0.615142	6.56187e-09	1.91107e-08	sig	up
ENSG00000237324		chr1	lncRNA	791	791	9.39649	5.97149	0.95683	4.35043e-10	1.474e-09	sig	up
ENSG00000233894		chr1	lncRNA	905	905	5.75705	3.59338	0.807719	8.63531e-06	1.63472e-05	sig	up
ENSG00000162621	LRRC53	chr1	protein_coding	3859	3859	26.9772	8.22185	1.01847	6.87343e-16	4.31641e-15	sig	up
ENSG00000178965	ERICH3	chr1	protein_coding	8252	8252	60.9881	6.00381	0.809044	1.16352e-13	5.90722e-13	sig	up
ENSG00000234497	ERICH3-AS1	chr1	lncRNA	588	588	4.76206	5.89677	1.73086	0.000657195	0.000957598	sig	up
ENSG00000261213		chr1	lncRNA	1410	1410	5.01392	5.96638	1.58844	0.000172557	0.000271749	sig	up
ENSG00000224127		chr1	lncRNA	670	670	8.77632	6.77782	1.36763	7.19962e-07	1.59013e-06	sig	up
ENSG00000162624	LHX8	chr1	protein_coding	4007	4007	29.8658	7.84953	1.2876	1.08581e-09	3.50101e-09	sig	up
ENSG00000224149	LHX8-AS1	chr1	lncRNA	2203	2203	15.6229	7.61261	1.35591	1.97258e-08	5.38725e-08	sig	up
ENSG00000206999	RNU6-622P	chr1	snRNA	103	103	1.5178	4.26093	1.97353	0.0308473	0.0365922	sig	up
ENSG00000224493		chr1	processed_pseudogene	670	670	4.32773	5.72856	1.45841	8.56708e-05	0.000140714	sig	up
ENSG00000213579	RPL29P5	chr1	processed_pseudogene	457	457	4.07668	5.13164	0.963708	1.01014e-07	2.49913e-07	sig	up
ENSG00000230863		chr1	transcribed_processed_pseudogene	742	742	7.35158	6.34381	1.07734	3.89958e-09	1.16867e-08	sig	up
ENSG00000178193				806	806	6.43976	5.4582	1.09369	6.0177e-07	1.34238e-06	sig	up
ENSG00000057468	MSH4	chr1	protein_coding	3266	3266	27.5075	3.45179	0.402159	9.23061e-18	6.78635e-17	sig	up
ENSG00000154007	ASB17	chr1	protein_coding	1107	1107	3.78985	5.57426	1.34495	3.40447e-05	5.91457e-05	sig	up
ENSG00000225605		chr1	lncRNA	369	369	2.43902	4.92405	1.59714	0.0020489	0.00280213	sig	up
ENSG00000230027		chr1	lncRNA	399	399	1.20389	3.94549	1.96532	0.0446903	0.0521849	sig	up
ENSG00000184005	ST6GALNAC3	chr1	protein_coding	7225	7225	253.833	4.90943	0.355433	2.14135e-43	7.92121e-42	sig	up
ENSG00000223905		chr1	processed_pseudogene	664	664	9.60147	6.87608	0.822814	6.44518e-17	4.43313e-16	sig	up
ENSG00000272855		chr1	lncRNA	463	463	1.1862	3.72339	1.23779	0.00262881	0.00354749	sig	up
ENSG00000226415	TPI1P1	chr1	processed_pseudogene	750	750	25.1385	2.45875	0.379768	9.52314e-11	3.5041e-10	sig	up
ENSG00000237552	LINC02567	chr1	lncRNA	448	448	3.32427	5.36881	1.44126	0.000195257	0.000305439	sig	up
ENSG00000117069	ST6GALNAC5	chr1	protein_coding	4263	4263	27.477	2.6857	0.612955	1.17835e-05	2.18608e-05	sig	up
ENSG00000230498		chr1	lncRNA	497	497	4.03428	4.32263	1.25854	0.000593323	0.000869358	sig	up
ENSG00000226084	RPL17P6	chr1	processed_pseudogene	617	617	1.81181	4.52607	1.06539	2.15416e-05	3.85067e-05	sig	up
ENSG00000228187		chr1	processed_pseudogene	571	571	4.22547	5.0056	0.998003	5.28629e-07	1.18933e-06	sig	up
ENSG00000154027	AK5	chr1	protein_coding	6916	6916	55.5791	2.39318	0.410669	5.62632e-09	1.65122e-08	sig	up
ENSG00000233099		chr1	lncRNA	377	377	2.52416	4.79773	1.77948	0.00701486	0.00895695	sig	up
ENSG00000251785	RNA5SP20	chr1	rRNA_pseudogene	84	84	1.47292	4.28095	0.950291	6.64104e-06	1.27863e-05	sig	up
ENSG00000243437	RN7SL370P	chr1	misc_RNA	293	293	10.5551	6.8697	0.69935	8.96484e-23	9.63477e-22	sig	up
ENSG00000232672	ACTG1P21	chr1	processed_pseudogene	1000	1000	4.22581	5.09861	1.17918	1.53312e-05	2.79576e-05	sig	up
ENSG00000235613	NSRP1P1	chr1	processed_pseudogene	1693	1693	29.9644	2.83076	0.329438	8.49574e-18	6.26673e-17	sig	up
ENSG00000232015	HSPE1P25	chr1	processed_pseudogene	251	251	7.74175	5.94273	0.572373	2.97493e-25	3.81701e-24	sig	up
ENSG00000235927	NEXN-AS1	chr1	lncRNA	2583	2583	20.569	4.18118	0.529491	2.86594e-15	1.70429e-14	sig	up
ENSG00000273338		chr1	lncRNA	209	209	6.79797	4.27455	0.674991	2.40815e-10	8.43336e-10	sig	up
ENSG00000213560		chr1	processed_pseudogene	556	556	6.08184	3.73369	0.688029	5.74255e-08	1.46787e-07	sig	up
ENSG00000233333	RNFT1P2	chr1	processed_pseudogene	757	757	6.55947	3.85365	0.810924	2.01245e-06	4.17077e-06	sig	up
ENSG00000237413	MGC27382	chr1	lncRNA	2481	2481	27.3243	7.31182	0.779744	6.77468e-21	6.30439e-20	sig	up
ENSG00000212308	RNA5SP23	chr1	rRNA_pseudogene	105	105	1.07101	3.80732	1.35097	0.00482913	0.00630339	sig	up
ENSG00000137959	IFI44L	chr1	protein_coding	10240	10240	1975.34	5.28029	0.510069	4.0937e-25	5.18094e-24	sig	up
ENSG00000137965	IFI44	chr1	protein_coding	2801	2801	972.469	4.05124	0.427967	2.90046e-21	2.77911e-20	sig	up
ENSG00000238015		chr1	processed_pseudogene	424	424	13.4688	6.72473	0.825443	3.73646e-16	2.40431e-15	sig	up
ENSG00000235400		chr1	processed_pseudogene	1587	1587	31.3717	3.08554	0.413019	7.97772e-14	4.11495e-13	sig	up
ENSG00000162618	ADGRL4	chr1	protein_coding	3527	3527	587.939	2.745	0.381434	6.17669e-13	2.91284e-12	sig	up
ENSG00000230787	PSAT1P3	chr1	processed_pseudogene	1111	1111	5.32768	2.103	0.644498	0.00110237	0.00156099	sig	up
ENSG00000266388				94	94	1.69297	4.39342	1.56707	0.00505363	0.00658178	sig	up
ENSG00000235011		chr1	lncRNA	355	355	4.06745	5.65874	1.33188	2.15019e-05	3.84374e-05	sig	up
ENSG00000232676	ADH5P2	chr1	processed_pseudogene	1124	1124	11.4374	6.63838	1.07766	7.27592e-10	2.39835e-09	sig	up
ENSG00000235756		chr1	processed_pseudogene	1135	1135	6.08189	6.24926	1.39478	7.44776e-06	1.42283e-05	sig	up
ENSG00000260322		chr1	lncRNA	1976	1976	8.55578	6.74098	1.14629	4.0854e-09	1.22055e-08	sig	up
ENSG00000236407	HMGB1P18	chr1	processed_pseudogene	619	619	5.10131	5.79592	1.17751	8.55798e-07	1.87059e-06	sig	up
ENSG00000225598		chr1	lncRNA	580	580	1.30108	4.03031	2.00664	0.0445921	0.0520743	sig	up
ENSG00000213559	HNRNPA1P64	chr1	processed_pseudogene	922	922	11.3974	6.11558	0.993996	7.62629e-10	2.5081e-09	sig	up
ENSG00000224326		chr1	lncRNA	349	349	1.8439	4.53209	1.35548	0.000827224	0.00118988	sig	up
ENSG00000234184	LINC01781	chr1	lncRNA	709	709	1.91793	4.32151	1.71106	0.0115487	0.0143697	sig	up
ENSG00000227937	MTND2P30	chr1	processed_pseudogene	382	382	1.81288	4.23443	1.4478	0.0034475	0.00458256	sig	up
ENSG00000229752	RPL7P10	chr1	processed_pseudogene	739	739	2.53906	2.72576	0.73646	0.000214613	0.000333927	sig	up
ENSG00000235089		chr1	processed_pseudogene	643	643	5.22981	3.92132	0.827995	2.18059e-06	4.49842e-06	sig	up
ENSG00000223026	RN7SKP247	chr1	misc_RNA	308	308	4.05473	5.64872	0.884372	1.68875e-10	6.02755e-10	sig	up
ENSG00000224494	HNRNPA3P14	chr1	processed_pseudogene	1150	1150	10.2469	5.79381	0.95246	1.17956e-09	3.78686e-09	sig	up
ENSG00000227288	ARID3BP1	chr1	processed_pseudogene	1675	1675	4.9127	5.34247	1.03415	2.3912e-07	5.63173e-07	sig	up
ENSG00000234953		chr1	lncRNA	643	643	4.06144	5.65598	1.48573	0.000140736	0.000224409	sig	up
ENSG00000242598	MED28P8	chr1	transcribed_processed_pseudogene	521	521	1.52356	4.26552	1.95293	0.0289504	0.0344501	sig	up
ENSG00000236676		chr1	lncRNA	641	641	5.91605	6.01536	1.13241	1.08433e-07	2.67039e-07	sig	up
ENSG00000234683		chr1	processed_pseudogene	350	350	2.02406	4.09164	1.30549	0.00172329	0.0023784	sig	up
ENSG00000233290		chr1	lncRNA	671	671	10.3571	7.01372	1.37134	3.14597e-07	7.29194e-07	sig	up
ENSG00000230817	LINC01362	chr1	lncRNA	1878	1878	11.014	6.40157	0.986222	8.52674e-11	3.15392e-10	sig	up
ENSG00000236268	LINC01361	chr1	lncRNA	1586	1586	6.9697	3.32856	0.878414	0.000151079	0.000239958	sig	up
ENSG00000231364	LINC01712	chr1	lncRNA	736	736	1.13393	3.86735	1.53054	0.0115115	0.0143249	sig	up
ENSG00000233008	LINC01725	chr1	lncRNA	5425	5425	40.4128	2.54008	0.598407	2.18847e-05	3.90778e-05	sig	up
ENSG00000233061	TTLL7-IT1	chr1	lncRNA	2921	2921	22.3284	6.73218	0.708778	2.13366e-21	2.06569e-20	sig	up
ENSG00000229486		chr1	processed_pseudogene	1401	1401	7.20635	6.48491	1.38429	2.80437e-06	5.69659e-06	sig	up
ENSG00000213540	TXN2P1	chr1	processed_pseudogene	493	493	2.2107	4.81581	1.18318	4.69688e-05	8.01413e-05	sig	up
ENSG00000226970	NEDD8P1	chr1	processed_pseudogene	244	244	6.67693	2.10029	0.556945	0.000162529	0.000256982	sig	up
ENSG00000203943	SAMD13	chr1	protein_coding	3589	3589	24.7031	2.50665	0.584773	1.81481e-05	3.2753e-05	sig	up
ENSG00000249237		chr1	transcribed_unitary_pseudogene	905	905	6.5095	6.34358	1.4303	9.20089e-06	1.7348e-05	sig	up
ENSG00000240520	UOX	chr1	transcribed_unitary_pseudogene	911	911	8.26119	5.60769	1.23159	5.28316e-06	1.03152e-05	sig	up
ENSG00000137976	DNASE2B	chr1	protein_coding	1476	1476	26.6615	7.12436	1.09547	7.8489e-11	2.91747e-10	sig	up
ENSG00000122432	SPATA1	chr1	protein_coding	3687	3687	81.8581	3.39817	0.2073	2.16249e-60	1.82714e-58	sig	up
ENSG00000180869	LINC01555	chr1	lncRNA	2886	2886	17.6262	7.44446	1.09202	9.28486e-12	3.84174e-11	sig	up
ENSG00000171517	LPAR3	chr1	protein_coding	3543	3543	104.601	-2.27441	0.458296	6.95011e-07	1.53829e-06	sig	down
ENSG00000223254	Y_RNA	chr1	misc_RNA	107	107	7.41841	5.19151	0.5911	1.59441e-18	1.24266e-17	sig	up
ENSG00000223653	BCL10-AS1	chr1	lncRNA	2277	2277	37.4876	4.31493	0.396821	1.53765e-27	2.279e-26	sig	up
ENSG00000199459	Y_RNA	chr1	misc_RNA	110	110	1.26037	3.38947	0.976263	0.000516819	0.000762975	sig	up
ENSG00000273264		chr1	lncRNA	366	366	5.65101	2.83285	0.579982	1.03753e-06	2.24081e-06	sig	up
ENSG00000272691		chr1	lncRNA	243	243	2.88192	2.20341	0.764266	0.00393861	0.00519773	sig	up
ENSG00000142871	CCN1	chr1	protein_coding	2455	2455	1076.89	2.57989	0.352746	2.5983e-13	1.2731e-12	sig	up
ENSG00000230285		chr1	lncRNA	255	255	5.46125	5.74068	1.10119	1.85654e-07	4.43668e-07	sig	up
ENSG00000171502	COL24A1	chr1	protein_coding	9568	9568	111.784	2.32105	0.4049	9.9024e-09	2.81451e-08	sig	up
ENSG00000229505		chr1	processed_pseudogene	736	736	6.26889	6.29181	1.31617	1.74942e-06	3.65859e-06	sig	up
ENSG00000231349	RPL7L1P22	chr1	processed_pseudogene	691	691	2.12646	4.53148	1.48044	0.0022067	0.00300422	sig	up
ENSG00000137975	CLCA2	chr1	protein_coding	4496	4496	1747.86	-5.78142	0.522688	1.94045e-28	3.03426e-27	sig	down
ENSG00000016490	CLCA1	chr1	protein_coding	3340	3340	25.0508	7.62804	1.07065	1.04346e-12	4.79557e-12	sig	up
ENSG00000016602	CLCA4	chr1	protein_coding	3649	3649	286.359	-3.68204	0.553703	2.93401e-11	1.14818e-10	sig	down
ENSG00000224466	CDCA4P2	chr1	processed_pseudogene	718	718	2.33523	4.32461	1.38016	0.00172779	0.00238416	sig	up
ENSG00000153923	CLCA3P	chr1	transcribed_unprocessed_pseudogene	3437	3437	12.8181	6.13319	0.766656	1.24496e-15	7.666e-15	sig	up
ENSG00000230721	RPL17P5	chr1	processed_pseudogene	555	555	5.91752	3.54554	0.693161	3.13695e-07	7.27218e-07	sig	up
ENSG00000267734		chr1	lncRNA	746	746	16.5682	5.38808	0.468271	1.22575e-30	2.20142e-29	sig	up
ENSG00000224198				233	233	4.03896	3.80619	0.69729	4.80072e-08	1.2407e-07	sig	up
ENSG00000235251		chr1	processed_pseudogene	937	937	9.60786	4.62321	0.583654	2.35336e-15	1.41189e-14	sig	up
ENSG00000225568		chr1	processed_pseudogene	826	826	17.6249	5.74079	0.52315	5.12448e-28	7.81584e-27	sig	up
ENSG00000267272	LINC01140	chr1	lncRNA	6717	6717	28.426	3.97168	0.455237	2.67582e-18	2.04477e-17	sig	up
ENSG00000221222				148	148	3.02239	4.83893	1.0908	9.15959e-06	1.72759e-05	sig	up
ENSG00000227290	LINC01364	chr1	lncRNA	889	889	12.9892	5.9801	0.672904	6.2781e-19	5.0514e-18	sig	up
ENSG00000224235				787	787	4.07649	5.15108	1.26348	4.56389e-05	7.79825e-05	sig	up
ENSG00000239504	RN7SL583P	chr1	misc_RNA	284	284	3.4623	5.2123	1.03178	4.37744e-07	9.95241e-07	sig	up
ENSG00000237505	PKN2-AS1	chr1	lncRNA	3593	3593	23.5712	6.15383	0.655488	6.10607e-21	5.70241e-20	sig	up
ENSG00000237959	RPL36AP10	chr1	processed_pseudogene	322	322	2.93905	2.15562	0.981187	0.0280238	0.0334117	sig	up
ENSG00000207234	RNU6-125P	chr1	snRNA	107	107	12.8245	4.46313	0.440806	4.28198e-24	5.04298e-23	sig	up
ENSG00000235308		chr1	processed_pseudogene	475	475	7.14443	2.56455	0.475074	6.7308e-08	1.70601e-07	sig	up
ENSG00000117226	GBP3	chr1	protein_coding	4297	4297	923.253	3.12378	0.322314	3.26935e-22	3.37152e-21	sig	up
ENSG00000202385	Y_RNA	chr1	misc_RNA	120	120	1.09357	3.85994	1.1019	0.0004601	0.000683812	sig	up
ENSG00000117228	GBP1	chr1	protein_coding	4992	4992	6552.84	5.73963	0.430078	1.25754e-40	4.05356e-39	sig	up
ENSG00000234518	PTGES3P1	chr1	processed_pseudogene	483	483	89.2693	2.18518	0.331506	4.34866e-11	1.67042e-10	sig	up
ENSG00000162645	GBP2	chr1	protein_coding	6276	6276	5326.7	2.51768	0.289382	3.31327e-18	2.51594e-17	sig	up
ENSG00000213512	GBP7	chr1	protein_coding	2454	2454	44.8551	7.93476	0.884407	2.91611e-19	2.41674e-18	sig	up
ENSG00000162654	GBP4	chr1	protein_coding	6127	6127	1689.97	5.00305	0.446396	3.73948e-29	6.16275e-28	sig	up
ENSG00000154451	GBP5	chr1	protein_coding	8200	8200	8657.52	8.92167	0.455048	1.37351e-85	3.62575e-83	sig	up
ENSG00000238081		chr1	processed_pseudogene	662	662	4.40296	5.24307	1.33719	8.81977e-05	0.000144653	sig	up
ENSG00000233235		chr1	unprocessed_pseudogene	797	797	5.95317	6.20326	1.05164	3.66443e-09	1.10294e-08	sig	up
ENSG00000215874	CAPNS1P1	chr1	processed_pseudogene	633	633	5.34571	5.70338	1.04603	4.96921e-08	1.28105e-07	sig	up
ENSG00000225492	GBP1P1	chr1	transcribed_unprocessed_pseudogene	2352	2352	146.966	5.20982	0.530393	9.00291e-23	9.67336e-22	sig	up
ENSG00000230735		chr1	lncRNA	437	437	9.27439	3.04607	0.384741	2.42905e-15	1.45515e-14	sig	up
ENSG00000226394		chr1	processed_pseudogene	142	142	4.97668	4.91308	0.754242	7.32112e-11	2.73215e-10	sig	up
ENSG00000231613		chr1	lncRNA	509	509	10.5762	2.93071	0.650499	6.62697e-06	1.27652e-05	sig	up
ENSG00000272672		chr1	lncRNA	547	547	5.0733	4.52583	0.866882	1.78139e-07	4.26967e-07	sig	up
ENSG00000252797	RN7SKP272	chr1	misc_RNA	232	232	5.20268	5.98733	0.888056	1.56154e-11	6.30666e-11	sig	up
ENSG00000228175	GEMIN8P4	chr1	transcribed_processed_pseudogene	729	729	11.5541	2.63551	0.59561	9.64909e-06	1.8134e-05	sig	up
ENSG00000199666	SNORD3G	chr1	snoRNA	214	214	1.34241	4.13036	0.983226	2.65949e-05	4.69194e-05	sig	up
ENSG00000143032	BARHL2	chr1	protein_coding	1979	1979	12.2423	7.259	1.28797	1.7403e-08	4.78717e-08	sig	up
ENSG00000233593	LINC02609	chr1	lncRNA	3898	3898	41.5806	3.46944	0.471362	1.8329e-13	9.10874e-13	sig	up
ENSG00000225446	LINC01763	chr1	lncRNA	580	580	4.91042	5.75434	1.26031	4.9759e-06	9.75586e-06	sig	up
ENSG00000272094		chr1	lncRNA	879	879	4.78325	5.70421	1.00791	1.51867e-08	4.21153e-08	sig	up
ENSG00000232393	RPL5P6	chr1	processed_pseudogene	886	886	5.97403	4.93734	0.965299	3.14023e-07	7.2794e-07	sig	up
ENSG00000162669	HFM1	chr1	protein_coding	5827	5827	35.0912	3.49172	0.442678	3.07751e-15	1.82184e-14	sig	up
ENSG00000215873	FEN1P1	chr1	processed_pseudogene	1145	1145	4.3155	5.38685	1.12286	1.60717e-06	3.37948e-06	sig	up
ENSG00000241318	WDR82P2	chr1	processed_pseudogene	928	928	5.6121	4.58155	1.03021	8.69929e-06	1.64634e-05	sig	up
ENSG00000229067		chr1	processed_pseudogene	151	151	3.63169	4.77861	1.2352	0.000109422	0.000177227	sig	up
ENSG00000203914	HSP90B3P	chr1	processed_pseudogene	1796	1796	26.3525	5.17082	0.562811	4.02086e-20	3.52344e-19	sig	up
ENSG00000239794	RN7SL653P	chr1	misc_RNA	299	299	4.53068	4.58046	0.867555	1.29368e-07	3.15342e-07	sig	up
ENSG00000266532				306	306	1.80973	4.49051	1.72514	0.00924175	0.0116263	sig	up
ENSG00000137948	BRDT	chr1	protein_coding	4322	4322	27.3689	6.98043	0.932852	7.27065e-14	3.76635e-13	sig	up
ENSG00000172031	EPHX4	chr1	protein_coding	2251	2251	16.3847	2.54216	0.596476	2.02631e-05	3.63495e-05	sig	up
ENSG00000233228	LPCAT2BP	chr1	unitary_pseudogene	1534	1534	7.1207	6.46088	1.28043	4.51517e-07	1.02504e-06	sig	up
ENSG00000230667	SETSIP	chr1	protein_coding	879	879	4.2805	4.84616	0.869723	2.51729e-08	6.77003e-08	sig	up
ENSG00000189195	BTBD8	chr1	protein_coding	1955	1955	22.3278	3.63748	0.381542	1.5187e-21	1.48972e-20	sig	up
ENSG00000224678	GAPDHP46	chr1	processed_pseudogene	994	994	6.7497	5.08921	0.884371	8.68425e-09	2.48746e-08	sig	up
ENSG00000233401	PRKAR1AP1	chr1	processed_pseudogene	1162	1162	21.9037	7.04713	0.760659	1.9598e-20	1.75881e-19	sig	up
ENSG00000069712				4623	4623	101.695	2.1284	0.231007	3.15418e-20	2.78973e-19	sig	up
ENSG00000273487		chr1	lncRNA	1293	1293	4.42254	2.53858	0.686802	0.000218829	0.000340094	sig	up
ENSG00000226773		chr1	processed_pseudogene	844	844	4.82598	5.87101	1.16358	4.52e-07	1.02603e-06	sig	up
ENSG00000233125	ACTBP12	chr1	processed_pseudogene	855	855	5.50254	4.84126	0.888825	5.12802e-08	1.31925e-07	sig	up
ENSG00000242764	RN7SL824P	chr1	misc_RNA	295	295	17.5441	7.77098	0.887253	1.97923e-18	1.53002e-17	sig	up
ENSG00000162676	GFI1	chr1	protein_coding	3301	3301	47.2702	2.99073	0.395814	4.1597e-14	2.20788e-13	sig	up
ENSG00000223787		chr1	processed_pseudogene	346	346	7.52719	5.62008	0.571504	8.04832e-23	8.66646e-22	sig	up
ENSG00000229992	HMGB3P9	chr1	processed_pseudogene	583	583	16.7535	6.69083	0.554681	1.66686e-33	3.51094e-32	sig	up
ENSG00000201317	RNU4-59P	chr1	snRNA	116	116	8.38029	6.7282	1.00141	1.83347e-11	7.34704e-11	sig	up
ENSG00000225505		chr1	processed_pseudogene	797	797	8.69544	4.94725	0.627879	3.29204e-15	1.94419e-14	sig	up
ENSG00000234202	H3P3	chr1	processed_pseudogene	156	156	1.75238	4.43172	1.09337	5.05083e-05	8.58652e-05	sig	up
ENSG00000223896	CCNJP2	chr1	processed_pseudogene	1163	1163	17.1483	6.70932	0.584706	1.76837e-30	3.14806e-29	sig	up
ENSG00000207523	SNORA66	chr1	snoRNA	133	133	852.709	8.80399	0.44701	2.36583e-86	6.59654e-84	sig	up
ENSG00000207022		chr1	snoRNA	124	124	2.03383	3.46186	0.879773	8.32155e-05	0.000136914	sig	up
ENSG00000229052	MND1P1	chr1	transcribed_processed_pseudogene	3403	3403	23.7763	4.40471	0.509525	5.39261e-18	4.0365e-17	sig	up
ENSG00000239710	RN7SL692P	chr1	misc_RNA	295	295	2.10766	4.71641	1.7769	0.00794733	0.0100798	sig	up
ENSG00000222664	RN7SKP123	chr1	misc_RNA	291	291	2.63213	5.04084	1.56131	0.00124402	0.00175068	sig	up
ENSG00000117500	TMED5	chr1	protein_coding	9423	9423	1931.02	2.9193	0.278703	1.1304e-25	1.49509e-24	sig	up
ENSG00000122483	CCDC18	chr1	protein_coding	5633	5633	305.8	3.09756	0.21457	3.06437e-47	1.37395e-45	sig	up
ENSG00000237003	RPL36AP11	chr1	processed_pseudogene	321	321	6.74388	3.89977	0.697835	2.29192e-08	6.19943e-08	sig	up
ENSG00000229567		chr1	processed_pseudogene	169	169	5.42182	4.3789	0.630159	3.68197e-12	1.59476e-11	sig	up
ENSG00000207379	Y_RNA	chr1	misc_RNA	107	107	1.52505	4.25281	1.24077	0.000609013	0.000891293	sig	up
ENSG00000224093	BCAR3-AS1	chr1	lncRNA	1954	1954	30.8938	3.72783	0.482388	1.09367e-14	6.15347e-14	sig	up
ENSG00000260464		chr1	lncRNA	1766	1766	38.5984	3.64776	0.390029	8.55657e-21	7.89342e-20	sig	up
ENSG00000067334	DNTTIP2	chr1	protein_coding	5985	5985	1857.41	2.0364	0.268912	3.65453e-14	1.95276e-13	sig	up
ENSG00000223490	CHCHD2P5	chr1	processed_pseudogene	400	400	1.74189	4.4542	1.56378	0.00439467	0.00576412	sig	up
ENSG00000234099	MTND4P11	chr1	unprocessed_pseudogene	1058	1058	7.52065	6.54102	1.22021	8.29697e-08	2.07724e-07	sig	up
ENSG00000232752	MTCO3P21	chr1	unprocessed_pseudogene	643	643	1.86812	4.54597	1.10214	3.71289e-05	6.4174e-05	sig	up
ENSG00000229842	MTATP6P13	chr1	unprocessed_pseudogene	667	667	5.17759	6.01439	1.13309	1.10853e-07	2.72518e-07	sig	up
ENSG00000250890		chr1	unprocessed_pseudogene	157	157	1.34701	4.09396	1.42159	0.00397874	0.0052482	sig	up
ENSG00000226960	MTCO1P21	chr1	unprocessed_pseudogene	589	589	5.12635	6.00677	1.32165	5.49599e-06	1.07073e-05	sig	up
ENSG00000233482		chr1	lncRNA	352	352	2.44286	4.93082	1.90553	0.0096638	0.0121299	sig	up
ENSG00000178596	GAPDHP29	chr1	processed_pseudogene	985	985	7.01016	6.09683	1.17538	2.13551e-07	5.06698e-07	sig	up
ENSG00000226835	ARHGAP29-AS1	chr1	lncRNA	480	480	6.41234	2.06632	0.841375	0.0140537	0.0173247	sig	up
ENSG00000232918	RPL21P26	chr1	processed_pseudogene	488	488	3.72062	5.50799	1.57307	0.000462776	0.000687605	sig	up
ENSG00000223675				2171	2171	17.9939	7.81593	1.22817	1.96724e-10	6.96695e-10	sig	up
ENSG00000235565				2272	2272	14.8923	4.03262	0.723519	2.49495e-08	6.7132e-08	sig	up
ENSG00000224081	SLC44A3-AS1	chr1	transcribed_processed_pseudogene	2357	2357	15.6879	2.87467	0.548983	1.6377e-07	3.94286e-07	sig	up
ENSG00000232857	KATNBL1P2	chr1	processed_pseudogene	835	835	3.99699	5.43217	0.842075	1.11161e-10	4.05686e-10	sig	up
ENSG00000244433				612	612	2.28077	4.83148	1.72973	0.00521906	0.00678377	sig	up
ENSG00000237416				945	945	9.47382	5.71782	0.966041	3.24265e-09	9.82951e-09	sig	up
ENSG00000230427				1096	1096	3.61102	5.14926	0.76186	1.39141e-11	5.64972e-11	sig	up
ENSG00000231992		chr1	lncRNA	420	420	3.62012	2.28996	0.796968	0.00406158	0.00535052	sig	up
ENSG00000206679	Y_RNA	chr1	misc_RNA	99	99	1.31313	4.06133	1.37047	0.00304213	0.00407371	sig	up
ENSG00000226026	RWDD3-DT	chr1	lncRNA	2505	2505	14.1167	2.90652	0.607559	1.71894e-06	3.5994e-06	sig	up
ENSG00000230434	LINC01650	chr1	lncRNA	602	602	6.42012	6.32905	1.59254	7.06195e-05	0.000117406	sig	up
ENSG00000237954				879	879	8.87773	6.79628	1.34924	4.72573e-07	1.07028e-06	sig	up
ENSG00000233907	LINC01761	chr1	lncRNA	2755	2755	13.0718	6.83138	1.06247	1.27835e-10	4.62904e-10	sig	up
ENSG00000228971	LINC02607	chr1	lncRNA	2182	2182	23.0373	3.42358	0.766878	8.0331e-06	1.52739e-05	sig	up
ENSG00000237435	LINC02790	chr1	lncRNA	2003	2003	11.6864	7.1876	1.26475	1.32345e-08	3.70191e-08	sig	up
ENSG00000200800	RNU1-130P	chr1	snRNA	160	160	4.00399	5.62914	1.20341	2.9017e-06	5.88278e-06	sig	up
ENSG00000231987	LINC01787	chr1	lncRNA	1994	1994	9.59939	6.19053	1.16365	1.03807e-07	2.56425e-07	sig	up
ENSG00000225923		chr1	processed_pseudogene	742	742	2.21928	4.41396	1.66326	0.00795916	0.0100929	sig	up
ENSG00000234422	UBE2WP1	chr1	processed_pseudogene	340	340	1.28861	4.04405	1.39521	0.00374931	0.00496083	sig	up
ENSG00000228502	EEF1A1P11	chr1	processed_pseudogene	1389	1389	23.3729	2.44491	0.457355	9.00363e-08	2.24271e-07	sig	up
ENSG00000241992	RN7SL831P	chr1	misc_RNA	317	317	1.33384	4.09658	1.55746	0.00853093	0.0107756	sig	up
ENSG00000234226	NDUFS5P2	chr1	transcribed_processed_pseudogene	318	318	3.00436	5.23224	1.91341	0.00624746	0.0080325	sig	up
ENSG00000223229	RN7SKP270	chr1	misc_RNA	312	312	2.6507	4.99195	1.32182	0.000159001	0.000251707	sig	up
ENSG00000188641	DPYD	chr1	protein_coding	6556	6556	2618.46	4.471	0.254784	6.13815e-69	7.48183e-67	sig	up
ENSG00000232878	DPYD-AS1	chr1	lncRNA	533	533	35.7723	7.95173	0.631684	2.45378e-36	6.17766e-35	sig	up
ENSG00000232542	DPYD-IT1	chr1	lncRNA	401	401	7.7027	5.48451	0.675264	4.58481e-16	2.92656e-15	sig	up
ENSG00000228057	SEC63P1	chr1	processed_pseudogene	1258	1258	24.3586	4.80714	0.376008	1.99725e-37	5.36755e-36	sig	up
ENSG00000226128	RPL26P9	chr1	processed_pseudogene	433	433	24.6581	8.27828	0.642402	5.36698e-38	1.49645e-36	sig	up
ENSG00000230718		chr1	processed_pseudogene	358	358	14.5221	6.99583	0.62864	9.11415e-29	1.45892e-27	sig	up
ENSG00000235777	DPYD-AS2	chr1	lncRNA	974	974	28.4181	8.31178	0.596814	4.34768e-44	1.66631e-42	sig	up
ENSG00000270911		chr1	processed_pseudogene	1251	1251	31.441	8.45376	0.623049	6.16836e-42	2.11679e-40	sig	up
ENSG00000269998				870	870	4.13804	5.68867	1.57924	0.000315596	0.000479852	sig	up
ENSG00000259946		chr1	lncRNA	1810	1810	5.6412	5.60104	1.04215	7.67893e-08	1.93194e-07	sig	up
ENSG00000225206	MIR137HG	chr1	lncRNA	4746	4746	39.1098	8.76524	0.932995	5.73614e-21	5.3693e-20	sig	up
ENSG00000233557	NFU1P2	chr1	processed_pseudogene	469	469	1.38422	4.13605	1.93743	0.0327761	0.0387791	sig	up
ENSG00000226053	LINC01776	chr1	lncRNA	2229	2229	12.4611	7.28243	1.19718	1.17964e-09	3.78686e-09	sig	up
ENSG00000221777				115	115	2.1318	4.73203	1.73335	0.00633351	0.0081354	sig	up
ENSG00000117598	PLPPR5	chr1	protein_coding	4566	4566	12.8603	4.42651	0.83719	1.24107e-07	3.03279e-07	sig	up
ENSG00000232825	PLPPR5-AS1	chr1	lncRNA	2544	2544	11.4501	7.15442	1.10292	8.76914e-11	3.23956e-10	sig	up
ENSG00000227034		chr1	processed_pseudogene	257	257	7.1475	3.26907	0.872829	0.000180126	0.000282991	sig	up
ENSG00000233983		chr1	processed_pseudogene	399	399	2.12902	4.73243	1.72738	0.00615018	0.00791609	sig	up
ENSG00000224445	LINC01708	chr1	lncRNA	442	442	4.48434	5.63131	1.07651	1.68542e-07	4.04945e-07	sig	up
ENSG00000212248	RNU6-750P	chr1	snRNA	107	107	1.47169	3.5909	0.796959	6.61379e-06	1.27409e-05	sig	up
ENSG00000202259	RNU6-1318P	chr1	snRNA	103	103	2.11749	4.80033	0.921839	1.91573e-07	4.57077e-07	sig	up
ENSG00000241073		chr1	lncRNA	384	384	3.14127	4.79792	0.723825	3.38958e-11	1.31756e-10	sig	up
ENSG00000226952		chr1	processed_pseudogene	252	252	3.18824	4.98107	1.0104	8.23042e-07	1.80342e-06	sig	up
ENSG00000271415	RPL23AP90	chr1	processed_pseudogene	236	236	2.71405	2.06987	0.589605	0.000447075	0.000665674	sig	up
ENSG00000230287		chr1	processed_pseudogene	228	228	5.28993	4.59942	0.795393	7.35678e-09	2.12827e-08	sig	up
ENSG00000207750	MIR553	chr1	miRNA	68	68	4.54289	4.54746	0.619594	2.1452e-13	1.05935e-12	sig	up
ENSG00000215871		chr1	transcribed_processed_pseudogene	814	814	3.35442	5.36991	1.44473	0.000201679	0.000314889	sig	up
ENSG00000234332	BCAS2P2	chr1	processed_pseudogene	674	674	17.9178	5.41083	0.528293	1.28397e-24	1.56589e-23	sig	up
ENSG00000228086		chr1	lncRNA	592	592	4.91461	5.40587	0.841366	1.31769e-10	4.76223e-10	sig	up
ENSG00000181656	GPR88	chr1	protein_coding	3491	3491	6.83336	3.83432	0.865403	9.39366e-06	1.76868e-05	sig	up
ENSG00000213421	RPL7AP17	chr1	processed_pseudogene	783	783	3.31933	5.35171	1.38829	0.000115778	0.000186741	sig	up
ENSG00000230402	LINC01349	chr1	lncRNA	497	497	3.49474	5.42753	1.08231	5.30925e-07	1.19419e-06	sig	up
ENSG00000224685	RPL36AP12	chr1	processed_pseudogene	321	321	2.91825	5.19408	1.71648	0.00247808	0.00335433	sig	up
ENSG00000162692	VCAM1	chr1	protein_coding	6049	6049	442.91	2.99823	0.386493	8.65991e-15	4.91709e-14	sig	up
ENSG00000230946	HNRNPA1P68	chr1	processed_pseudogene	979	979	66.3798	6.50004	0.332362	3.58793e-85	9.2523e-83	sig	up
ENSG00000238296				102	102	1.1292	2.67751	1.19035	0.0244902	0.0293848	sig	up
ENSG00000225938	S1PR1-DT	chr1	lncRNA	403	403	6.90077	3.4102	0.534523	1.77218e-10	6.3107e-10	sig	up
ENSG00000260940				592	592	2.51038	4.06133	0.750717	6.30463e-08	1.60199e-07	sig	up
ENSG00000228399		chr1	processed_pseudogene	343	343	4.72802	2.94169	0.690497	2.042e-05	3.66105e-05	sig	up
ENSG00000173810	PPIAP7	chr1	processed_pseudogene	489	489	1.62318	2.61673	1.13444	0.0210751	0.0254542	sig	up
ENSG00000231671	LINC01307	chr1	lncRNA	1238	1238	14.9391	7.54842	1.15158	5.57126e-11	2.10935e-10	sig	up
ENSG00000226715	LINC01709	chr1	lncRNA	478	478	2.77422	5.10708	1.45231	0.000437234	0.000651825	sig	up
ENSG00000118733	OLFM3	chr1	protein_coding	4554	4554	24.1658	6.82228	1.02763	3.16104e-11	1.2327e-10	sig	up
ENSG00000162699	DNAJA1P5	chr1	processed_pseudogene	943	943	10.2277	6.99941	1.36619	3.00211e-07	6.97915e-07	sig	up
ENSG00000233359		chr1	lncRNA	657	657	10.7363	6.89394	1.15728	2.56874e-09	7.89343e-09	sig	up
ENSG00000230864		chr1	lncRNA	931	931	2.77451	5.12043	1.57318	0.00113465	0.00160425	sig	up
ENSG00000234257	SOD2P1	chr1	processed_pseudogene	562	562	3.20454	5.31741	1.13729	2.93218e-06	5.94154e-06	sig	up
ENSG00000224613	RNPC3-DT	chr1	lncRNA	638	638	2.4765	4.93581	1.05092	2.64453e-06	5.39303e-06	sig	up
ENSG00000222069	RN7SKP285	chr1	misc_RNA	318	318	10.1862	6.9834	0.976296	8.49301e-13	3.94061e-12	sig	up
ENSG00000225191		chr1	processed_pseudogene	1240	1240	9.7291	6.92882	1.26725	4.56116e-08	1.18208e-07	sig	up
ENSG00000215869	THAP3P1	chr1	transcribed_processed_pseudogene	1225	1225	2.53584	4.39324	1.11746	8.44331e-05	0.000138789	sig	up
ENSG00000228347	FTLP17	chr1	processed_pseudogene	525	525	4.65438	5.84172	1.00532	6.21647e-09	1.81522e-08	sig	up
ENSG00000225036	CDK4P1	chr1	processed_pseudogene	828	828	6.10353	6.25641	1.33484	2.77227e-06	5.63523e-06	sig	up
ENSG00000230768	LINC01676	chr1	lncRNA	2660	2660	10.835	6.91081	1.30984	1.31991e-07	3.21435e-07	sig	up
ENSG00000237897	MATR3P3	chr1	processed_pseudogene	593	593	8.42258	5.84778	0.946756	6.54791e-10	2.17154e-09	sig	up
ENSG00000232952		chr1	processed_pseudogene	1779	1779	13.6133	5.26533	0.640249	1.97013e-16	1.29767e-15	sig	up
ENSG00000233047	LINC01677	chr1	lncRNA	1040	1040	15.1044	7.56504	1.29272	4.8555e-09	1.4351e-08	sig	up
ENSG00000270342		chr1	processed_pseudogene	403	403	3.40785	5.39779	1.36043	7.25683e-05	0.000120453	sig	up
ENSG00000233449	MTATP6P14	chr1	processed_pseudogene	673	673	5.34171	6.06224	1.33741	5.81974e-06	1.1304e-05	sig	up
ENSG00000232551	MTCO1P14	chr1	processed_pseudogene	1559	1559	8.28689	6.70005	1.27328	1.4246e-07	3.45555e-07	sig	up
ENSG00000237460	LINC01661	chr1	lncRNA	708	708	11.0733	6.10923	1.34165	5.27566e-06	1.03019e-05	sig	up
ENSG00000198890	PRMT6	chr1	protein_coding	2650	2650	143.159	-2.38781	0.188681	1.04571e-36	2.69005e-35	sig	down
ENSG00000162631	NTNG1	chr1	protein_coding	9165	9165	81.1796	3.61748	0.595289	1.22565e-09	3.92411e-09	sig	up
ENSG00000230489	VAV3-AS1	chr1	lncRNA	619	619	10.5597	6.84089	0.723269	3.13005e-21	2.9901e-20	sig	up
ENSG00000226822				610	610	19.5656	5.22772	0.550016	2.00684e-21	1.94798e-20	sig	up
ENSG00000241361	SLC25A24P1	chr1	transcribed_unprocessed_pseudogene	2111	2111	2.98013	3.14432	0.857398	0.000245141	0.00037809	sig	up
ENSG00000186086	NBPF6	chr1	protein_coding	2776	2776	1.1883	3.73848	1.52605	0.0142947	0.0176043	sig	up
ENSG00000227832	ST13P21	chr1	processed_pseudogene	1098	1098	11.2842	7.14291	1.27725	2.23958e-08	6.0689e-08	sig	up
ENSG00000226483	RPL7L1P21	chr1	processed_pseudogene	670	670	3.79011	5.558	1.49325	0.000197597	0.000308905	sig	up
ENSG00000162636	EEIG2	chr1	protein_coding	9355	9355	601.701	2.15514	0.187238	1.17257e-30	2.11015e-29	sig	up
ENSG00000143107	FNDC7	chr1	protein_coding	3401	3401	27.0872	5.65552	0.82889	8.91583e-12	3.69899e-11	sig	up
ENSG00000232971		chr1	lncRNA	386	386	2.89521	4.77635	1.25592	0.000142922	0.000227724	sig	up
ENSG00000228076		chr1	processed_pseudogene	744	744	14.5563	6.02856	0.54073	7.24681e-29	1.16797e-27	sig	up
ENSG00000162641	AKNAD1	chr1	protein_coding	5257	5257	38.4866	2.70467	0.569347	2.02938e-06	4.20407e-06	sig	up
ENSG00000203897	SPATA42	chr1	lncRNA	608	608	5.05612	2.00896	0.939336	0.0324595	0.0384219	sig	up
ENSG00000237349		chr1	processed_pseudogene	283	283	2.43917	3.36447	0.959623	0.000454843	0.000676563	sig	up
ENSG00000244716	RPL17P7	chr1	processed_pseudogene	612	612	2.0476	3.1787	0.664804	1.74064e-06	3.64175e-06	sig	up
ENSG00000228665	RPS27P6	chr1	processed_pseudogene	253	253	4.91918	3.3436	0.66419	4.80089e-07	1.08664e-06	sig	up
ENSG00000228054	RANP5	chr1	processed_pseudogene	655	655	2.28615	4.43985	1.40597	0.00158936	0.00220419	sig	up
ENSG00000270066		chr1	lncRNA	427	427	349.688	6.268	0.40069	3.70776e-55	2.49112e-53	sig	up
ENSG00000251484		chr1	processed_pseudogene	609	609	10.7115	3.93555	0.636012	6.09883e-10	2.03091e-09	sig	up
ENSG00000179902	CFAP276	chr1	protein_coding	1235	1235	14.7276	3.67045	0.510827	6.7049e-13	3.14663e-12	sig	up
ENSG00000143126	CELSR2	chr1	protein_coding	12349	12349	1894	-4.86357	0.417536	2.34175e-31	4.37663e-30	sig	down
ENSG00000221986	MYBPHL	chr1	protein_coding	1789	1789	13.3379	4.20574	0.738179	1.21615e-08	3.41805e-08	sig	up
ENSG00000174151	CYB561D1	chr1	protein_coding	5690	5690	600.165	-2.41025	0.207357	3.1252e-31	5.80197e-30	sig	down
ENSG00000156097	GPR61	chr1	protein_coding	5057	5057	53.1577	3.36764	0.504988	2.57994e-11	1.01675e-10	sig	up
ENSG00000206832	RNU6V	chr1	snRNA	107	107	9.10163	6.105	0.616294	3.92075e-23	4.30925e-22	sig	up
ENSG00000225113		chr1	lncRNA	596	596	24.4108	2.0202	0.32016	2.79066e-10	9.69739e-10	sig	up
ENSG00000207709				75	75	2.99141	3.3362	0.703505	2.11348e-06	4.36774e-06	sig	up
ENSG00000134183	GNAT2	chr1	protein_coding	1339	1339	75.2399	3.83253	0.280584	1.78154e-42	6.31783e-41	sig	up
ENSG00000235045	RPL7P8	chr1	processed_pseudogene	730	730	7.66472	4.40261	0.778245	1.53953e-08	4.2662e-08	sig	up
ENSG00000213366	GSTM2	chr1	protein_coding	5864	5864	676.059	-3.50416	0.255376	7.54279e-43	2.72248e-41	sig	down
ENSG00000198758	EPS8L3	chr1	protein_coding	3453	3453	27.7123	7.55149	0.949684	1.84145e-15	1.11512e-14	sig	up
ENSG00000224927	NDUFA5P10	chr1	transcribed_processed_pseudogene	357	357	4.0592	5.65348	1.36621	3.50228e-05	6.07416e-05	sig	up
ENSG00000228420	LINC01768	chr1	lncRNA	476	476	11.5157	6.99304	1.12764	5.59422e-10	1.87111e-09	sig	up
ENSG00000235005		chr1	lncRNA	450	450	1.73385	3.88185	1.33244	0.00357598	0.00474274	sig	up
ENSG00000261055		chr1	lncRNA	1889	1889	53.0869	8.33109	0.83353	1.60387e-23	1.81465e-22	sig	up
ENSG00000258673	LINC01397	chr1	lncRNA	579	579	8.38745	5.44704	0.980383	2.75982e-08	7.38358e-08	sig	up
ENSG00000186150	UBL4B	chr1	protein_coding	1508	1508	3.9236	2.87234	0.819195	0.000454401	0.000675995	sig	up
ENSG00000235526		chr1	lncRNA	508	508	3.51133	3.40597	1.07753	0.00157282	0.00218275	sig	up
ENSG00000224965	KCNC4-DT	chr1	lncRNA	748	748	6.07034	4.43638	0.903249	9.0346e-07	1.96764e-06	sig	up
ENSG00000227963	RBM15-AS1	chr1	lncRNA	2611	2611	20.5566	4.56756	0.621883	2.06198e-13	1.02017e-12	sig	up
ENSG00000162775	RBM15	chr1	protein_coding	4666	4666	281.191	2.67259	0.138737	1.08362e-82	2.42926e-80	sig	up
ENSG00000168679	SLC16A4	chr1	protein_coding	3167	3167	94.3977	2.83492	0.20588	3.87367e-43	1.41417e-41	sig	up
ENSG00000224699	LAMTOR5-AS1	chr1	lncRNA	5287	5287	46.0104	3.39854	0.509962	2.65945e-11	1.04596e-10	sig	up
ENSG00000143125	PROK1	chr1	protein_coding	1338	1338	7.80717	4.08221	0.957051	1.99535e-05	3.5836e-05	sig	up
ENSG00000240194	CYMP	chr1	transcribed_unitary_pseudogene	1263	1263	3.83588	5.589	1.89636	0.00320647	0.00428156	sig	up
ENSG00000235407	CYMP-AS1	chr1	lncRNA	2351	2351	15.086	7.56355	1.38546	4.78226e-08	1.23622e-07	sig	up
ENSG00000143105	KCNA10	chr1	protein_coding	1959	1959	10.4563	7.03247	1.12402	3.93653e-10	1.34069e-09	sig	up
ENSG00000177301	KCNA2	chr1	protein_coding	4013	4013	34.2769	2.28922	0.542447	2.44123e-05	4.3281e-05	sig	up
ENSG00000221538				90	90	0.955996	3.66051	1.18097	0.00193799	0.00265737	sig	up
ENSG00000259834				3481	3481	81.7549	2.49688	0.364125	7.02138e-12	2.95007e-11	sig	up
ENSG00000177272	KCNA3	chr1	protein_coding	3346	3346	60.0296	3.97664	0.355773	5.25543e-29	8.56301e-28	sig	up
ENSG00000237415	NRBF2P3	chr1	processed_pseudogene	865	865	4.37132	5.40757	1.21777	8.97363e-06	1.69481e-05	sig	up
ENSG00000232791	OR11I1P	chr1	unitary_pseudogene	954	954	17.256	7.7588	1.28772	1.68895e-09	5.31064e-09	sig	up
ENSG00000143119	CD53	chr1	protein_coding	2081	2081	4026.84	5.70586	0.325672	1.00346e-68	1.21318e-66	sig	up
ENSG00000261654		chr1	lncRNA	5985	5985	118.228	5.51723	0.368547	1.14965e-50	6.02681e-49	sig	up
ENSG00000232811		chr1	lncRNA	2359	2359	42.9212	2.95817	0.31092	1.83033e-21	1.78286e-20	sig	up
ENSG00000121931	LRIF1	chr1	protein_coding	3621	3621	345.357	2.05327	0.253148	5.02306e-16	3.19351e-15	sig	up
ENSG00000273010		chr1	lncRNA	1348	1348	33.2201	6.05188	0.481474	3.10816e-36	7.75945e-35	sig	up
ENSG00000225672	CCNT2P1	chr1	processed_pseudogene	1315	1315	5.38475	5.88173	1.18619	7.10424e-07	1.5703e-06	sig	up
ENSG00000064886	CHI3L2	chr1	protein_coding	3295	3295	1882.56	4.78332	0.537442	5.57727e-19	4.50259e-18	sig	up
ENSG00000236040	CHIAP1	chr1	transcribed_unprocessed_pseudogene	995	995	7.31129	5.34829	1.10619	1.33235e-06	2.83081e-06	sig	up
ENSG00000203878	CHIAP2	chr1	transcribed_unprocessed_pseudogene	2837	2837	22.5396	8.14125	1.2366	4.59217e-11	1.7585e-10	sig	up
ENSG00000134216	CHIA	chr1	protein_coding	4632	4632	35.2065	8.7866	1.09982	1.35913e-15	8.34023e-15	sig	up
ENSG00000234020	CHIAP3	chr1	transcribed_unprocessed_pseudogene	1133	1133	7.84632	5.90432	1.37646	1.79078e-05	3.23403e-05	sig	up
ENSG00000236012	HIGD1AP12	chr1	processed_pseudogene	281	281	3.66909	5.51324	1.62951	0.000715993	0.00103836	sig	up
ENSG00000227179	PGBP	chr1	transcribed_unprocessed_pseudogene	1358	1358	22.2178	7.22668	1.14552	2.81467e-10	9.77335e-10	sig	up
ENSG00000199890	Y_RNA	chr1	misc_RNA	111	111	2.31906	3.66572	0.824689	8.79011e-06	1.66269e-05	sig	up
ENSG00000143110	C1orf162	chr1	protein_coding	2768	2768	1085.79	4.71414	0.311605	1.04923e-51	5.74333e-50	sig	up
ENSG00000121933	TMIGD3	chr1	protein_coding	4486	4486	175.905	4.66635	0.365524	2.53268e-37	6.74957e-36	sig	up
ENSG00000116473	RAP1A	chr1	protein_coding	5733	5733	2062.65	2.03332	0.244982	1.04245e-16	7.05378e-16	sig	up
ENSG00000215867	KRT18P57	chr1	processed_pseudogene	1254	1254	36.4347	4.97008	0.397515	7.19979e-36	1.75902e-34	sig	up
ENSG00000201028	RNU6-151P	chr1	snRNA	107	107	5.91089	4.63517	0.85126	5.17846e-08	1.33146e-07	sig	up
ENSG00000227811	INKA2-AS1	chr1	lncRNA	2131	2131	3.3338	2.76025	0.619641	8.40548e-06	1.59426e-05	sig	up
ENSG00000232558	KCND3-IT1	chr1	lncRNA	376	376	2.89334	4.59185	1.13932	5.56925e-05	9.40691e-05	sig	up
ENSG00000237556	KCND3-AS1	chr1	lncRNA	777	777	21.5867	7.02827	0.850885	1.45728e-16	9.72946e-16	sig	up
ENSG00000231246	LINC02884	chr1	lncRNA	547	547	5.61737	3.78562	0.868551	1.3093e-05	2.41296e-05	sig	up
ENSG00000273483		chr1	lncRNA	643	643	13.647	2.64912	0.613701	1.58423e-05	2.88284e-05	sig	up
ENSG00000235299	MRPL53P1	chr1	processed_pseudogene	319	319	35.3961	4.59857	0.378259	5.25246e-34	1.14248e-32	sig	up
ENSG00000252750	RNU7-70P	chr1	snRNA	66	66	0.821795	3.08716	1.24449	0.0131138	0.0162229	sig	up
ENSG00000271810		chr1	protein_coding	1078	1078	2.63623	-2.76732	0.596729	3.52684e-06	7.06128e-06	sig	down
ENSG00000155367	PPM1J	chr1	protein_coding	2874	2874	135.112	-3.14082	0.422106	1.00056e-13	5.11542e-13	sig	down
ENSG00000261595	PPM1J-DT	chr1	lncRNA	2125	2125	17.3022	7.7567	1.04875	1.40239e-13	7.05734e-13	sig	up
ENSG00000184599	TAFA3	chr1	protein_coding	1282	1282	8.7734	3.57014	0.88205	5.17571e-05	8.78511e-05	sig	up
ENSG00000215866	LINC01356	chr1	lncRNA	1823	1823	8.26013	2.158	0.736426	0.00338555	0.00450343	sig	up
ENSG00000228040		chr1	processed_pseudogene	156	156	0.817667	2.64771	1.02837	0.0100334	0.0125709	sig	up
ENSG00000229020	AKR7A2P1	chr1	processed_pseudogene	915	915	5.44061	2.47639	0.657427	0.000165357	0.000261147	sig	up
ENSG00000236066				543	543	14.9575	2.33066	0.483429	1.42773e-06	3.02253e-06	sig	up
ENSG00000238198	LRIG2-DT	chr1	lncRNA	2459	2459	26.0936	3.00674	0.335657	3.31341e-19	2.7308e-18	sig	up
ENSG00000233839		chr1	processed_pseudogene	410	410	3.43078	4.34659	1.13639	0.000130817	0.000209455	sig	up
ENSG00000232499		chr1	processed_pseudogene	1029	1029	10.9113	4.13288	0.697515	3.12012e-09	9.47678e-09	sig	up
ENSG00000116793	PHTF1	chr1	protein_coding	7170	7170	365.872	3.73211	0.189937	5.8707e-86	1.58729e-83	sig	up
ENSG00000232450		chr1	transcribed_processed_pseudogene	748	748	14.7401	3.95786	0.429969	3.41708e-20	3.0133e-19	sig	up
ENSG00000231128				1080	1080	8.08131	4.08832	0.688454	2.8781e-09	8.78656e-09	sig	up
ENSG00000134242	PTPN22	chr1	protein_coding	4503	4503	282.037	4.1408	0.313282	6.9568e-40	2.16276e-38	sig	up
ENSG00000226167	AP4B1-AS1	chr1	lncRNA	1734	1734	29.9503	2.11147	0.297007	1.16736e-12	5.33755e-12	sig	up
ENSG00000235527	HIPK1-AS1	chr1	lncRNA	3087	3087	29.1205	3.18023	0.52742	1.6417e-09	5.16974e-09	sig	up
ENSG00000270780	RPL13AP10	chr1	processed_pseudogene	565	565	2.93976	4.92252	1.28593	0.000129198	0.000206973	sig	up
ENSG00000134207	SYT6	chr1	protein_coding	5104	5104	35.513	3.33826	0.643805	2.15784e-07	5.11506e-07	sig	up
ENSG00000271419		chr1	processed_pseudogene	864	864	5.48925	6.10147	1.71898	0.000386022	0.000579429	sig	up
ENSG00000226984		chr1	processed_pseudogene	427	427	10.3061	6.4108	0.638577	1.02507e-23	1.1768e-22	sig	up
ENSG00000225650	EIF2S2P5	chr1	processed_pseudogene	968	968	19.6522	6.28865	0.560268	3.09624e-29	5.13302e-28	sig	up
ENSG00000201114	Y_RNA	chr1	misc_RNA	109	109	6.72288	6.04807	0.701119	6.33612e-18	4.71426e-17	sig	up
ENSG00000236480	PKMP1	chr1	processed_pseudogene	1523	1523	13.8126	4.67198	0.546469	1.2374e-17	9.00388e-17	sig	up
ENSG00000175984	DENND2C	chr1	protein_coding	7408	7408	780.41	-2.48262	0.358543	4.38455e-12	1.88352e-11	sig	down
ENSG00000116748	AMPD1	chr1	protein_coding	2496	2496	68.4364	6.69139	0.865988	1.10208e-14	6.19921e-14	sig	up
ENSG00000242769	RN7SL432P	chr1	misc_RNA	296	296	2.69731	5.08913	1.32994	0.000129933	0.000208114	sig	up
ENSG00000201900	RNY1P13	chr1	misc_RNA	105	105	6.35457	3.59519	0.458157	4.25869e-15	2.48806e-14	sig	up
ENSG00000227970	NR1H5P	chr1	unitary_pseudogene	1377	1377	6.4954	6.34319	1.39173	5.17019e-06	1.01097e-05	sig	up
ENSG00000198765	SYCP1	chr1	protein_coding	4338	4338	18.616	6.09279	0.936695	7.79207e-11	2.89732e-10	sig	up
ENSG00000134200	TSHB	chr1	protein_coding	578	578	4.58929	4.04869	0.894161	5.95668e-06	1.15529e-05	sig	up
ENSG00000233730	LINC01765	chr1	lncRNA	491	491	4.21657	4.77966	0.761786	3.51235e-10	1.20459e-09	sig	up
ENSG00000228035	NGF-AS1	chr1	lncRNA	2610	2610	21.6428	6.89671	0.840532	2.30249e-16	1.50768e-15	sig	up
ENSG00000134259	NGF	chr1	protein_coding	1047	1047	12.0673	3.04255	0.462995	4.98242e-11	1.89866e-10	sig	up
ENSG00000226973		chr1	unprocessed_pseudogene	794	794	8.87838	6.78778	1.24487	4.96378e-08	1.2798e-07	sig	up
ENSG00000232185	CNOT7P2	chr1	processed_pseudogene	832	832	5.17957	6.00493	1.55309	0.000110431	0.000178718	sig	up
ENSG00000270631		chr1	processed_pseudogene	558	558	3.29534	5.33561	1.58443	0.000758446	0.00109646	sig	up
ENSG00000239984	RN7SL420P	chr1	misc_RNA	299	299	8.10331	6.66466	1.34762	7.59489e-07	1.67221e-06	sig	up
ENSG00000214204	HNRNPA1P43	chr1	processed_pseudogene	910	910	5.92295	4.37477	0.863114	4.00762e-07	9.16391e-07	sig	up
ENSG00000271143		chr1	processed_pseudogene	203	203	2.74693	2.722	1.00783	0.00691616	0.0088408	sig	up
ENSG00000228127	LINC01649	chr1	lncRNA	1396	1396	14.8117	2.79937	0.811917	0.00056505	0.000829893	sig	up
ENSG00000163393	SLC22A15	chr1	protein_coding	5292	5292	775.19	2.27483	0.350214	8.27339e-11	3.06733e-10	sig	up
ENSG00000237993		chr1	lncRNA	705	705	34.6664	6.75787	0.582915	4.45992e-31	8.20817e-30	sig	up
ENSG00000235933	LINC01779	chr1	lncRNA	914	914	4.42443	5.23609	1.02549	3.2914e-07	7.61123e-07	sig	up
ENSG00000221040	U3	chr1	snoRNA	215	215	1.15279	3.29985	0.860754	0.000126241	0.000202549	sig	up
ENSG00000203865	ATP1A1-AS1	chr1	lncRNA	2458	2458	84.0135	2.60051	0.213208	3.2226e-34	7.09958e-33	sig	up
ENSG00000233154	LINC01762	chr1	lncRNA	1701	1701	25.8608	2.9863	0.434121	6.02873e-12	2.55126e-11	sig	up
ENSG00000230381				515	515	3.00886	4.16892	0.875718	1.93042e-06	4.01192e-06	sig	up
ENSG00000224950		chr1	lncRNA	2295	2295	72.1875	3.43341	0.360041	1.4818e-21	1.45512e-20	sig	up
ENSG00000116815	CD58	chr1	protein_coding	1783	1783	784.409	2.73889	0.326495	4.9125e-17	3.40993e-16	sig	up
ENSG00000177173	NAP1L4P1	chr1	processed_pseudogene	1157	1157	281.836	6.93714	0.465216	2.76841e-50	1.42614e-48	sig	up
ENSG00000264419	MIR548AC	chr1	miRNA	88	88	1.55018	4.09827	0.905624	6.02945e-06	1.16834e-05	sig	up
ENSG00000143061	IGSF3	chr1	protein_coding	7388	7388	685.544	-3.59886	0.392548	4.82026e-20	4.20331e-19	sig	down
ENSG00000203864	LINC02868	chr1	lncRNA	386	386	2.04136	3.06472	1.33782	0.0219729	0.026494	sig	up
ENSG00000231072	GAPDHP64	chr1	processed_pseudogene	1003	1003	6.14902	5.5502	0.811409	7.90784e-12	3.30508e-11	sig	up
ENSG00000223489	NEFHP1	chr1	processed_pseudogene	2629	2629	25.2686	7.9655	1.22006	6.63194e-11	2.48855e-10	sig	up
ENSG00000225079	FTH1P22	chr1	transcribed_processed_pseudogene	520	520	4.13004	3.13397	0.805187	9.93273e-05	0.000161817	sig	up
ENSG00000272715		chr1	lncRNA	383	383	3.26643	2.48057	1.18852	0.0368784	0.0434393	sig	up
ENSG00000134247	PTGFRN	chr1	protein_coding	6352	6352	942.872	-2.21525	0.264958	6.23164e-17	4.29022e-16	sig	down
ENSG00000215930	MIR942	chr1	miRNA	86	86	2.76683	5.03537	1.2431	5.10752e-05	8.67728e-05	sig	up
ENSG00000228453	RPS15AP9	chr1	processed_pseudogene	381	381	2.63909	4.87142	1.43867	0.000709036	0.0010288	sig	up
ENSG00000235202	LINC01525	chr1	lncRNA	511	511	4.80065	5.90057	1.35393	1.31199e-05	2.41761e-05	sig	up
ENSG00000226755	VPS25P1	chr1	processed_pseudogene	508	508	4.95066	5.58781	1.25846	8.98704e-06	1.69706e-05	sig	up
ENSG00000236866	TENT5C-DT	chr1	lncRNA	1091	1091	13.2336	6.85014	1.09351	3.74394e-10	1.27895e-09	sig	up
ENSG00000183508	TENT5C	chr1	protein_coding	5751	5751	262.549	2.13921	0.313755	9.22613e-12	3.81921e-11	sig	up
ENSG00000213262	VDAC2P3	chr1	processed_pseudogene	828	828	6.21987	6.28888	1.02904	9.87562e-10	3.20089e-09	sig	up
ENSG00000270719		chr1	processed_pseudogene	214	214	1.51206	4.24541	1.58609	0.00743605	0.00946752	sig	up
ENSG00000196505	GDAP2	chr1	protein_coding	10496	10496	724.558	2.83502	0.136419	6.33116e-96	2.39361e-93	sig	up
ENSG00000226126	PSMC1P12	chr1	processed_pseudogene	1314	1314	6.77121	6.05064	1.142	1.16912e-07	2.86624e-07	sig	up
ENSG00000229911		chr1	processed_pseudogene	680	680	3.84141	5.39682	1.26764	2.06827e-05	3.70531e-05	sig	up
ENSG00000224238	WARS2-IT1	chr1	lncRNA	2060	2060	21.1563	3.75405	0.521788	6.265e-13	2.95043e-12	sig	up
ENSG00000223575	RBMX2P3	chr1	processed_pseudogene	957	957	13.1482	4.91536	0.672895	2.77682e-13	1.35551e-12	sig	up
ENSG00000236804	RPS3AP12	chr1	processed_pseudogene	753	753	9.56599	4.32301	0.649426	2.80118e-11	1.09841e-10	sig	up
ENSG00000227056	RPL6P2	chr1	processed_pseudogene	783	783	8.97397	5.60079	0.736121	2.7725e-14	1.49887e-13	sig	up
ENSG00000227712		chr1	lncRNA	898	898	6.55877	5.45043	1.00925	6.6455e-08	1.6855e-07	sig	up
ENSG00000232650	LINC01780	chr1	lncRNA	751	751	6.29405	6.30294	1.35158	3.11048e-06	6.27895e-06	sig	up
ENSG00000194297	RNU1-75P	chr1	snRNA	129	129	8.55586	5.78772	0.984193	4.08582e-09	1.22055e-08	sig	up
ENSG00000230921	HAO2-IT1	chr1	lncRNA	311	311	2.63389	4.20128	1.18631	0.000397916	0.000596278	sig	up
ENSG00000203859	HSD3B2	chr1	protein_coding	2336	2336	27.5703	6.06479	0.885484	7.43022e-12	3.11539e-11	sig	up
ENSG00000232780	GAPDHP74	chr1	transcribed_processed_pseudogene	625	625	3.57683	2.90197	0.798486	0.000278698	0.000426748	sig	up
ENSG00000203858	HSD3BP2	chr1	unprocessed_pseudogene	1483	1483	17.4181	3.21429	0.951179	0.000726782	0.00105287	sig	up
ENSG00000235595	GAPDHP23	chr1	processed_pseudogene	993	993	7.15023	5.43458	0.916335	3.01504e-09	9.17572e-09	sig	up
ENSG00000187481	HSD3BP1	chr1	transcribed_unprocessed_pseudogene	1111	1111	11.589	3.60632	0.907715	7.09821e-05	0.00011797	sig	up
ENSG00000229570	GAPDHP58	chr1	processed_pseudogene	1006	1006	6.99233	4.55212	0.693743	5.32034e-11	2.01898e-10	sig	up
ENSG00000226443	GAPDHP32	chr1	processed_pseudogene	998	998	9.27886	2.62985	0.665463	7.75268e-05	0.000128173	sig	up
ENSG00000249798	HSD3BP3	chr1	unprocessed_pseudogene	994	994	7.40498	3.15108	0.760136	3.39198e-05	5.89397e-05	sig	up
ENSG00000239873	GAPDHP27	chr1	processed_pseudogene	1020	1020	5.23661	3.72512	0.705762	1.30495e-07	3.17932e-07	sig	up
ENSG00000203855	HSD3BP4	chr1	transcribed_unprocessed_pseudogene	1164	1164	12.3514	3.2413	0.725796	7.97472e-06	1.51759e-05	sig	up
ENSG00000240244	GAPDHP33	chr1	processed_pseudogene	1013	1013	14.2238	4.82624	0.606825	1.81673e-15	1.10089e-14	sig	up
ENSG00000143067	ZNF697	chr1	protein_coding	5041	5041	225.447	2.59399	0.230209	1.88853e-29	3.16733e-28	sig	up
ENSG00000092621	PHGDH	chr1	protein_coding	5622	5622	1178.66	-3.95938	0.379278	1.64115e-25	2.14016e-24	sig	down
ENSG00000134193	REG4	chr1	protein_coding	3493	3493	20.516	7.66487	1.01663	4.71805e-14	2.49032e-13	sig	up
ENSG00000215864	NBPF7P	chr1	transcribed_unprocessed_pseudogene	2099	2099	14.809	6.85822	1.0054	9.01562e-12	3.73727e-11	sig	up
ENSG00000226446	NOTCH2P1	chr1	processed_pseudogene	624	624	3.54893	5.46461	1.35185	5.29255e-05	8.97215e-05	sig	up
ENSG00000134249	ADAM30	chr1	protein_coding	2963	2963	16.0367	7.64848	1.19664	1.64142e-10	5.86615e-10	sig	up
ENSG00000223345	H2BP1	chr1	transcribed_unprocessed_pseudogene	756	756	1.74135	2.20117	0.815839	0.00697482	0.00890966	sig	up
ENSG00000198019	FCGR1BP	chr1	transcribed_unprocessed_pseudogene	1392	1392	3.03196	5.2278	0.886414	3.68599e-09	1.10928e-08	sig	up
ENSG00000227552				965	965	3.13119	5.28643	1.77175	0.00284752	0.00382631	sig	up
ENSG00000233798				362	362	5.63785	6.14103	1.71733	0.00034901	0.000527387	sig	up
ENSG00000230880				2317	2317	20.8714	5.37367	0.961446	2.28182e-08	6.17511e-08	sig	up
ENSG00000203849				7490	7490	29.9973	4.34365	0.681247	1.8174e-10	6.46143e-10	sig	up
ENSG00000225015				733	733	4.05573	5.27104	0.97716	6.88137e-08	1.74269e-07	sig	up
ENSG00000233218				547	547	2.73561	4.02741	1.09061	0.0002218	0.000344376	sig	up
ENSG00000230446				288	288	7.40691	6.34751	1.13611	2.30945e-08	6.24269e-08	sig	up
ENSG00000236055				593	593	8.6723	4.60541	0.848736	5.7566e-08	1.4712e-07	sig	up
ENSG00000230255				1069	1069	18.336	5.07348	0.773194	5.31922e-11	2.01873e-10	sig	up
ENSG00000229683				153	153	3.04424	5.03148	1.16016	1.44515e-05	2.6453e-05	sig	up
ENSG00000232274				7509	7509	14.5272	2.4589	0.54013	5.3029e-06	1.03501e-05	sig	up
ENSG00000230850				3206	3206	8.93096	2.24986	0.639805	0.000437321	0.000651912	sig	up
ENSG00000237291				605	605	1.50057	4.22556	1.08348	9.61926e-05	0.000156985	sig	up
ENSG00000225278				2264	2264	4.73334	3.75902	0.935913	5.90885e-05	9.94025e-05	sig	up
ENSG00000231289				1051	1051	4.51374	3.09278	0.729865	2.26057e-05	4.02911e-05	sig	up
ENSG00000229420				427	427	1.26025	3.63217	1.55624	0.0195985	0.0237583	sig	up
ENSG00000185044				5673	5673	16.6583	4.2544	0.601616	1.53134e-12	6.91879e-12	sig	up
ENSG00000238261				4319	4319	7.76847	4.78517	0.872124	4.09289e-08	1.06804e-07	sig	up
ENSG00000238603				164	164	1.7157	4.42677	1.91431	0.0207525	0.0250857	sig	up
ENSG00000178104	PDE4DIP	chr1	protein_coding	28338	28338	626.328	3.01015	0.461488	6.90534e-11	2.58527e-10	sig	up
ENSG00000198483	ANKRD35	chr1	protein_coding	3342	3342	190.856	-6.15391	0.34105	8.79327e-73	1.22974e-70	sig	down
ENSG00000131788	PIAS3	chr1	protein_coding	4805	4805	74.3748	-2.43407	0.321149	3.47564e-14	1.86186e-13	sig	down
ENSG00000174827	PDZK1	chr1	protein_coding	2347	2347	3.97884	-3.63972	0.986587	0.000224957	0.000348912	sig	down
ENSG00000131781	FMO5	chr1	protein_coding	5988	5988	15.9704	-2.14151	0.382908	2.23487e-08	6.05722e-08	sig	down
ENSG00000143140				3256	3256	0.734703	2.44441	1.12982	0.0305006	0.0362069	sig	up
ENSG00000212456				168	168	22.4104	8.14412	0.666052	2.21803e-34	4.94013e-33	sig	up
ENSG00000179571	NBPF17P	chr1	unprocessed_pseudogene	2129	2129	4.04388	2.30151	0.569226	5.27191e-05	8.94125e-05	sig	up
ENSG00000223779		chr1	transcribed_unprocessed_pseudogene	6772	6772	2.27756	4.66539	0.728871	1.54513e-10	5.542e-10	sig	up
ENSG00000253193				2167	2167	2.11169	4.59145	0.900638	3.43259e-07	7.91885e-07	sig	up
ENSG00000150337	FCGR1A	chr1	protein_coding	2998	2998	23.1983	8.18961	0.808448	4.06502e-24	4.79505e-23	sig	up
ENSG00000014914	MTMR11	chr1	protein_coding	4591	4591	42.0997	-3.63977	0.296459	1.19639e-34	2.70794e-33	sig	down
ENSG00000023902	PLEKHO1	chr1	protein_coding	6629	6629	161.174	2.78674	0.375523	1.16269e-13	5.90371e-13	sig	up
ENSG00000118298	CA14	chr1	protein_coding	3838	3838	3.02017	-4.81975	0.589168	2.82452e-16	1.83444e-15	sig	down
ENSG00000117362	APH1A	chr1	protein_coding	3468	3468	165.028	-2.70807	0.157104	1.39058e-66	1.51678e-64	sig	down
ENSG00000118292	C1orf54	chr1	protein_coding	1351	1351	29.7393	2.01392	0.508712	7.53081e-05	0.000124708	sig	up
ENSG00000159208	CIART	chr1	protein_coding	2696	2696	19.1941	-2.26552	0.50189	6.36244e-06	1.2287e-05	sig	down
ENSG00000143369	ECM1	chr1	protein_coding	3360	3360	977.624	-2.8117	0.254425	2.16263e-28	3.36986e-27	sig	down
ENSG00000228126	FALEC	chr1	lncRNA	566	566	15.3329	-2.08771	0.486675	1.78885e-05	3.23108e-05	sig	down
ENSG00000237781	ADAMTSL4-AS2	chr1	lncRNA	663	663	54.6719	4.12778	0.447638	2.93708e-20	2.60184e-19	sig	up
ENSG00000143382	ADAMTSL4	chr1	protein_coding	6393	6393	1569.99	2.54503	0.424133	1.96646e-09	6.13994e-09	sig	up
ENSG00000264553	MIR4257	chr1	miRNA	86	86	39.1912	5.45128	0.641261	1.88168e-17	1.35244e-16	sig	up
ENSG00000203804	ADAMTSL4-AS1	chr1	lncRNA	490	490	276.464	7.56366	0.515125	8.26669e-49	3.98696e-47	sig	up
ENSG00000264508				297	297	93.1321	5.70787	0.476057	4.01415e-33	8.28686e-32	sig	up
ENSG00000264584				297	297	122.811	5.53064	0.38663	2.04373e-46	8.76681e-45	sig	up
ENSG00000143384	MCL1	chr1	protein_coding	4218	4218	12277	2.38855	0.314617	3.15202e-14	1.69585e-13	sig	up
ENSG00000206931	RNU6-1042P	chr1	snRNA	107	107	0.92869	2.46614	1.00324	0.0139647	0.0172212	sig	up
ENSG00000163131	CTSS	chr1	protein_coding	4228	4228	6694.9	5.01734	0.276134	8.93219e-74	1.31512e-71	sig	up
ENSG00000236713		chr1	processed_pseudogene	373	373	2.92197	2.90917	0.854397	0.000661781	0.000963871	sig	up
ENSG00000143387	CTSK	chr1	protein_coding	1887	1887	1339.62	-2.55433	0.316117	6.45913e-16	4.06367e-15	sig	down
ENSG00000224690	UBE2D3P3	chr1	processed_pseudogene	425	425	7.3889	4.12069	0.731775	1.79072e-08	4.91767e-08	sig	up
ENSG00000200175	RNU6-1309P	chr1	snRNA	108	108	2.86259	5.23323	0.811948	1.15387e-10	4.20352e-10	sig	up
ENSG00000224800	RPS27AP6	chr1	transcribed_processed_pseudogene	448	448	4.70972	3.06947	0.624189	8.7641e-07	1.91256e-06	sig	up
ENSG00000231073		chr1	lncRNA	368	368	4.53274	4.7329	0.923592	2.98408e-07	6.94123e-07	sig	up
ENSG00000143412	ANXA9	chr1	protein_coding	1826	1826	356.142	-3.6854	0.381419	4.35825e-22	4.45023e-21	sig	down
ENSG00000200759	RNU6-884P	chr1	snRNA	107	107	2.48104	4.40575	0.932347	2.29623e-06	4.72354e-06	sig	up
ENSG00000163141	BNIPL	chr1	protein_coding	2892	2892	1625.39	-5.12308	0.389539	1.66524e-39	5.07098e-38	sig	down
ENSG00000163154	TNFAIP8L2	chr1	protein_coding	1178	1178	124.447	2.84633	0.324471	1.75189e-18	1.36112e-17	sig	up
ENSG00000265753	RN7SL444P	chr1	misc_RNA	297	297	20.6791	4.4466	0.462846	7.46308e-22	7.48523e-21	sig	up
ENSG00000237976	RFX5-AS1	chr1	lncRNA	618	618	7.63294	3.8894	0.630196	6.75509e-10	2.2351e-09	sig	up
ENSG00000238711	RNY4P25	chr1	misc_RNA	96	96	5.78783	4.2227	0.617772	8.17942e-12	3.41124e-11	sig	up
ENSG00000143375	CGN	chr1	protein_coding	6616	6616	552.371	-3.49084	0.578593	1.60618e-09	5.06395e-09	sig	down
ENSG00000252840		chr1	snoRNA	108	108	2.05611	2.10242	0.856813	0.014137	0.0174188	sig	up
ENSG00000143367	TUFT1	chr1	protein_coding	4017	4017	1512.47	-4.15802	0.306601	6.76027e-42	2.31813e-40	sig	down
ENSG00000207606	MIR554	chr1	miRNA	96	96	1.61884	2.18171	0.922049	0.0179741	0.0218843	sig	up
ENSG00000250734		chr1	lncRNA	535	535	13.1241	6.06765	0.664182	6.50923e-20	5.62226e-19	sig	up
ENSG00000206635	RNU6-1062P	chr1	snRNA	107	107	10.6275	6.72128	0.679702	4.66687e-23	5.11293e-22	sig	up
ENSG00000227045		chr1	lncRNA	386	386	8.15709	5.01699	0.782841	1.46764e-10	5.27679e-10	sig	up
ENSG00000159409	CELF3	chr1	protein_coding	4439	4439	36.2702	6.12516	0.659377	1.5529e-20	1.40581e-19	sig	up
ENSG00000178796	RIIAD1	chr1	protein_coding	2261	2261	3.678	5.51451	1.50503	0.000248263	0.000382533	sig	up
ENSG00000269621		chr1	lncRNA	629	629	2.35227	4.11683	1.41823	0.00369862	0.0048971	sig	up
ENSG00000236940		chr1	processed_pseudogene	462	462	4.05142	4.73242	0.985128	1.55635e-06	3.27833e-06	sig	up
ENSG00000143450	OAZ3	chr1	protein_coding	4349	4349	25.8836	2.07337	0.493125	2.61596e-05	4.62062e-05	sig	up
ENSG00000143365	RORC	chr1	protein_coding	6314	6314	406.619	-2.04831	0.479966	1.97574e-05	3.55023e-05	sig	down
ENSG00000196407	THEM5	chr1	protein_coding	984	984	417.719	-5.26253	0.382609	4.79732e-43	1.74566e-41	sig	down
ENSG00000223810	KRT8P28	chr1	processed_pseudogene	1390	1390	5.30119	6.0535	1.15834	1.73182e-07	4.156e-07	sig	up
ENSG00000229021		chr1	lncRNA	4109	4109	36.1624	5.90995	0.678527	3.03928e-18	2.31379e-17	sig	up
ENSG00000232678	SPTLC1P4	chr1	transcribed_processed_pseudogene	260	260	2.7411	4.86987	1.482	0.00101619	0.00144537	sig	up
ENSG00000159450	TCHH	chr1	protein_coding	6900	6900	1280.32	-4.20157	0.929104	6.12087e-06	1.18492e-05	sig	down
ENSG00000215853	RPTN	chr1	protein_coding	3569	3569	188.414	-2.10278	0.691873	0.00237166	0.00321751	sig	down
ENSG00000236427	CCDST	chr1	lncRNA	397	397	4.43624	2.88785	0.575354	5.18739e-07	1.16849e-06	sig	up
ENSG00000197915	HRNR	chr1	protein_coding	9623	9623	62.5716	2.80685	0.395557	1.28469e-12	5.8524e-12	sig	up
ENSG00000143631	FLG	chr1	protein_coding	12747	12747	37601.6	-9.53855	0.494854	8.62734e-83	1.96369e-80	sig	down
ENSG00000143520	FLG2	chr1	protein_coding	9124	9124	39972.6	-8.93342	0.586577	2.24416e-52	1.28519e-50	sig	down
ENSG00000227415				707	707	6.89731	2.75664	0.952602	0.00380611	0.00503111	sig	up
ENSG00000183586	HMGN3P1	chr1	processed_pseudogene	193	193	2.78859	4.7496	0.851727	2.45488e-08	6.60895e-08	sig	up
ENSG00000186207	LCE5A	chr1	protein_coding	819	819	926.497	-7.001	0.641225	9.43897e-28	1.41829e-26	sig	down
ENSG00000169509	CRCT1	chr1	protein_coding	700	700	1338.95	-8.32356	0.642407	2.14941e-38	6.13105e-37	sig	down
ENSG00000163202	LCE3D	chr1	protein_coding	613	613	87.7808	-3.73475	0.6652	1.97155e-08	5.38525e-08	sig	down
ENSG00000176075				305	305	147.359	-6.48141	0.538721	2.43864e-33	5.08986e-32	sig	down
ENSG00000187223	LCE2D	chr1	protein_coding	609	609	547.156	-8.46054	0.501651	8.08554e-64	7.89305e-62	sig	down
ENSG00000159455	LCE2B	chr1	protein_coding	646	646	1728.13	-9.78373	0.534818	9.31155e-75	1.44741e-72	sig	down
ENSG00000187180	LCE2C	chr1	protein_coding	614	614	840.737	-9.22474	0.487795	9.24455e-80	1.80885e-77	sig	down
ENSG00000187173	LCE2A	chr1	protein_coding	592	592	577.01	-7.25663	0.560951	2.80819e-38	7.94412e-37	sig	down
ENSG00000198854	KPLCE	chr1	protein_coding	908	908	3075.63	-8.45541	0.632037	8.12807e-41	2.63142e-39	sig	down
ENSG00000229713	LCEP2	chr1	unprocessed_pseudogene	351	351	4.95643	5.4133	1.11378	1.17209e-06	2.50956e-06	sig	up
ENSG00000203786	KPRP	chr1	protein_coding	2523	2523	4988.79	-7.5458	0.606711	1.64093e-35	3.91262e-34	sig	down
ENSG00000240386	LCE1F	chr1	protein_coding	598	598	1063.98	-8.02775	0.601699	1.32208e-40	4.25854e-39	sig	down
ENSG00000186226	LCE1E	chr1	protein_coding	1299	1299	195.535	-5.66221	0.661301	1.10717e-17	8.08399e-17	sig	down
ENSG00000172155	LCE1D	chr1	protein_coding	430	430	152.004	-7.70338	0.73338	8.28542e-26	1.10469e-24	sig	down
ENSG00000197084	LCE1C	chr1	protein_coding	695	695	2055.73	-9.30176	0.512255	1.10126e-73	1.61609e-71	sig	down
ENSG00000196734	LCE1B	chr1	protein_coding	1139	1139	1410.33	-8.33114	0.55629	1.04971e-50	5.52239e-49	sig	down
ENSG00000186844	LCE1A	chr1	protein_coding	625	625	1390.39	-7.02853	0.655695	8.27135e-27	1.17255e-25	sig	down
ENSG00000235942	LCE6A	chr1	protein_coding	628	628	511.882	-4.92483	0.790373	4.6341e-10	1.56488e-09	sig	down
ENSG00000163206	SMCP	chr1	protein_coding	775	775	2.39809	4.53155	1.3883	0.00109808	0.00155546	sig	up
ENSG00000163207	IVL	chr1	protein_coding	2153	2153	1380.97	-5.03057	0.784345	1.42014e-10	5.11423e-10	sig	down
ENSG00000224308	LINC01527	chr1	lncRNA	1997	1997	181.534	-4.98096	0.640911	7.74484e-15	4.42115e-14	sig	down
ENSG00000184148	SPRR4	chr1	protein_coding	733	733	563.738	-6.15767	0.734047	4.91683e-17	3.41241e-16	sig	down
ENSG00000169474	SPRR1A	chr1	protein_coding	647	647	280.342	-5.89095	0.646323	7.89884e-20	6.79751e-19	sig	down
ENSG00000163209	SPRR3	chr1	protein_coding	1441	1441	7.07653	5.10402	1.09987	3.47465e-06	6.96555e-06	sig	up
ENSG00000234262		chr1	transcribed_unprocessed_pseudogene	299	299	5.11383	5.98997	1.35452	9.76956e-06	1.83481e-05	sig	up
ENSG00000169469	SPRR1B	chr1	protein_coding	620	620	610.476	-6.35364	0.791054	9.59965e-16	5.96296e-15	sig	down
ENSG00000163216	SPRR2D	chr1	protein_coding	1057	1057	139.903	-3.42919	0.691125	6.9861e-07	1.54549e-06	sig	down
ENSG00000196805	SPRR2B	chr1	protein_coding	704	704	34.2174	-2.07109	0.773806	0.00743961	0.00947137	sig	down
ENSG00000203785	SPRR2E	chr1	protein_coding	734	734	1685.25	-8.72075	0.649687	4.43327e-41	1.45638e-39	sig	down
ENSG00000229035	SPRR2C	chr1	transcribed_unprocessed_pseudogene	219	219	1.86048	3.71054	1.69237	0.0283426	0.0337647	sig	up
ENSG00000159516	SPRR2G	chr1	protein_coding	568	568	841.3	-6.53384	0.717708	8.72639e-20	7.4837e-19	sig	down
ENSG00000203784	LELP1	chr1	protein_coding	523	523	4.44105	3.49222	1.17365	0.00292492	0.00392453	sig	up
ENSG00000203783	PRR9	chr1	protein_coding	1229	1229	121.611	-3.80251	0.952653	6.56589e-05	0.000109678	sig	down
ENSG00000230779	RPLP0P4	chr1	processed_pseudogene	927	927	9.12294	4.95667	1.06077	2.9725e-06	6.01757e-06	sig	up
ENSG00000203782	LORICRIN	chr1	protein_coding	1230	1230	17530.3	-11.6345	0.631239	7.38893e-76	1.20305e-73	sig	down
ENSG00000159527	PGLYRP3	chr1	protein_coding	1173	1173	244.796	-4.91283	0.583611	3.83018e-17	2.68413e-16	sig	down
ENSG00000163218	PGLYRP4	chr1	protein_coding	2272	2272	148.44	-3.54311	0.604685	4.64454e-09	1.37648e-08	sig	down
ENSG00000163220	S100A9	chr1	protein_coding	577	577	22948.2	6.66446	0.534022	9.62906e-36	2.32578e-34	sig	up
ENSG00000163221	S100A12	chr1	protein_coding	516	516	5190.6	12.1533	0.634773	1.04776e-81	2.21529e-79	sig	up
ENSG00000237008	LAPTM4BP1	chr1	processed_pseudogene	690	690	3.64097	5.14068	1.14783	7.51379e-06	1.43495e-05	sig	up
ENSG00000143546	S100A8	chr1	protein_coding	1006	1006	15398.3	6.50956	0.535365	5.13076e-34	1.11764e-32	sig	up
ENSG00000197364	S100A7L2	chr1	unprocessed_pseudogene	339	339	2.19216	4.57051	1.75116	0.00905429	0.011405	sig	up
ENSG00000143556	S100A7	chr1	protein_coding	536	536	256.869	-4.00826	0.771339	2.03075e-07	4.82996e-07	sig	down
ENSG00000263841	RN7SL44P	chr1	misc_RNA	298	298	5.01791	5.41531	0.778577	3.51586e-12	1.52577e-11	sig	up
ENSG00000238279		chr1	lncRNA	531	531	32.2482	2.30759	0.319496	5.10122e-13	2.42877e-12	sig	up
ENSG00000197956	S100A6	chr1	protein_coding	971	971	6292.33	3.04807	0.269539	1.19158e-29	2.02279e-28	sig	up
ENSG00000188015	S100A3	chr1	protein_coding	955	955	107.099	-2.25625	0.43124	1.67677e-07	4.02996e-07	sig	down
ENSG00000196754	S100A2	chr1	protein_coding	1567	1567	452.288	-4.20191	0.493988	1.79886e-17	1.29479e-16	sig	down
ENSG00000188643	S100A16	chr1	protein_coding	1701	1701	1610.24	-3.88063	0.241631	4.85184e-58	3.63782e-56	sig	down
ENSG00000189334	S100A14	chr1	protein_coding	1277	1277	2516.59	-4.9318	0.69842	1.64872e-12	7.41906e-12	sig	down
ENSG00000236327		chr1	processed_pseudogene	271	271	11.6387	6.59778	0.62076	2.19515e-26	3.03377e-25	sig	up
ENSG00000177954	RPS27	chr1	protein_coding	946	946	156.977	2.15541	0.24696	2.59773e-18	1.98612e-17	sig	up
ENSG00000143552	NUP210L	chr1	protein_coding	5889	5889	69.4172	5.88638	0.439091	5.58826e-41	1.82506e-39	sig	up
ENSG00000231416		chr1	processed_pseudogene	329	329	3.65002	4.46223	0.755757	3.54091e-09	1.06836e-08	sig	up
ENSG00000252669				111	111	2.8733	4.99003	0.862896	7.34261e-09	2.12461e-08	sig	up
ENSG00000200220	RNU6-179P	chr1	snRNA	107	107	2.15636	4.29156	1.16199	0.000221366	0.000343762	sig	up
ENSG00000231837	RPS7P2	chr1	processed_pseudogene	607	607	3.25232	5.32549	1.2423	1.81252e-05	3.2713e-05	sig	up
ENSG00000143549	TPM3	chr1	protein_coding	8363	8363	5538.87	2.1661	0.296017	2.52667e-13	1.24018e-12	sig	up
ENSG00000264384	RN7SL431P	chr1	misc_RNA	303	303	43.8043	6.21989	0.553952	2.96435e-29	4.91802e-28	sig	up
ENSG00000163263	CFAP141	chr1	protein_coding	387	387	4.87295	3.3766	0.809987	3.0634e-05	5.35918e-05	sig	up
ENSG00000143595	AQP10	chr1	protein_coding	2292	2292	12.1486	2.70612	0.781256	0.000532585	0.000784948	sig	up
ENSG00000237920		chr1	unprocessed_pseudogene	317	317	2.66968	5.05237	1.58818	0.00146645	0.0020423	sig	up
ENSG00000226855	RPSAP17	chr1	processed_pseudogene	883	883	3.04963	2.98139	0.938351	0.00148674	0.00206908	sig	up
ENSG00000228013	IL6R-AS1	chr1	lncRNA	1756	1756	24.0559	5.25297	0.565513	1.55939e-20	1.41139e-19	sig	up
ENSG00000160712	IL6R	chr1	protein_coding	6343	6343	2560.33	2.80398	0.336767	8.35041e-17	5.69441e-16	sig	up
ENSG00000228264	PSMD8P1	chr1	processed_pseudogene	769	769	32.3037	6.43882	0.609831	4.6465e-26	6.28532e-25	sig	up
ENSG00000229780	UBE2Q1-AS1	chr1	lncRNA	432	432	11.2807	3.86993	0.477482	5.27999e-16	3.34779e-15	sig	up
ENSG00000160716	CHRNB2	chr1	protein_coding	5867	5867	74.6961	3.10761	0.393079	2.66186e-15	1.58822e-14	sig	up
ENSG00000268141				21	21	0.931022	2.04537	0.96933	0.0348506	0.0411333	sig	up
ENSG00000143603	KCNN3	chr1	protein_coding	13553	13553	326.133	3.97558	0.580323	7.35223e-12	3.08449e-11	sig	up
ENSG00000163344	PMVK	chr1	protein_coding	1280	1280	502.036	-3.02561	0.212622	5.97133e-46	2.49963e-44	sig	down
ENSG00000270361		chr1	lncRNA	690	690	4.33104	2.93745	0.708963	3.42333e-05	5.94548e-05	sig	up
ENSG00000163348	PYGO2	chr1	protein_coding	3630	3630	413.619	-2.33446	0.122142	1.98239e-81	4.11342e-79	sig	down
ENSG00000271380	PYGO2-AS1	chr1	lncRNA	799	799	4.77606	-3.44358	0.453254	3.02014e-14	1.62762e-13	sig	down
ENSG00000163352	LENEP	chr1	protein_coding	730	730	6.9428	2.37676	0.700218	0.000688022	0.000999838	sig	up
ENSG00000160685	ZBTB7B	chr1	protein_coding	4243	4243	3028.81	-2.79384	0.294209	2.17872e-21	2.10742e-20	sig	down
ENSG00000163354	DCST2	chr1	protein_coding	3071	3071	117.599	-2.04957	0.468547	1.21819e-05	2.25586e-05	sig	down
ENSG00000232093	DCST1-AS1	chr1	lncRNA	822	822	43.4771	-2.85149	0.475285	1.9788e-09	6.17677e-09	sig	down
ENSG00000143537	ADAM15	chr1	protein_coding	6585	6585	2144.93	-3.53879	0.195735	4.62419e-73	6.56989e-71	sig	down
ENSG00000243364	EFNA4	chr1	protein_coding	1263	1263	154.859	-2.92231	0.191814	2.06746e-52	1.18858e-50	sig	down
ENSG00000143590	EFNA3	chr1	protein_coding	2098	2098	321.874	-4.37466	0.405507	3.91763e-27	5.66342e-26	sig	down
ENSG00000169242	EFNA1	chr1	protein_coding	2539	2539	490.855	-3.79064	0.226939	1.239e-62	1.13733e-60	sig	down
ENSG00000223452	HMGN2P18	chr1	processed_pseudogene	276	276	1.93198	3.97653	1.12735	0.000419789	0.000627287	sig	up
ENSG00000163462	TRIM46	chr1	protein_coding	4528	4528	42.6541	2.61861	0.483604	6.1365e-08	1.56221e-07	sig	up
ENSG00000160767	ENTREP3	chr1	protein_coding	4468	4468	23.8558	-3.46454	0.262124	6.98416e-40	2.16976e-38	sig	down
ENSG00000143630	HCN3	chr1	protein_coding	4121	4121	5.51233	-5.35517	0.535799	1.60692e-23	1.81718e-22	sig	down
ENSG00000143627	PKLR	chr1	protein_coding	2618	2618	1.33402	-3.06432	1.1954	0.0103644	0.0129622	sig	down
ENSG00000160753	RUSC1	chr1	protein_coding	5427	5427	368.453	-2.49981	0.21514	3.2827e-31	6.08426e-30	sig	down
ENSG00000207720				96	96	1.1064	3.11857	0.943732	0.000951419	0.00135875	sig	up
ENSG00000207134	RNU6-106P	chr1	snRNA	107	107	0.913734	3.00401	1.0824	0.00551463	0.00714339	sig	up
ENSG00000227773	ASH1L-IT1	chr1	lncRNA	448	448	9.60046	5.89495	0.637558	2.32749e-20	2.07751e-19	sig	up
ENSG00000237872	POU5F1P4	chr1	processed_pseudogene	1085	1085	5.5984	3.60086	0.470325	1.91668e-14	1.05291e-13	sig	up
ENSG00000225082	DAP3P1	chr1	unprocessed_pseudogene	278	278	4.53574	4.79177	0.751647	1.82927e-10	6.50104e-10	sig	up
ENSG00000223503		chr1	processed_pseudogene	662	662	2.98522	2.99801	0.694515	1.5838e-05	2.88241e-05	sig	up
ENSG00000232519		chr1	lncRNA	220	220	3.07978	3.94004	0.932145	2.36981e-05	4.2117e-05	sig	up
ENSG00000234937		chr1	processed_pseudogene	941	941	5.86749	2.79131	0.501969	2.68648e-08	7.1947e-08	sig	up
ENSG00000132718	SYT11	chr1	protein_coding	5240	5240	269.132	2.09818	0.210359	1.97564e-23	2.22176e-22	sig	up
ENSG00000143622	RIT1	chr1	protein_coding	3919	3919	1506.51	2.92915	0.290374	6.27353e-24	7.31316e-23	sig	up
ENSG00000207475	SNORA80E	chr1	snoRNA	137	137	318.385	10.0396	0.620251	6.29375e-59	4.93456e-57	sig	up
ENSG00000252808				129	129	1631.76	10.6492	0.4858	1.63734e-106	8.4936e-104	sig	up
ENSG00000173080	RXFP4	chr1	protein_coding	1146	1146	13.6016	5.89683	0.539435	8.1485e-28	1.22811e-26	sig	up
ENSG00000116584	ARHGEF2	chr1	protein_coding	9213	9213	1756.42	2.9793	0.28278	5.91223e-26	7.94687e-25	sig	up
ENSG00000273002	ARHGEF2-AS2	chr1	lncRNA	2157	2157	53.3126	3.75773	0.330842	6.75956e-30	1.16297e-28	sig	up
ENSG00000224276	ARHGEF2-AS1	chr1	lncRNA	401	401	5.67923	5.25063	0.840317	4.14692e-10	1.40825e-09	sig	up
ENSG00000132698	RAB25	chr1	protein_coding	1689	1689	898.081	-5.50915	0.574631	9.04289e-22	9.02509e-21	sig	down
ENSG00000160789	LMNA	chr1	protein_coding	6985	6985	7461.15	-3.31372	0.26613	1.37247e-35	3.2901e-34	sig	down
ENSG00000160781	PAQR6	chr1	protein_coding	2318	2318	161.516	-2.08362	0.317063	4.97614e-11	1.89659e-10	sig	down
ENSG00000163472	TMEM79	chr1	protein_coding	3067	3067	1064.14	-5.1194	0.19873	2.45458e-146	4.97743e-143	sig	down
ENSG00000189030	VHLL	chr1	protein_coding	1014	1014	17.6092	6.66749	0.936684	1.09355e-12	5.01588e-12	sig	up
ENSG00000132677	RHBG	chr1	protein_coding	3384	3384	95.4724	-2.35983	0.61977	0.000140327	0.000223805	sig	down
ENSG00000237390		chr1	lncRNA	5586	5586	25.6142	7.17453	0.970104	1.40743e-13	7.08032e-13	sig	up
ENSG00000125462	MIR9-1HG	chr1	lncRNA	12314	12314	119.928	6.09742	0.538695	1.05826e-29	1.80264e-28	sig	up
ENSG00000236947				990	990	8.09834	5.75366	0.919384	3.89537e-10	1.32728e-09	sig	up
ENSG00000206651	Y_RNA	chr1	misc_RNA	113	113	6.54195	3.85903	0.60828	2.23636e-10	7.86322e-10	sig	up
ENSG00000260460		chr1	lncRNA	1828	1828	21.1334	7.18416	0.97689	1.92193e-13	9.53104e-13	sig	up
ENSG00000187862	TTC24	chr1	protein_coding	2829	2829	27.0187	5.16085	0.723073	9.51242e-13	4.39032e-12	sig	up
ENSG00000265960				100	100	1.52479	4.27361	1.93868	0.027497	0.0328204	sig	up
ENSG00000272971				547	547	7.77068	3.49456	0.887377	8.21361e-05	0.000135312	sig	up
ENSG00000272068	BCAN-AS1	chr1	lncRNA	3222	3222	20.2831	5.19296	0.834532	4.88962e-10	1.64631e-09	sig	up
ENSG00000272405		chr1	lncRNA	3222	3222	27.8062	3.78554	0.67093	1.6786e-08	4.626e-08	sig	up
ENSG00000237588		chr1	lncRNA	4122	4122	27.1842	6.67367	0.92405	5.11565e-13	2.43512e-12	sig	up
ENSG00000143320	CRABP2	chr1	protein_coding	1100	1100	776.708	-3.72698	0.449398	1.10168e-16	7.43764e-16	sig	down
ENSG00000027869	SH2D2A	chr1	protein_coding	2512	2512	52.5591	3.31777	0.369013	2.45114e-19	2.04088e-18	sig	up
ENSG00000198400	NTRK1	chr1	protein_coding	4356	4356	38.1419	6.00033	0.701809	1.23307e-17	8.97388e-17	sig	up
ENSG00000027644	INSRR	chr1	protein_coding	5101	5101	27.0567	7.08124	0.855981	1.30996e-16	8.79454e-16	sig	up
ENSG00000160838	LRRC71	chr1	protein_coding	2631	2631	30.5558	4.88613	0.525879	1.52326e-20	1.37981e-19	sig	up
ENSG00000211581	MIR765	chr1	miRNA	114	114	2.73111	4.92021	0.667755	1.72841e-13	8.62308e-13	sig	up
ENSG00000266160	RN7SL612P	chr1	misc_RNA	293	293	2.54649	3.70672	0.888721	3.03471e-05	5.31149e-05	sig	up
ENSG00000237842	SMU1P1	chr1	processed_pseudogene	1531	1531	10.0882	4.23827	0.718102	3.59016e-09	1.08212e-08	sig	up
ENSG00000224520	KRT8P45	chr1	processed_pseudogene	1447	1447	7.45203	6.19062	1.23889	5.82609e-07	1.30185e-06	sig	up
ENSG00000253831	ETV3L	chr1	protein_coding	1976	1976	22.0928	6.89624	1.03917	3.2166e-11	1.25337e-10	sig	up
ENSG00000235700	CYCSP52	chr1	processed_pseudogene	310	310	7.31163	2.96922	0.472799	3.38378e-10	1.16228e-09	sig	up
ENSG00000229961		chr1	transcribed_unprocessed_pseudogene	471	471	6.50182	5.9967	1.07497	2.42662e-08	6.53881e-08	sig	up
ENSG00000228239		chr1	lncRNA	399	399	1.38413	4.10155	1.81558	0.0238782	0.0286767	sig	up
ENSG00000271736	LINC02772	chr1	lncRNA	629	629	3.09263	4.84762	1.15076	2.52514e-05	4.46676e-05	sig	up
ENSG00000143297	FCRL5	chr1	protein_coding	12440	12440	86.4663	5.66457	0.677094	5.96055e-17	4.10929e-16	sig	up
ENSG00000163518	FCRL4	chr1	protein_coding	3875	3875	27.9524	8.45419	1.18456	9.54152e-13	4.40284e-12	sig	up
ENSG00000160856	FCRL3	chr1	protein_coding	6538	6538	82.8062	6.60764	0.649607	2.65094e-24	3.15707e-23	sig	up
ENSG00000227217		chr1	lncRNA	758	758	3.98633	5.64432	1.2597	7.44038e-06	1.42154e-05	sig	up
ENSG00000231700		chr1	processed_pseudogene	558	558	6.38624	5.15494	1.20539	1.89801e-05	3.41703e-05	sig	up
ENSG00000232366	VDAC1P9	chr1	processed_pseudogene	841	841	7.57221	6.56524	1.46302	7.20778e-06	1.38006e-05	sig	up
ENSG00000132704	FCRL2	chr1	protein_coding	5058	5058	33.8969	6.5291	0.685659	1.69274e-21	1.65425e-20	sig	up
ENSG00000163534	FCRL1	chr1	protein_coding	3935	3935	121.121	7.84126	0.65289	3.14508e-33	6.52293e-32	sig	up
ENSG00000073754	CD5L	chr1	protein_coding	2456	2456	29.5264	5.74521	0.716542	1.07506e-15	6.65657e-15	sig	up
ENSG00000227425	MRPS21P2	chr1	processed_pseudogene	264	264	3.92645	5.61711	1.22718	4.71143e-06	9.26788e-06	sig	up
ENSG00000236957		chr1	transcribed_unprocessed_pseudogene	2140	2140	26.9213	8.05852	1.17218	6.20697e-12	2.6237e-11	sig	up
ENSG00000226520	KIRREL1-IT1	chr1	lncRNA	587	587	8.74865	4.04392	0.538304	5.80848e-14	3.03962e-13	sig	up
ENSG00000231666	LINC01704	chr1	lncRNA	834	834	4.8115	5.91217	1.1781	5.21045e-07	1.17333e-06	sig	up
ENSG00000227295	ELL2P1	chr1	processed_pseudogene	1906	1906	14.8776	5.83901	0.654995	4.89639e-19	3.96727e-18	sig	up
ENSG00000158473	CD1D	chr1	protein_coding	2253	2253	70.5423	5.18337	0.30196	4.79201e-66	5.10217e-64	sig	up
ENSG00000229914		chr1	processed_pseudogene	499	499	3.27955	2.5584	0.962764	0.00787586	0.00999453	sig	up
ENSG00000176320		chr1	lncRNA	1999	1999	10.6456	4.58615	0.891392	2.67627e-07	6.26181e-07	sig	up
ENSG00000158477	CD1A	chr1	protein_coding	2096	2096	276.398	-3.60398	0.659758	4.69262e-08	1.21459e-07	sig	down
ENSG00000230942	HMGN1P5	chr1	processed_pseudogene	263	263	2.79348	4.92863	1.49909	0.00100993	0.00143693	sig	up
ENSG00000158481	CD1C	chr1	protein_coding	1435	1435	118.691	-2.12264	0.497884	2.01399e-05	3.61417e-05	sig	down
ENSG00000186306	OR10T2	chr1	protein_coding	945	945	3.61855	5.49444	1.49167	0.000230136	0.00035645	sig	up
ENSG00000180708	OR10K2	chr1	protein_coding	939	939	9.3609	6.86792	1.48954	4.01196e-06	7.96962e-06	sig	up
ENSG00000203758	OR10T1P	chr1	unprocessed_pseudogene	947	947	8.47074	6.72822	1.24287	6.18256e-08	1.57268e-07	sig	up
ENSG00000173285	OR10K1	chr1	protein_coding	1073	1073	16.9873	7.73437	1.36897	1.60662e-08	4.43998e-08	sig	up
ENSG00000236656		chr1	lncRNA	2597	2597	13.6722	7.41833	1.22729	1.49907e-09	4.74604e-09	sig	up
ENSG00000198703	OR10R3P	chr1	unprocessed_pseudogene	942	942	11.2873	6.96875	1.12757	6.39714e-10	2.12407e-09	sig	up
ENSG00000227445	OR10R1P	chr1	unprocessed_pseudogene	1141	1141	13.3179	7.38343	1.28027	8.06495e-09	2.3193e-08	sig	up
ENSG00000231434	HSP90AA3P	chr1	processed_pseudogene	2167	2167	15.5736	3.85912	0.478894	7.73004e-16	4.83461e-15	sig	up
ENSG00000197532	OR6Y1	chr1	protein_coding	978	978	6.57315	6.35475	1.15444	3.69983e-08	9.71894e-08	sig	up
ENSG00000186440	OR6P1	chr1	protein_coding	954	954	9.22956	6.84548	1.33919	3.19353e-07	7.39718e-07	sig	up
ENSG00000186400				981	981	13.7071	7.42701	1.35701	4.4235e-08	1.1482e-07	sig	up
ENSG00000198967	OR10Z1	chr1	protein_coding	942	942	8.36362	6.70542	1.48979	6.76619e-06	1.30109e-05	sig	up
ENSG00000163554	SPTA1	chr1	protein_coding	10025	10025	114.626	6.80225	0.704513	4.67023e-22	4.76116e-21	sig	up
ENSG00000231237	OR6K1P	chr1	unprocessed_pseudogene	971	971	8.12287	6.66416	1.4016	1.98745e-06	4.1234e-06	sig	up
ENSG00000196171	OR6K2	chr1	protein_coding	1118	1118	16.1612	7.6568	1.19737	1.60891e-10	5.75734e-10	sig	up
ENSG00000203757	OR6K3	chr1	protein_coding	996	996	11.9467	7.22883	1.30494	3.03213e-08	8.06807e-08	sig	up
ENSG00000180437	OR6K4P	chr1	transcribed_unitary_pseudogene	1000	1000	7.9295	6.62772	1.21252	4.60132e-08	1.19214e-07	sig	up
ENSG00000226949	OR6K5P	chr1	transcribed_unprocessed_pseudogene	945	945	11.9316	7.21955	1.28442	1.8998e-08	5.19962e-08	sig	up
ENSG00000180433	OR6K6	chr1	protein_coding	1172	1172	11.2625	7.13937	1.11339	1.43369e-10	5.16077e-10	sig	up
ENSG00000197403	OR6N1	chr1	protein_coding	1027	1027	18.4239	7.85154	1.01733	1.18335e-14	6.63463e-14	sig	up
ENSG00000188340	OR6N2	chr1	protein_coding	954	954	5.26364	6.04045	1.44364	2.86196e-05	5.02787e-05	sig	up
ENSG00000229724	OR2AQ1P	chr1	unprocessed_pseudogene	200	200	1.25043	3.83171	1.55595	0.0137925	0.0170192	sig	up
ENSG00000180409	OR10AA1P	chr1	unprocessed_pseudogene	937	937	7.18665	6.47651	0.822232	3.36032e-15	1.98268e-14	sig	up
ENSG00000163563	MNDA	chr1	protein_coding	2059	2059	2528.35	5.89117	0.32971	2.10363e-71	2.79307e-69	sig	up
ENSG00000229849	PYHIN5P	chr1	unprocessed_pseudogene	723	723	3.17491	5.28722	1.23421	1.83663e-05	3.31255e-05	sig	up
ENSG00000163564	PYHIN1	chr1	protein_coding	3479	3479	66.0237	4.28567	0.418218	1.21501e-24	1.48342e-23	sig	up
ENSG00000163565	IFI16	chr1	protein_coding	5294	5294	3587.99	2.42756	0.243606	2.16716e-23	2.42917e-22	sig	up
ENSG00000265589				78	78	2.73082	4.37529	0.741402	3.60488e-09	1.08611e-08	sig	up
ENSG00000163568	AIM2	chr1	protein_coding	2009	2009	258.115	6.92142	0.364955	3.31246e-80	6.5678e-78	sig	up
ENSG00000233473	RAD1P2	chr1	transcribed_processed_pseudogene	663	663	5.27102	3.21604	0.779673	3.7096e-05	6.41246e-05	sig	up
ENSG00000162706	CADM3	chr1	protein_coding	3896	3896	211.467	-2.39599	0.339916	1.80516e-12	8.09041e-12	sig	down
ENSG00000215846	MPTX1	chr1	unitary_pseudogene	630	630	11.1587	6.29012	1.26969	7.26863e-07	1.60441e-06	sig	up
ENSG00000248642	OR10J2P	chr1	unprocessed_pseudogene	961	961	8.54214	6.74468	1.72048	8.84636e-05	0.000145072	sig	up
ENSG00000179639	FCER1A	chr1	protein_coding	1165	1165	240.886	-4.20448	0.467497	2.39253e-19	1.99319e-18	sig	down
ENSG00000196266	OR10J3	chr1	protein_coding	990	990	12.4031	7.27618	1.32498	3.9845e-08	1.04207e-07	sig	up
ENSG00000228560		chr1	lncRNA	1063	1063	8.61449	6.75268	1.30594	2.33167e-07	5.49994e-07	sig	up
ENSG00000248442	OR10J7P	chr1	unitary_pseudogene	934	934	11.123	7.11975	1.26055	1.62184e-08	4.48039e-08	sig	up
ENSG00000251686	OR10J8P	chr1	unprocessed_pseudogene	929	929	5.30383	6.0434	1.44291	2.80998e-05	4.94201e-05	sig	up
ENSG00000249197	OR10J9P	chr1	unprocessed_pseudogene	987	987	9.15443	6.83827	1.35067	4.12951e-07	9.42569e-07	sig	up
ENSG00000249730	OR10J4	chr1	protein_coding	935	935	8.79592	6.78012	1.18485	1.05057e-08	2.97311e-08	sig	up
ENSG00000196184	OR10J1	chr1	protein_coding	1089	1089	12.9161	7.33551	1.30814	2.0517e-08	5.59034e-08	sig	up
ENSG00000224943	LINC02819	chr1	lncRNA	853	853	8.80357	6.78434	1.34322	4.39947e-07	1.00015e-06	sig	up
ENSG00000184155	OR10J5	chr1	protein_coding	1050	1050	9.35959	6.86911	1.21472	1.55965e-08	4.31739e-08	sig	up
ENSG00000231100		chr1	transcribed_unprocessed_pseudogene	666	666	10.6161	7.05461	1.36522	2.37385e-07	5.59381e-07	sig	up
ENSG00000271890	OR10AE1P	chr1	unprocessed_pseudogene	1029	1029	5.53177	6.09906	1.57894	0.000112116	0.000181248	sig	up
ENSG00000132703	APCS	chr1	protein_coding	926	926	10.0111	6.96546	1.2535	2.74728e-08	7.35134e-08	sig	up
ENSG00000158731	OR10J6P	chr1	unprocessed_pseudogene	930	930	7.26825	6.50889	1.2076	7.04748e-08	1.78222e-07	sig	up
ENSG00000223603	CRPP1	chr1	unprocessed_pseudogene	625	625	5.91832	6.21163	1.43817	1.56658e-05	2.85305e-05	sig	up
ENSG00000132693	CRP	chr1	protein_coding	2015	2015	40.111	8.63511	0.868622	2.75584e-23	3.06515e-22	sig	up
ENSG00000235226		chr1	processed_pseudogene	420	420	3.36065	5.16418	1.07561	1.57735e-06	3.32021e-06	sig	up
ENSG00000181036	FCRL6	chr1	protein_coding	2671	2671	42.5592	3.03501	0.395515	1.67281e-14	9.23718e-14	sig	up
ENSG00000243284	VSIG8	chr1	protein_coding	1818	1818	88.8602	-2.82098	0.48355	5.4151e-09	1.59216e-08	sig	down
ENSG00000213085	CFAP45	chr1	protein_coding	2625	2625	81.8105	2.55087	0.431814	3.47683e-09	1.05037e-08	sig	up
ENSG00000266458	MIR4259	chr1	miRNA	101	101	2.14746	4.64257	1.01969	5.29012e-06	1.0327e-05	sig	up
ENSG00000269620				276	276	4.79956	3.55002	0.732333	1.25e-06	2.66537e-06	sig	up
ENSG00000085552	IGSF9	chr1	protein_coding	6620	6620	479.579	-3.16751	0.508811	4.8055e-10	1.6197e-09	sig	down
ENSG00000162723	SLAMF9	chr1	protein_coding	1156	1156	15.9711	5.11429	0.660022	9.28667e-15	5.25891e-14	sig	up
ENSG00000224259	LINC01133	chr1	lncRNA	1266	1266	104.684	-2.64411	0.43874	1.6745e-09	5.26819e-09	sig	down
ENSG00000237409		chr1	transcribed_processed_pseudogene	428	428	3.26445	3.10416	1.02433	0.00244205	0.00330817	sig	up
ENSG00000177807	KCNJ10	chr1	protein_coding	5293	5293	62.8105	4.77075	0.533378	3.73904e-19	3.06608e-18	sig	up
ENSG00000225279		chr1	lncRNA	645	645	11.1143	4.15364	0.975652	2.06911e-05	3.70652e-05	sig	up
ENSG00000162728	KCNJ9	chr1	protein_coding	4170	4170	30.6179	3.23001	0.69371	3.22198e-06	6.49021e-06	sig	up
ENSG00000162729	IGSF8	chr1	protein_coding	2562	2562	761.544	-4.66597	0.15835	7.82745e-191	4.98854e-187	sig	down
ENSG00000132681	ATP1A4	chr1	protein_coding	6284	6284	69.2442	6.74836	0.700172	5.51734e-22	5.59281e-21	sig	up
ENSG00000143318	CASQ1	chr1	protein_coding	2237	2237	66.7254	2.81009	0.579434	1.23641e-06	2.63854e-06	sig	up
ENSG00000258465		chr1	protein_coding	2875	2875	1.31997	2.76074	1.20209	0.0216408	0.0261113	sig	up
ENSG00000235082	SUMO1P3	chr1	transcribed_processed_pseudogene	304	304	3.56216	2.49829	0.485724	2.6977e-07	6.30995e-07	sig	up
ENSG00000202078	Y_RNA	chr1	misc_RNA	113	113	12.8952	4.74115	0.399077	1.49861e-32	2.98865e-31	sig	up
ENSG00000162738	VANGL2	chr1	protein_coding	5340	5340	685.4	-4.25396	0.497342	1.19536e-17	8.70795e-17	sig	down
ENSG00000162739	SLAMF6	chr1	protein_coding	2746	2746	65.7863	2.69395	0.371044	3.85779e-13	1.85597e-12	sig	up
ENSG00000234425		chr1	lncRNA	635	635	8.69876	4.9402	0.629092	4.06499e-15	2.38114e-14	sig	up
ENSG00000066294	CD84	chr1	protein_coding	9255	9255	723.509	3.02173	0.319163	2.86141e-21	2.74405e-20	sig	up
ENSG00000117090	SLAMF1	chr1	protein_coding	4219	4219	346.176	4.75153	0.356148	1.32841e-40	4.27584e-39	sig	up
ENSG00000235101	SETP9	chr1	transcribed_processed_pseudogene	832	832	19.519	6.499	0.683557	1.9506e-21	1.89517e-20	sig	up
ENSG00000228863		chr1	lncRNA	1933	1933	69.2387	7.94515	0.569397	2.9907e-44	1.15717e-42	sig	up
ENSG00000117091	CD48	chr1	protein_coding	2494	2494	1405.6	6.06953	0.363875	1.82374e-62	1.65367e-60	sig	up
ENSG00000227239				237	237	9.0492	6.49296	0.787224	1.61175e-16	1.07095e-15	sig	up
ENSG00000026751	SLAMF7	chr1	protein_coding	4604	4604	2230.17	6.09605	0.36282	2.36616e-63	2.25073e-61	sig	up
ENSG00000122224	LY9	chr1	protein_coding	9121	9121	82.7019	2.61607	0.424575	7.19977e-10	2.37448e-09	sig	up
ENSG00000122223	CD244	chr1	protein_coding	2904	2904	52.7887	3.40441	0.365727	1.29535e-20	1.17959e-19	sig	up
ENSG00000226003	PPIAP37	chr1	processed_pseudogene	493	493	4.01479	5.44699	0.981286	2.84249e-08	7.5929e-08	sig	up
ENSG00000179914	ITLN1	chr1	protein_coding	1483	1483	11.3555	6.63283	0.884581	6.46636e-14	3.36849e-13	sig	up
ENSG00000213080		chr1	processed_pseudogene	1097	1097	5.14395	2.07298	0.705276	0.00329006	0.00438543	sig	up
ENSG00000232188		chr1	lncRNA	575	575	2.73233	3.6619	1.18726	0.00204007	0.00279065	sig	up
ENSG00000198358		chr1	lncRNA	2136	2136	7.99763	3.65868	0.812903	6.7709e-06	1.30183e-05	sig	up
ENSG00000233691		chr1	processed_pseudogene	590	590	1.92964	4.40974	1.59754	0.00577415	0.007459	sig	up
ENSG00000158764	ITLN2	chr1	protein_coding	1636	1636	14.0004	4.05476	0.84538	1.6156e-06	3.39577e-06	sig	up
ENSG00000158769	F11R	chr1	protein_coding	5066	5066	873.201	-2.01064	0.186264	3.65316e-27	5.28571e-26	sig	down
ENSG00000268154	Metazoa_SRP	chr1	misc_RNA	150	150	2.72155	4.13036	0.952855	1.45946e-05	2.66995e-05	sig	up
ENSG00000143217	NECTIN4	chr1	protein_coding	3509	3509	1733.05	-6.17837	0.417253	1.31514e-49	6.5335e-48	sig	down
ENSG00000143258	USP21	chr1	protein_coding	3764	3764	368.414	-2.07313	0.224133	2.25461e-20	2.01488e-19	sig	down
ENSG00000143224	PPOX	chr1	protein_coding	4607	4607	281.058	-2.52582	0.297788	2.21461e-17	1.58128e-16	sig	down
ENSG00000158859	ADAMTS4	chr1	protein_coding	10334	10334	1123.01	6.6934	0.355956	7.00409e-79	1.31842e-76	sig	up
ENSG00000158869	FCER1G	chr1	protein_coding	964	964	6513.58	6.97402	0.363112	3.28131e-82	7.07177e-80	sig	up
ENSG00000268387				231	231	1.62306	4.32962	1.27395	0.000677332	0.000985073	sig	up
ENSG00000158874	APOA2	chr1	protein_coding	945	945	93.9533	9.68953	0.707346	1.03747e-42	3.72054e-41	sig	up
ENSG00000143257	NR1I3	chr1	protein_coding	3305	3305	73.8544	2.12113	0.396864	9.05559e-08	2.25452e-07	sig	up
ENSG00000236484	RRM2P2	chr1	processed_pseudogene	652	652	6.48966	4.96397	0.874524	1.37721e-08	3.84482e-08	sig	up
ENSG00000215840		chr1	processed_pseudogene	884	884	14.3608	2.53138	0.444997	1.2814e-08	3.59013e-08	sig	up
ENSG00000143226	FCGR2A	chr1	protein_coding	5314	5314	2712.09	6.79659	0.352115	5.14707e-83	1.18975e-80	sig	up
ENSG00000273112		chr1	lncRNA	553	553	1.04087	3.75927	1.21943	0.00205064	0.00280434	sig	up
ENSG00000173110	HSPA6	chr1	protein_coding	2646	2646	324.245	3.93147	0.398364	5.6696e-23	6.17059e-22	sig	up
ENSG00000224203	RPS23P10	chr1	unprocessed_pseudogene	486	486	2.06295	3.95333	1.28787	0.00214308	0.00292349	sig	up
ENSG00000203747	FCGR3A	chr1	protein_coding	2977	2977	1252.56	6.7718	0.419375	1.18491e-58	9.12972e-57	sig	up
ENSG00000224515		chr1	lncRNA	462	462	1.62682	4.37	1.1196	9.49348e-05	0.000155029	sig	up
ENSG00000244682	FCGR2C	chr1	protein_coding	3178	3178	200.593	2.01018	0.468576	1.78702e-05	3.22815e-05	sig	up
ENSG00000162747	FCGR3B	chr1	protein_coding	2964	2964	1602.98	5.86881	0.538019	1.05354e-27	1.57561e-26	sig	up
ENSG00000213075	RPL31P11	chr1	transcribed_processed_pseudogene	1558	1558	9.7227	3.42026	0.572327	2.28608e-09	7.07455e-09	sig	up
ENSG00000199595	Y_RNA	chr1	misc_RNA	102	102	2.60374	4.99981	1.44523	0.00054114	0.000796665	sig	up
ENSG00000162746	FCRLB	chr1	protein_coding	2592	2592	26.5725	2.46516	0.487545	4.27528e-07	9.73302e-07	sig	up
ENSG00000241347	RN7SL466P	chr1	misc_RNA	292	292	4.21824	5.67455	1.10507	2.82148e-07	6.58499e-07	sig	up
ENSG00000226889	ATF6-DT	chr1	lncRNA	575	575	3.26546	2.96374	0.735333	5.56654e-05	9.40269e-05	sig	up
ENSG00000229808		chr1	transcribed_processed_pseudogene	1364	1364	47.1477	5.7245	0.370315	6.61702e-54	4.13443e-52	sig	up
ENSG00000162745	OLFML2B	chr1	protein_coding	3415	3415	581.827	2.08407	0.36768	1.44331e-08	4.01601e-08	sig	up
ENSG00000227818		chr1	lncRNA	453	453	8.24618	6.68067	1.13202	3.60097e-09	1.08508e-08	sig	up
ENSG00000198929	NOS1AP	chr1	protein_coding	8449	8449	100.381	2.36854	0.456031	2.06025e-07	4.89648e-07	sig	up
ENSG00000227094		chr1	lncRNA	517	517	3.7588	4.6755	0.951683	8.97484e-07	1.95548e-06	sig	up
ENSG00000171722	SPATA46	chr1	protein_coding	1864	1864	19.6146	3.66386	0.608635	1.74638e-09	5.48426e-09	sig	up
ENSG00000198574	SH2D1B	chr1	protein_coding	2797	2797	26.4158	5.07294	0.666803	2.78692e-14	1.50628e-13	sig	up
ENSG00000227243	SLAMF6P1	chr1	transcribed_unprocessed_pseudogene	338	338	4.16722	5.69496	1.2541	5.59728e-06	1.08923e-05	sig	up
ENSG00000227941	UQCRBP2	chr1	transcribed_processed_pseudogene	297	297	2.14019	2.85485	0.813337	0.000448019	0.000666945	sig	up
ENSG00000259788	UAP1-DT	chr1	lncRNA	1082	1082	3.96933	5.43249	0.86381	3.19547e-10	1.10109e-09	sig	up
ENSG00000117143	UAP1	chr1	protein_coding	3405	3405	1215.72	2.64575	0.335505	3.12339e-15	1.84851e-14	sig	up
ENSG00000272574		chr1	lncRNA	505	505	37.5453	4.32462	0.419563	6.52031e-25	8.11845e-24	sig	up
ENSG00000162733	DDR2	chr1	protein_coding	10730	10730	1183.29	2.40413	0.267479	2.51559e-19	2.09298e-18	sig	up
ENSG00000243173	RN7SL861P	chr1	misc_RNA	283	283	4.27296	5.72936	0.87012	4.56229e-11	1.74766e-10	sig	up
ENSG00000185860	CCDC190	chr1	protein_coding	4319	4319	28.5842	8.14331	1.03378	3.34684e-15	1.97551e-14	sig	up
ENSG00000230739		chr1	unprocessed_pseudogene	679	679	2.70709	5.05372	1.31703	0.000124447	0.000199829	sig	up
ENSG00000117152	RGS4	chr1	protein_coding	4836	4836	51.2884	5.43723	0.552835	7.94294e-23	8.55505e-22	sig	up
ENSG00000232892	RGS5-AS1	chr1	lncRNA	2633	2633	14.4166	7.31901	0.838294	2.52808e-18	1.93452e-17	sig	up
ENSG00000225755	TRNT1P1	chr1	processed_pseudogene	1133	1133	11.7474	7.19921	0.974855	1.52564e-13	7.64896e-13	sig	up
ENSG00000232995		chr1	lncRNA	3626	3626	31.4906	2.06028	0.363082	1.39161e-08	3.88211e-08	sig	up
ENSG00000237756		chr1	lncRNA	469	469	3.31404	3.17248	0.74621	2.12382e-05	3.79873e-05	sig	up
ENSG00000225122		chr1	unprocessed_pseudogene	664	664	2.31748	4.85815	1.56619	0.00192288	0.00263762	sig	up
ENSG00000228289		chr1	transcribed_processed_pseudogene	353	353	4.13253	5.51754	1.47621	0.000185749	0.000291343	sig	up
ENSG00000225719	NMNAT1P2	chr1	processed_pseudogene	860	860	5.21005	5.99849	1.42727	2.63673e-05	4.65529e-05	sig	up
ENSG00000213070	HMGB3P6	chr1	processed_pseudogene	598	598	2.78054	4.95311	1.55452	0.00144121	0.00200979	sig	up
ENSG00000207082	RNU6-171P	chr1	snRNA	107	107	2.20363	4.41901	0.852972	2.21032e-07	5.23085e-07	sig	up
ENSG00000269887		chr1	lncRNA	715	715	10.3122	2.55396	0.43087	3.077e-09	9.3509e-09	sig	up
ENSG00000233693	PBX1-AS1	chr1	lncRNA	1963	1963	23.8702	7.70412	0.806012	1.19685e-21	1.18233e-20	sig	up
ENSG00000271917		chr1	lncRNA	1517	1517	10.2458	6.30188	0.734343	9.35135e-18	6.86833e-17	sig	up
ENSG00000225487	RPL35AP7	chr1	processed_pseudogene	312	312	1.7157	4.42913	1.58345	0.00515588	0.00670693	sig	up
ENSG00000162761	LMX1A	chr1	protein_coding	4185	4185	27.2832	2.62449	0.708459	0.000211806	0.000329777	sig	up
ENSG00000224702	LMX1A-AS2	chr1	lncRNA	692	692	2.87635	5.15772	1.59515	0.00122336	0.00172372	sig	up
ENSG00000238022	LMX1A-AS1	chr1	lncRNA	756	756	10.5338	6.86617	1.31275	1.69189e-07	4.06455e-07	sig	up
ENSG00000237463	LRRC52-AS1	chr1	lncRNA	4036	4036	29.6954	7.60482	1.09181	3.27645e-12	1.42535e-11	sig	up
ENSG00000162763	LRRC52	chr1	protein_coding	1369	1369	13.705	7.24732	1.28133	1.5484e-08	4.28864e-08	sig	up
ENSG00000236206		chr1	lncRNA	492	492	7.7276	5.21941	1.33271	8.98869e-05	0.000147265	sig	up
ENSG00000230175		chr1	processed_pseudogene	470	470	7.59674	4.18068	0.690505	1.40839e-09	4.47643e-09	sig	up
ENSG00000225272	RPL21P27	chr1	processed_pseudogene	472	472	3.98939	4.31698	0.714754	1.54293e-09	4.87694e-09	sig	up
ENSG00000215838		chr1	transcribed_processed_pseudogene	1854	1854	18.6286	4.90656	0.877639	2.26237e-08	6.1273e-08	sig	up
ENSG00000273365		chr1	lncRNA	729	729	4.83181	3.24569	0.930391	0.000485698	0.000719794	sig	up
ENSG00000224358	TMCO1-AS1	chr1	lncRNA	2150	2150	10.4506	2.66339	0.460361	7.23205e-09	2.09463e-08	sig	up
ENSG00000230659		chr1	processed_pseudogene	435	435	4.15192	3.53537	0.699606	4.34081e-07	9.87367e-07	sig	up
ENSG00000236364		chr1	lncRNA	675	675	15.3781	2.29123	0.468602	1.01091e-06	2.18671e-06	sig	up
ENSG00000271527		chr1	processed_pseudogene	535	535	3.23284	5.31387	1.43891	0.000221652	0.00034417	sig	up
ENSG00000226292	RPS3AP10	chr1	processed_pseudogene	813	813	2.82248	3.71965	1.07702	0.000553053	0.00081321	sig	up
ENSG00000203307	FAM78B-AS1	chr1	lncRNA	594	594	5.97375	2.80474	0.663872	2.39138e-05	4.24716e-05	sig	up
ENSG00000230898		chr1	lncRNA	484	484	3.09254	5.21335	1.01569	2.85437e-07	6.65755e-07	sig	up
ENSG00000215835		chr1	processed_pseudogene	1969	1969	12.2365	4.25738	0.594099	7.71588e-13	3.59913e-12	sig	up
ENSG00000229588		chr1	lncRNA	423	423	2.59348	3.04828	1.30137	0.0191619	0.0232664	sig	up
ENSG00000225325		chr1	lncRNA	810	810	7.67752	6.56839	1.35692	1.29403e-06	2.75321e-06	sig	up
ENSG00000230231	FMO7P	chr1	unprocessed_pseudogene	768	768	3.53832	5.47044	1.38109	7.46531e-05	0.000123706	sig	up
ENSG00000234142	LINC01675	chr1	lncRNA	701	701	3.34092	5.38615	1.23768	1.35025e-05	2.48341e-05	sig	up
ENSG00000238087	FMO8P	chr1	unprocessed_pseudogene	1607	1607	11.4978	7.17165	1.3405	8.79602e-08	2.19468e-07	sig	up
ENSG00000215834	FMO9P	chr1	transcribed_unprocessed_pseudogene	2511	2511	20.7955	4.59484	0.847716	5.95142e-08	1.51795e-07	sig	up
ENSG00000234984	FMO10P	chr1	unprocessed_pseudogene	1493	1493	21.425	8.06805	1.31635	8.8375e-10	2.88327e-09	sig	up
ENSG00000232341	RPL4P2	chr1	processed_pseudogene	1282	1282	8.26494	3.99064	0.746911	9.14937e-08	2.27711e-07	sig	up
ENSG00000232148	FMO11P	chr1	unprocessed_pseudogene	1370	1370	11.7464	7.19479	1.20455	2.32912e-09	7.19876e-09	sig	up
ENSG00000232223	CNN2P10	chr1	processed_pseudogene	918	918	6.01277	6.23634	1.36611	4.99401e-06	9.78878e-06	sig	up
ENSG00000237096				562	562	2.78166	4.88967	1.39697	0.000464911	0.000690547	sig	up
ENSG00000143195	ILDR2	chr1	protein_coding	8283	8283	59.7458	5.5217	0.692104	1.48564e-15	9.07908e-15	sig	up
ENSG00000143194	MAEL	chr1	protein_coding	3043	3043	22.6481	5.08828	0.922364	3.45689e-08	9.11891e-08	sig	up
ENSG00000143167	GPA33	chr1	protein_coding	3003	3003	26.2182	4.89239	0.726935	1.69479e-11	6.81583e-11	sig	up
ENSG00000198842	STYXL2	chr1	protein_coding	4304	4304	61.272	5.87977	0.801062	2.13631e-13	1.05531e-12	sig	up
ENSG00000213068		chr1	processed_pseudogene	415	415	6.55785	6.00051	0.934577	1.35772e-10	4.90094e-10	sig	up
ENSG00000231605	LINC01363	chr1	lncRNA	1375	1375	11.6864	6.10502	1.04526	5.19958e-09	1.53233e-08	sig	up
ENSG00000272033		chr1	lncRNA	1893	1893	39.7453	5.45236	0.436912	9.68236e-36	2.33739e-34	sig	up
ENSG00000198821	CD247	chr1	protein_coding	4034	4034	105.403	2.41852	0.369095	5.65543e-11	2.13886e-10	sig	up
ENSG00000273160		chr1	lncRNA	303	303	7.93962	2.78665	0.567787	9.2051e-07	2.00282e-06	sig	up
ENSG00000227776	AKR1D1P1	chr1	processed_pseudogene	936	936	6.17629	6.26566	0.939365	2.55618e-11	1.0081e-10	sig	up
ENSG00000231029		chr1	transcribed_processed_pseudogene	455	455	3.3694	4.52682	1.08547	3.04089e-05	5.32167e-05	sig	up
ENSG00000241666		chr1	lncRNA	2523	2523	18.8689	4.3008	0.548218	4.32725e-15	2.5268e-14	sig	up
ENSG00000198771	RCSD1	chr1	protein_coding	5718	5718	387.786	2.95433	0.215422	8.35443e-43	3.00571e-41	sig	up
ENSG00000143199	ADCY10	chr1	protein_coding	6139	6139	63.8186	5.33631	0.537237	2.99463e-23	3.31752e-22	sig	up
ENSG00000250762		chr1	unprocessed_pseudogene	266	266	1.15076	3.47421	1.06222	0.00107276	0.00152137	sig	up
ENSG00000232194		chr1	lncRNA	718	718	5.33251	5.47055	0.759328	5.82708e-13	2.75788e-12	sig	up
ENSG00000237049	RPL34P1	chr1	processed_pseudogene	354	354	3.90975	4.27857	0.886996	1.40944e-06	2.98594e-06	sig	up
ENSG00000237131		chr1	processed_pseudogene	248	248	1.26309	3.39849	1.34072	0.0112505	0.0140142	sig	up
ENSG00000206880	RNU6-1310P	chr1	snRNA	107	107	2.24268	4.32029	0.878814	8.83083e-07	1.92627e-06	sig	up
ENSG00000227722		chr1	transcribed_processed_pseudogene	548	548	4.48402	5.81157	1.13633	3.1488e-07	7.29812e-07	sig	up
ENSG00000207974	MIR557	chr1	miRNA	98	98	1.73948	4.38662	1.94181	0.023881	0.0286793	sig	up
ENSG00000228697		chr1	lncRNA	1837	1837	13.6559	6.89714	0.936244	1.74756e-13	8.71281e-13	sig	up
ENSG00000215833	QRSL1P1	chr1	processed_pseudogene	1540	1540	10.9817	6.58583	1.05313	4.01122e-10	1.36446e-09	sig	up
ENSG00000237658				519	519	5.91254	6.20468	1.12249	3.24682e-08	8.59474e-08	sig	up
ENSG00000143185	XCL2	chr1	protein_coding	565	565	3.46046	4.07298	0.92843	1.14951e-05	2.13559e-05	sig	up
ENSG00000143184	XCL1	chr1	protein_coding	1367	1367	7.27803	2.89434	0.659219	1.13062e-05	2.10313e-05	sig	up
ENSG00000229757	RPL7AP21	chr1	processed_pseudogene	787	787	2.36625	4.35251	1.3019	0.000828226	0.00119124	sig	up
ENSG00000235736				418	418	6.16642	6.27195	1.47128	2.01779e-05	3.6207e-05	sig	up
ENSG00000225826	LINC00626	chr1	lncRNA	955	955	5.43079	5.41901	1.1657	3.3403e-06	6.71293e-06	sig	up
ENSG00000229612	SUMO1P2	chr1	processed_pseudogene	304	304	4.45357	5.80047	1.55848	0.000197753	0.000309127	sig	up
ENSG00000203601	LINC00970	chr1	lncRNA	1129	1129	6.76796	6.22921	1.43999	1.51919e-05	2.77206e-05	sig	up
ENSG00000213063	RPL29P7	chr1	transcribed_processed_pseudogene	457	457	3.41621	2.42453	0.974233	0.0128228	0.0158802	sig	up
ENSG00000237707		chr1	lncRNA	568	568	5.80386	5.99688	1.2238	9.574e-07	2.07822e-06	sig	up
ENSG00000235575		chr1	lncRNA	368	368	4.2579	4.51921	0.759783	2.714e-09	8.31744e-09	sig	up
ENSG00000117477	CCDC181	chr1	protein_coding	2629	2629	30.1402	3.32778	0.427537	7.049e-15	4.03581e-14	sig	up
ENSG00000234437				1600	1600	4.9608	5.42143	0.86815	4.24325e-10	1.43943e-09	sig	up
ENSG00000234604		chr1	processed_pseudogene	100	100	9.54575	3.20601	0.621619	2.5024e-07	5.8775e-07	sig	up
ENSG00000198734	F5	chr1	protein_coding	7158	7158	871.93	6.19233	0.444545	4.18778e-44	1.60641e-42	sig	up
ENSG00000188404	SELL	chr1	protein_coding	2725	2725	3051.26	7.97784	0.455606	1.19386e-68	1.43947e-66	sig	up
ENSG00000007908	SELE	chr1	protein_coding	4586	4586	551.349	3.52579	0.418028	3.33084e-17	2.34341e-16	sig	up
ENSG00000230704		chr1	lncRNA	677	677	1.93106	4.58323	1.57809	0.00368096	0.00487458	sig	up
ENSG00000239494	RN7SL333P	chr1	misc_RNA	297	297	6.49757	2.21885	0.362674	9.47466e-10	3.07966e-09	sig	up
ENSG00000243051	RN7SL269P	chr1	misc_RNA	303	303	5.16577	2.3891	0.623981	0.000128764	0.000206337	sig	up
ENSG00000232959	KIFAP3-AS1	chr1	lncRNA	341	341	3.22211	4.79412	0.874254	4.16579e-08	1.08586e-07	sig	up
ENSG00000224896	SIGLEC30P	chr1	processed_pseudogene	941	941	10.5405	7.04653	1.18141	2.45405e-09	7.56704e-09	sig	up
ENSG00000203740	NTMT2	chr1	protein_coding	1204	1204	10.1167	6.81461	1.38551	8.7214e-07	1.90445e-06	sig	up
ENSG00000233985	LINC01681	chr1	lncRNA	760	760	3.70146	5.3541	1.80526	0.00301873	0.00404395	sig	up
ENSG00000238051	ISCUP1	chr1	processed_pseudogene	448	448	1.9126	4.59054	1.72334	0.00772753	0.00981692	sig	up
ENSG00000224286	LINC01142	chr1	lncRNA	1527	1527	16.2222	4.70298	0.880098	9.10691e-08	2.26692e-07	sig	up
ENSG00000226967	HAUS4P1	chr1	processed_pseudogene	1145	1145	7.60061	6.39622	1.09489	5.1609e-09	1.52143e-08	sig	up
ENSG00000231407	GORAB-AS1	chr1	lncRNA	3185	3185	43.9536	5.14654	0.458649	3.21238e-29	5.31962e-28	sig	up
ENSG00000225545		chr1	lncRNA	130	130	2.19545	4.7746	1.26463	0.000159686	0.000252719	sig	up
ENSG00000235303		chr1	lncRNA	1923	1923	14.7646	7.53133	1.04278	5.10824e-13	2.43185e-12	sig	up
ENSG00000116132	PRRX1	chr1	protein_coding	8246	8246	2537.07	2.32199	0.296798	5.13806e-15	2.98035e-14	sig	up
ENSG00000271811		chr1	lncRNA	2045	2045	108.936	3.39875	0.301062	1.48384e-29	2.50746e-28	sig	up
ENSG00000117501	MROH9	chr1	protein_coding	3831	3831	44.114	6.27893	0.570134	3.3054e-28	5.07609e-27	sig	up
ENSG00000226552		chr1	processed_pseudogene	1641	1641	12.174	7.24444	0.960936	4.73812e-14	2.50002e-13	sig	up
ENSG00000007933	FMO3	chr1	protein_coding	3463	3463	48.5102	2.89973	0.441053	4.87979e-11	1.86209e-10	sig	up
ENSG00000221390	MIR1295A	chr1	miRNA	79	79	3.26501	5.13178	1.62829	0.00162359	0.00224845	sig	up
ENSG00000117507	FMO6P	chr1	transcribed_unitary_pseudogene	2534	2534	25.7929	5.39891	0.816807	3.84912e-11	1.48853e-10	sig	up
ENSG00000230547	HMGB1P11	chr1	processed_pseudogene	637	637	1.20211	2.14994	1.0553	0.0416224	0.0487723	sig	up
ENSG00000239428	GM2AP2	chr1	processed_pseudogene	562	562	1.84705	4.2917	1.46362	0.0033652	0.00447863	sig	up
ENSG00000202082	RNU6-290P	chr5	snRNA	107	107	2.69801	5.04472	0.984576	2.99525e-07	6.96449e-07	sig	up
ENSG00000234333	CYCSP53	chr1	processed_pseudogene	265	265	3.42287	5.41256	1.5953	0.000691802	0.00100494	sig	up
ENSG00000239373				309	309	39.6626	7.3964	0.60496	2.25094e-34	5.00842e-33	sig	up
ENSG00000201126				98	98	3.72169	5.34791	0.883972	1.4497e-09	4.59757e-09	sig	up
ENSG00000233328	PFN1P1	chr1	processed_pseudogene	423	423	5.75341	2.41561	0.634196	0.000139569	0.000222691	sig	up
ENSG00000230364	RPL4P3	chr1	processed_pseudogene	1311	1311	11.9841	3.57659	0.629209	1.31376e-08	3.67619e-08	sig	up
ENSG00000232261		chr1	unprocessed_pseudogene	381	381	3.30255	5.36649	1.93755	0.00561022	0.00725964	sig	up
ENSG00000271459		chr1	processed_pseudogene	521	521	2.64766	5.03735	1.44656	0.000497109	0.000735655	sig	up
ENSG00000236741		chr1	transcribed_processed_pseudogene	451	451	2.45237	4.38749	1.3525	0.00117875	0.00166375	sig	up
ENSG00000213060		chr1	processed_pseudogene	423	423	5.16149	4.71034	0.993288	2.11445e-06	4.36955e-06	sig	up
ENSG00000224600		chr1	processed_pseudogene	352	352	3.0076	3.81093	0.978184	9.78266e-05	0.000159506	sig	up
ENSG00000197959	DNM3	chr1	protein_coding	11346	11346	150.533	2.19927	0.307204	8.12735e-13	3.77921e-12	sig	up
ENSG00000233540	DNM3-IT1	chr1	lncRNA	396	396	3.90015	5.11054	0.850944	1.90471e-09	5.9555e-09	sig	up
ENSG00000208024	MIR199A2	chr1	miRNA	110	110	6.88332	5.15941	0.772135	2.35702e-11	9.3355e-11	sig	up
ENSG00000180999	C1orf105	chr1	protein_coding	1725	1725	32.5921	2.95229	0.487107	1.35401e-09	4.31186e-09	sig	up
ENSG00000251943	RNU6-693P	chr1	snRNA	107	107	2.0703	4.67395	1.26664	0.000224225	0.000347838	sig	up
ENSG00000229785	SLC25A38P1	chr1	processed_pseudogene	943	943	8.43394	6.5494	1.33939	1.00917e-06	2.18316e-06	sig	up
ENSG00000224228				808	808	7.7698	2.73916	0.714856	0.00012723	0.000204047	sig	up
ENSG00000227177	AIMP1P2	chr1	transcribed_processed_pseudogene	312	312	1.47373	4.19718	1.71897	0.014619	0.0179813	sig	up
ENSG00000224000		chr1	lncRNA	658	658	6.88686	5.89308	1.0032	4.24692e-09	1.26545e-08	sig	up
ENSG00000120337	TNFSF18	chr1	protein_coding	2008	2008	13.6454	4.03553	0.699878	8.11525e-09	2.33257e-08	sig	up
ENSG00000230849	GOT2P2	chr1	processed_pseudogene	1251	1251	11.31	2.81291	0.730397	0.000117534	0.000189382	sig	up
ENSG00000226375		chr1	lncRNA	690	690	5.89915	5.66963	0.862855	5.00519e-11	1.90652e-10	sig	up
ENSG00000117586	TNFSF4	chr1	protein_coding	3942	3942	45.1978	3.30276	0.421851	4.90972e-15	2.85347e-14	sig	up
ENSG00000232751		chr1	processed_pseudogene	316	316	5.66029	5.79239	0.698118	1.06646e-16	7.2097e-16	sig	up
ENSG00000231615		chr1	processed_pseudogene	1337	1337	31.2746	7.76313	0.565771	7.56553e-43	2.72848e-41	sig	up
ENSG00000203739	PRDX6-AS1	chr1	lncRNA	2282	2282	49.9107	2.37574	0.27377	4.03213e-18	3.04316e-17	sig	up
ENSG00000162753	SLC9C2	chr1	protein_coding	4916	4916	36.4661	7.33242	0.960785	2.31693e-14	1.26268e-13	sig	up
ENSG00000238272		chr1	lncRNA	677	677	6.18546	6.08993	1.30064	2.83732e-06	5.75906e-06	sig	up
ENSG00000183831	ANKRD45	chr1	protein_coding	2911	2911	14.9526	4.32315	0.726929	2.72851e-09	8.35847e-09	sig	up
ENSG00000232113	TEX50	chr1	protein_coding	381	381	2.95108	5.19544	1.61546	0.00129956	0.00182308	sig	up
ENSG00000200674	RN7SKP160	chr1	misc_RNA	340	340	17.5835	5.07268	0.582488	3.07537e-18	2.34047e-17	sig	up
ENSG00000234741	GAS5	chr1	lncRNA	3631	3631	3277.62	2.38011	0.291989	3.5982e-16	2.31802e-15	sig	up
ENSG00000208317				65	65	72.6148	6.57471	0.514439	2.11114e-37	5.66679e-36	sig	up
ENSG00000117601	SERPINC1	chr1	protein_coding	1763	1763	26.8896	3.83988	0.561774	8.18503e-12	3.41326e-11	sig	up
ENSG00000236535	RC3H1-IT1	chr1	lncRNA	448	448	26.4643	5.96382	0.484191	7.32967e-35	1.68292e-33	sig	up
ENSG00000224977	RC3H1-DT	chr1	lncRNA	335	335	2.44304	3.60359	0.829541	1.39862e-05	2.56696e-05	sig	up
ENSG00000227373	RABGAP1L-DT	chr1	lncRNA	1158	1158	11.5597	4.33077	0.760918	1.25923e-08	3.53247e-08	sig	up
ENSG00000237317		chr1	processed_pseudogene	935	935	7.95556	5.8923	0.930401	2.40323e-10	8.41809e-10	sig	up
ENSG00000203737	GPR52	chr1	protein_coding	1472	1472	33.725	6.97656	0.553442	1.96249e-36	4.96601e-35	sig	up
ENSG00000223828	BANF1P4	chr1	processed_pseudogene	270	270	1.73226	2.93598	0.833254	0.000425866	0.000635729	sig	up
ENSG00000231378	NDUFAF4P4	chr1	processed_pseudogene	502	502	3.65499	4.33236	0.745059	6.07086e-09	1.77433e-08	sig	up
ENSG00000237249		chr1	processed_pseudogene	395	395	1.95443	3.56553	0.817601	1.29493e-05	2.38806e-05	sig	up
ENSG00000223525	RABGAP1L-IT1	chr1	lncRNA	737	737	7.02562	4.64824	0.563293	1.55882e-16	1.03717e-15	sig	up
ENSG00000235869		chr1	processed_pseudogene	334	334	5.18366	3.96425	0.575901	5.83709e-12	2.47274e-11	sig	up
ENSG00000229531	RABGAP1L-AS1	chr1	lncRNA	971	971	9.81595	3.48132	0.46128	4.45117e-14	2.35446e-13	sig	up
ENSG00000252552	RNU6-307P	chr1	snRNA	106	106	3.58016	5.2736	0.911443	7.20874e-09	2.08883e-08	sig	up
ENSG00000181101	ENTR1P2	chr1	processed_pseudogene	1023	1023	2.9834	4.6611	0.996364	2.89538e-06	5.87158e-06	sig	up
ENSG00000235750	KIAA0040	chr1	protein_coding	4779	4779	1030.49	2.88981	0.315563	5.30607e-20	4.60803e-19	sig	up
ENSG00000230687		chr1	lncRNA	775	775	2.55407	4.98473	1.56004	0.0013971	0.00195102	sig	up
ENSG00000260990		chr1	lncRNA	847	847	9.12223	6.83352	1.38593	8.19547e-07	1.79629e-06	sig	up
ENSG00000116147	TNR	chr1	protein_coding	12960	12960	96.8147	8.21157	0.823013	1.91322e-23	2.15374e-22	sig	up
ENSG00000235628	TNR-IT1	chr1	lncRNA	630	630	5.86672	6.19228	1.17772	1.45741e-07	3.53013e-07	sig	up
ENSG00000224718	LINC01657	chr1	lncRNA	1809	1809	19.0679	7.7245	0.918987	4.26223e-17	2.97383e-16	sig	up
ENSG00000230777	RPS29P5	chr1	processed_pseudogene	171	171	1.74914	2.1	0.767852	0.00623989	0.00802369	sig	up
ENSG00000252906	SCARNA3	chr1	scaRNA	143	143	48.1173	8.53454	0.627184	3.6036e-42	1.25011e-40	sig	up
ENSG00000228686		chr1	lncRNA	629	629	24.4978	3.68256	0.376171	1.24815e-22	1.32989e-21	sig	up
ENSG00000236021	COP1-DT	chr1	lncRNA	579	579	16.8358	4.22097	0.510118	1.29007e-16	8.66625e-16	sig	up
ENSG00000232463		chr1	processed_pseudogene	631	631	5.53369	2.07114	0.738812	0.00505761	0.00658621	sig	up
ENSG00000227815		chr1	transcribed_unprocessed_pseudogene	795	795	4.38985	2.01914	0.660047	0.00222014	0.00302159	sig	up
ENSG00000231020		chr1	processed_pseudogene	424	424	5.93793	6.21214	1.12429	3.28722e-08	8.69445e-08	sig	up
ENSG00000225904	MORF4L1P7	chr1	processed_pseudogene	703	703	4.45798	5.78517	1.14966	4.85232e-07	1.09734e-06	sig	up
ENSG00000116183	PAPPA2	chr1	protein_coding	10924	10924	94.6165	4.91441	0.615244	1.37429e-15	8.42976e-15	sig	up
ENSG00000152092	ASTN1	chr1	protein_coding	9225	9225	94.0525	3.88877	0.740256	1.49413e-07	3.61633e-07	sig	up
ENSG00000198797	BRINP2	chr1	protein_coding	3953	3953	31.4837	3.58663	0.755749	2.07682e-06	4.29614e-06	sig	up
ENSG00000224968	LINC01645	chr1	lncRNA	491	491	5.8213	4.47673	1.02786	1.32829e-05	2.44502e-05	sig	up
ENSG00000227579		chr1	lncRNA	938	938	7.28981	6.14232	1.06227	7.36945e-09	2.13166e-08	sig	up
ENSG00000236720	LINC01741	chr1	lncRNA	1666	1666	16.754	7.71527	1.30847	3.71514e-09	1.11753e-08	sig	up
ENSG00000120341	SEC16B	chr1	protein_coding	7377	7377	20.3971	3.00245	0.61128	9.02751e-07	1.96619e-06	sig	up
ENSG00000254154	CRYZL2P-SEC16B	chr1	lncRNA	7841	7841	28.5565	2.77684	0.478797	6.64655e-09	1.93409e-08	sig	up
ENSG00000270575		chr1	processed_pseudogene	311	311	4.25255	5.43744	0.650596	6.39916e-17	4.40283e-16	sig	up
ENSG00000213058		chr1	processed_pseudogene	357	357	173.163	-2.72663	0.766977	0.000377919	0.00056805	sig	down
ENSG00000188585	CLEC20A	chr1	protein_coding	1137	1137	5.10281	5.61925	1.19547	2.59595e-06	5.29832e-06	sig	up
ENSG00000240021	TEX35	chr1	protein_coding	4035	4035	27.9778	3.26313	0.723843	6.54218e-06	1.26106e-05	sig	up
ENSG00000213057	C1orf220	chr1	lncRNA	2775	2775	9.18106	2.25164	0.63287	0.000373939	0.000562447	sig	up
ENSG00000273384		chr1	lncRNA	577	577	13.2807	3.97384	0.674845	3.89685e-09	1.16793e-08	sig	up
ENSG00000273062	RALGPS2-AS1	chr1	lncRNA	1980	1980	12.2275	2.3971	0.529704	6.02949e-06	1.16834e-05	sig	up
ENSG00000228196	PTPN2P1	chr1	processed_pseudogene	1072	1072	6.32875	4.25261	0.535657	2.03721e-15	1.22916e-14	sig	up
ENSG00000232750		chr1	processed_pseudogene	344	344	5.48	5.52241	0.722172	2.0581e-14	1.12671e-13	sig	up
ENSG00000143322	ABL2	chr1	protein_coding	13257	13257	1200.58	2.47768	0.154397	5.95898e-58	4.44552e-56	sig	up
ENSG00000231905	SETP10	chr1	processed_pseudogene	814	814	13.7234	6.08367	0.5846	2.31453e-25	2.99118e-24	sig	up
ENSG00000212338		chr1	snoRNA	107	107	0.784827	3.46249	1.0203	0.000689776	0.00100219	sig	up
ENSG00000201619		chr1	snoRNA	141	141	1.17448	3.75879	0.949791	7.57395e-05	0.0001254	sig	up
ENSG00000231564	EIF4A1P11	chr1	processed_pseudogene	222	222	5.5949	5.70134	0.665163	1.02287e-17	7.48804e-17	sig	up
ENSG00000225711		chr1	processed_pseudogene	721	721	14.8334	6.32076	0.550662	1.69248e-30	3.01417e-29	sig	up
ENSG00000223794	COX5BP8	chr1	processed_pseudogene	349	349	2.33539	4.87274	1.58628	0.00212764	0.00290385	sig	up
ENSG00000162779	AXDND1	chr1	protein_coding	6089	6089	47.473	4.03955	0.668096	1.48155e-09	4.69357e-09	sig	up
ENSG00000236539	HNRNPA1P54	chr1	processed_pseudogene	9714	9714	36.236	4.79226	0.654399	2.42235e-13	1.19041e-12	sig	up
ENSG00000261250		chr1	lncRNA	3294	3294	18.9161	6.80996	1.00179	1.06239e-11	4.36823e-11	sig	up
ENSG00000116218	NPHS2	chr1	protein_coding	1874	1874	8.45926	6.54778	1.21943	7.89414e-08	1.98218e-07	sig	up
ENSG00000227141		chr1	processed_pseudogene	2471	2471	19.546	4.30497	0.843575	3.33876e-07	7.71435e-07	sig	up
ENSG00000261060		chr1	lncRNA	934	934	4.94361	3.50668	0.911588	0.000119679	0.000192616	sig	up
ENSG00000162782	TDRD5	chr1	protein_coding	4032	4032	37.0086	3.37088	0.71578	2.48474e-06	5.08624e-06	sig	up
ENSG00000243062		chr1	lncRNA	629	629	7.28371	6.50251	1.25321	2.11793e-07	5.02741e-07	sig	up
ENSG00000143340	FAM163A	chr1	protein_coding	2909	2909	17.1754	6.476	1.02486	2.63408e-10	9.17558e-10	sig	up
ENSG00000229407		chr1	lncRNA	601	601	1.82272	4.11707	1.44055	0.00426339	0.00560132	sig	up
ENSG00000231966	LINC02818	chr1	lncRNA	353	353	7.74458	4.47457	0.800773	2.29942e-08	6.21784e-08	sig	up
ENSG00000272906		chr1	lncRNA	989	989	13.8285	2.93886	0.359814	3.14304e-16	2.0342e-15	sig	up
ENSG00000264916	RN7SL230P	chr1	misc_RNA	301	301	26.9316	6.75845	0.736476	4.44365e-20	3.88402e-19	sig	up
ENSG00000261831		chr1	lncRNA	447	447	5.11203	5.97115	1.05599	1.56274e-08	4.32488e-08	sig	up
ENSG00000260360		chr1	lncRNA	1257	1257	11.5605	3.816	0.641469	2.70049e-09	8.27775e-09	sig	up
ENSG00000135837	CEP350	chr1	protein_coding	14301	14301	3212.59	2.55958	0.254896	9.99531e-24	1.14807e-22	sig	up
ENSG00000235145	RPSAP16	chr1	processed_pseudogene	821	821	20.1406	4.73447	0.377016	3.60474e-36	8.94906e-35	sig	up
ENSG00000223450		chr1	processed_pseudogene	371	371	2.57054	4.12977	0.766554	7.14652e-08	1.80594e-07	sig	up
ENSG00000261817		chr1	lncRNA	506	506	3.32232	5.18558	1.01054	2.87447e-07	6.70024e-07	sig	up
ENSG00000235060	VDAC1P4	chr1	processed_pseudogene	835	835	6.14672	4.74717	0.73718	1.19767e-10	4.35597e-10	sig	up
ENSG00000266683				100	100	4.6546	5.76256	1.1875	1.21789e-06	2.60163e-06	sig	up
ENSG00000236719	OVAAL	chr1	lncRNA	1489	1489	27.0063	8.40064	1.01691	1.44513e-16	9.65409e-16	sig	up
ENSG00000272292				96	96	252.463	11.1217	0.815435	2.34889e-42	8.21873e-41	sig	up
ENSG00000225857	LINC02816	chr1	lncRNA	748	748	4.97746	5.22035	0.974378	8.43245e-08	2.10951e-07	sig	up
ENSG00000232586	KIAA1614-AS1	chr1	lncRNA	1440	1440	2.92405	2.53348	0.604788	2.80142e-05	4.92772e-05	sig	up
ENSG00000251520		chr1	unprocessed_pseudogene	537	537	14.921	5.55787	0.47169	4.78204e-32	9.28762e-31	sig	up
ENSG00000270711		chr1	processed_pseudogene	411	411	12.6355	5.82334	0.701633	1.0438e-16	7.06189e-16	sig	up
ENSG00000234237				168	168	6.16764	4.4626	0.588907	3.51564e-14	1.8826e-13	sig	up
ENSG00000272198				1791	1791	85.6559	2.79438	0.283344	6.07364e-23	6.59263e-22	sig	up
ENSG00000237292	LINC01732	chr1	lncRNA	667	667	3.07524	4.4996	1.21528	0.00021346	0.000332248	sig	up
ENSG00000225359		chr1	lncRNA	532	532	3.66526	5.49945	1.43105	0.000121565	0.000195483	sig	up
ENSG00000179452	LINC01699	chr1	lncRNA	259	259	3.89815	5.40599	0.980095	3.47232e-08	9.15634e-08	sig	up
ENSG00000198216	CACNA1E	chr1	protein_coding	17878	17878	304.691	8.20861	0.53539	4.67381e-53	2.76903e-51	sig	up
ENSG00000272880				557	557	1.29128	4.03448	1.69497	0.0173005	0.0211021	sig	up
ENSG00000222397	RN7SKP229	chr1	misc_RNA	302	302	3.16299	5.27379	1.08956	1.29637e-06	2.75766e-06	sig	up
ENSG00000179930	ZNF648	chr1	protein_coding	3649	3649	17.6457	4.39882	0.688804	1.70101e-10	6.06842e-10	sig	up
ENSG00000224810		chr1	lncRNA	2463	2463	15.0823	6.09751	0.809701	5.05188e-14	2.66054e-13	sig	up
ENSG00000225982		chr1	lncRNA	1145	1145	9.77096	4.95559	0.978714	4.11924e-07	9.40373e-07	sig	up
ENSG00000232309		chr1	lncRNA	628	628	9.71978	6.40837	1.16789	4.08551e-08	1.06637e-07	sig	up
ENSG00000228918	LINC01344	chr1	lncRNA	3161	3161	36.0703	6.6868	0.682238	1.11181e-22	1.18888e-21	sig	up
ENSG00000232096	YPEL5P1	chr1	processed_pseudogene	367	367	4.97067	5.95234	1.10032	6.31503e-08	1.60446e-07	sig	up
ENSG00000206764	RNU6-152P	chr1	snRNA	107	107	36.5599	8.84107	0.762593	4.44955e-31	8.19246e-30	sig	up
ENSG00000228664		chr1	processed_pseudogene	511	511	2.28723	4.79027	1.60887	0.00290696	0.00390231	sig	up
ENSG00000135821	GLUL	chr1	protein_coding	9032	9032	16857.9	3.03392	0.269055	1.71983e-29	2.89637e-28	sig	up
ENSG00000203730	TEDDM1	chr1	protein_coding	2500	2500	25.2231	3.54661	0.461345	1.49993e-14	8.32689e-14	sig	up
ENSG00000203729	LINC00272	chr1	lncRNA	740	740	12.8914	4.83662	0.83442	6.77564e-09	1.9705e-08	sig	up
ENSG00000233537	TEDDM2P	chr1	unitary_pseudogene	786	786	5.80477	6.17083	1.17822	1.6282e-07	3.92168e-07	sig	up
ENSG00000121446	RGSL1	chr1	protein_coding	8575	8575	85.8717	10.0737	0.998156	5.97772e-24	6.9811e-23	sig	up
ENSG00000135828	RNASEL	chr1	protein_coding	6128	6128	511.786	2.13644	0.238175	2.96438e-19	2.45448e-18	sig	up
ENSG00000143333	RGS16	chr1	protein_coding	2427	2427	216.179	2.97399	0.286026	2.5428e-25	3.27955e-24	sig	up
ENSG00000261504	LINC01686	chr1	lncRNA	1376	1376	10.1847	3.25217	0.54533	2.46616e-09	7.60333e-09	sig	up
ENSG00000261185				1492	1492	8.92299	6.61993	1.1537	9.58087e-09	2.72852e-08	sig	up
ENSG00000135824	RGS8	chr1	protein_coding	2397	2397	19.5296	7.76404	1.13575	8.14229e-12	3.39798e-11	sig	up
ENSG00000227181	LINC01688	chr1	lncRNA	259	259	6.04421	6.23639	1.49063	2.86755e-05	5.03729e-05	sig	up
ENSG00000271269		chr1	processed_pseudogene	408	408	2.75102	5.06783	1.72895	0.00337703	0.00449344	sig	up
ENSG00000135838	NPL	chr1	protein_coding	4975	4975	864.928	3.08495	0.265682	3.60494e-31	6.66467e-30	sig	up
ENSG00000157060	SHCBP1L	chr1	protein_coding	2982	2982	10.8304	6.91153	0.956474	4.97229e-13	2.36789e-12	sig	up
ENSG00000226570		chr1	processed_pseudogene	759	759	6.84967	6.42387	1.39333	4.01812e-06	7.98113e-06	sig	up
ENSG00000176855	KRT18P28	chr1	processed_pseudogene	1332	1332	4.29969	5.74192	1.19694	1.60908e-06	3.38302e-06	sig	up
ENSG00000207472	RNU6-41P	chr1	snRNA	107	107	1.75499	4.46628	1.40538	0.00148302	0.0020641	sig	up
ENSG00000224468	LAMC1-AS1	chr1	lncRNA	479	479	12.3573	2.55491	0.406862	3.39522e-10	1.16603e-09	sig	up
ENSG00000058085	LAMC2	chr1	protein_coding	6543	6543	807.915	-2.60745	0.296455	1.4248e-18	1.11358e-17	sig	down
ENSG00000233562	RPS3AP8	chr1	processed_pseudogene	684	684	5.13328	5.80825	1.121	2.20342e-07	5.21535e-07	sig	up
ENSG00000232860	SMG7-AS1	chr1	lncRNA	2240	2240	26.1503	4.43596	0.453417	1.32677e-22	1.41063e-21	sig	up
ENSG00000116701	NCF2	chr1	protein_coding	2928	2928	6435.48	5.17346	0.40766	6.66603e-37	1.732e-35	sig	up
ENSG00000270009				646	646	10.0935	2.53071	0.458605	3.42344e-08	9.03548e-08	sig	up
ENSG00000143344	RGL1	chr1	protein_coding	5415	5415	1473.35	2.63157	0.299837	1.68378e-18	1.3098e-17	sig	up
ENSG00000173627	APOBEC4	chr1	protein_coding	2651	2651	24.3764	6.91948	0.682034	3.47488e-24	4.11416e-23	sig	up
[truncated: 27,140 more rows]
