# Supplementary material for: A TBC1D9-Rab29 axis controls homeostatic NF-κB signaling and selective IL-6 production in epithelial cells
Source: Front Cell Infect Microbiol. 2025 Nov 11;15:1688013. doi: 10.3389/fcimb.2025.1688013 (PMC12643979; doi:10.3389/fcimb.2025.1688013)
Supplement: Supplementary file 4 [file DataSheet4.zip]

Archive with 17 entries (16 files):
- Figure S1/
- Figure S1/FigureS1B_Rab29_WB_raw_maker.Tif
- __MACOSX/Figure S1/._FigureS1B_Rab29_WB_raw_maker.Tif
- Figure S1/FigureS1C_GFP-Rab29_GAPDH_WB_raw_maker.Tif
- __MACOSX/Figure S1/._FigureS1C_GFP-Rab29_GAPDH_WB_raw_maker.Tif
- Figure S1/FigureS1C_GFP-Rab29_WB_raw_maker.Tif
- __MACOSX/Figure S1/._FigureS1C_GFP-Rab29_WB_raw_maker.Tif
- Figure S1/FigureS1C_GFPRab29_WB_raw_exposure.Tif
- __MACOSX/Figure S1/._FigureS1C_GFPRab29_WB_raw_exposure.Tif
- Figure S1/FigureS1B_Rab29_WB_raw_exposure.Tif
- __MACOSX/Figure S1/._FigureS1B_Rab29_WB_raw_exposure.Tif
- Figure S1/FigureS1A_TBC1D9_WB_raw_exposure.Tif
- __MACOSX/Figure S1/._FigureS1A_TBC1D9_WB_raw_exposure.Tif
- Figure S1/FigureS1C_GFP-Rab29_GAPDH_WB_raw_exposure.Tif
- __MACOSX/Figure S1/._FigureS1C_GFP-Rab29_GAPDH_WB_raw_exposure.Tif
- Figure S1/FigureS1A_TBC1D9_WB_raw_maker.Tif
- __MACOSX/Figure S1/._FigureS1A_TBC1D9_WB_raw_maker.Tif
