# Supplementary material for: A TBC1D9-Rab29 axis controls homeostatic NF-κB signaling and selective IL-6 production in epithelial cells
Source: Front Cell Infect Microbiol. 2025 Nov 11;15:1688013. doi: 10.3389/fcimb.2025.1688013 (PMC12643979; doi:10.3389/fcimb.2025.1688013)
Supplement: Supplementary file 6 [file DataSheet6.zip]

Archive with 11 entries (10 files):
- Figure S6A/
- Figure S6A/.DS_Store
- __MACOSX/Figure S6A/._.DS_Store
- Figure S6A/FigureS6A_GFP_WB_raw_maker.Tif
- __MACOSX/Figure S6A/._FigureS6A_GFP_WB_raw_maker.Tif
- Figure S6A/FigureS6A_GFP_WB_raw_exposure.Tif
- __MACOSX/Figure S6A/._FigureS6A_GFP_WB_raw_exposure.Tif
- Figure S6A/FigureS6A_Flag_WB_raw_maker.Tif
- __MACOSX/Figure S6A/._FigureS6A_Flag_WB_raw_maker.Tif
- Figure S6A/FigureS6A_Flag_WB_raw_exposure.Tif
- __MACOSX/Figure S6A/._FigureS6A_Flag_WB_raw_exposure.Tif
